# Supplementary material for: 2,2′-[(4-But­oxy­phen­yl)methyl­ene]bis­(3-hy­droxy-5,5-di­methyl­cyclo­hex-2-en-1-one)
Source: IUCrdata. 2025 Feb 28;10(Pt 2):x250180. doi: 10.1107/S2414314625001804 (PMC11904627; doi:10.1107/S2414314625001804)
Supplement: Supplementary file 1 [file x-10-x250180-sup1.cif]

##############################################################################
#                                                                            #
# This CIF contains the data for a data article accepted for                 #
# publication in IUCrData. It conforms to the requirements of                #
# Notes for Authors for IUCrData, and has been                               #
# peer reviewed under the auspices of IUCrData.                              #
#                                                                            #
# Full details of the Crystallographic Information File format               #
# are given in the paper "The Crystallographic Information File (CIF):       #
# a New Standard Archive File for Crystallography" by S. R. Hall, F. H.      #
# Allen and I. D. Brown [Acta Cryst. (1991), A47, 655-685].                  #
#                                                                            #
# The current version of the core CIF dictionary is obtainable from          #
# ftp://ftp.iucr.org/pub/cif_core.dic.                                       #
#                                                                            #
# Software is freely available for graphical display of the structure(s)     #
# in this CIF. For information consult the CIF software page                 #
# http://www.iucr.org/resources/cif/software.                                #
#                                                                            #
# This file may be used for bona fide research purposes within the           #
# scientific community so long as proper attribution is given to the data    # 
# article from which it was obtained.                                        #
#                                                                            #
##############################################################################
data_I
_audit_creation_method     'SHELXL-2018/3'
_journal_date_recd_electronic     2025-02-14
_journal_date_accepted     2025-02-25
_journal_name_full     'IUCrData'
_journal_year     2025
_journal_volume     10
_journal_issue      2
_journal_page_first     0
_journal_page_last     0
_journal_paper_category     HO
_journal_paper_doi     10.1107/S2414314625001804
_journal_coeditor_code     VM4064
_publ_contact_author_name     'Suresh Babu N'
_publ_contact_author_address
;
Department of Chemistry
Government College of Engineering
Tirunelveli
Tamilnadu-627 007.
;
_publ_contact_author_email     'babusuresh1982@gmail.com'
_publ_contact_author_fax     ?
_publ_contact_author_phone     '9996496411'
_publ_section_title
;
2,2'-[(4-Butoxyphenyl)methylene]bis(3-hydroxy-5,5-dimethylcyclohex-2-en-1-one)
;
_publ_section_title_footnote     .
loop_
    _publ_author_name
    _publ_author_footnote
    _publ_author_address
    'Suresh Babu, N.' .
;
Department of Chemistry
Government College of Engineering
Tirunelveli-627 007,
Tamilnadu,
India
;
    'Anbu Chudar Azhagan, S.' .
;
Department of Physics,
Government College of Engineering,
Tirunelveli-627 007,
Tamilnadu,
India
;
    'B. Loganathan' .
;
Department of Chemistry (Science and Humanities),
Dr. N. G. P. Institute of Technology,
Coimbatore-641 048,
Tamil Nadu,
India
;
    'V. Sughanya' .
;
Department of Chemistry,
Periyar Government Arts College,
Cuddalore-607 001.
Tamil Nadu,
India
;
    'J. Ayyappan' .
;
Department of Physics,
Government College of Engineering,
Salem-636 011,
Tamilnadu,
India
;
_publ_section_synopsis
;
In the title compound, C~27~H~36~O~5~, both the cyclohexenone rings adopt
envelop conformations.
;
_chemical_name_systematic
;
2,2'-[(4-Butoxyphenyl)methylene]bis(3-hydroxy-5,5-dimethylcyclohex-2-en-1-one)
;
_chemical_name_common     ?
_chemical_formula_moiety     'C27 H36 O5'
_chemical_formula_sum     'C27 H36 O5'
_chemical_formula_iupac     'C27 H36 O5'
_chemical_formula_weight     440.56
_chemical_melting_point     401
_space_group_crystal_system     triclinic
_space_group_name_H-M_alt     'P -1'
_space_group_name_Hall     '-P 1'
loop_
    _space_group_symop_operation_xyz
    'x, y, z'
    '-x, -y, -z'
_cell_length_a     10.3372(14)
_cell_length_b     11.3286(15)
_cell_length_c     12.4559(16)
_cell_angle_alpha     105.428(7)
_cell_angle_beta     114.185(7)
_cell_angle_gamma     97.344(8)
_cell_volume     1235.3(3)
_cell_formula_units_Z     2
_cell_measurement_reflns_used     4681
_cell_measurement_theta_min     2.17
_cell_measurement_theta_max     23.25
_cell_measurement_temperature     296(2)
_exptl_crystal_description     'BLOCK'
_exptl_crystal_colour     'colourless'
_exptl_crystal_size_max     0.200
_exptl_crystal_size_mid     0.150
_exptl_crystal_size_min     0.120
_exptl_crystal_density_diffrn     1.184
_exptl_crystal_density_meas     ?
_exptl_crystal_density_method     ?
_exptl_crystal_F_000     476
_exptl_absorpt_coefficient_mu     0.080
_exptl_absorpt_correction_type     multi-scan
_exptl_absorpt_process_details
;
(<i>SADABS</i>; Krause <i>et al.</i>, 2015 )
;
_exptl_absorpt_correction_T_min     0.904
_exptl_absorpt_correction_T_max     0.983
_diffrn_ambient_temperature     296(2)
_diffrn_radiation_type     MoK\a
_diffrn_radiation_wavelength     0.71073
_diffrn_radiation_source     'fine-focus sealed tube'
_diffrn_radiation_monochromator     graphite
_diffrn_measurement_device_type     'Bruker kappa APEXII'
_diffrn_measurement_method     '\w and \f scan'
_diffrn_detector_area_resol_mean     ?
_diffrn_reflns_number     29655
_diffrn_reflns_av_R_equivalents     0.0837
_diffrn_reflns_av_unetI/netI     0.0767
_diffrn_reflns_theta_min     1.915
_diffrn_reflns_theta_max     28.900
_diffrn_reflns_theta_full     25.242
_diffrn_measured_fraction_theta_max     0.998
_diffrn_measured_fraction_theta_full     1.000
_diffrn_reflns_limit_h_min     -14
_diffrn_reflns_limit_h_max     14
_diffrn_reflns_limit_k_min     -15
_diffrn_reflns_limit_k_max     15
_diffrn_reflns_limit_l_min     -16
_diffrn_reflns_limit_l_max     16
_refine_special_details
;
All hydrogen atoms were identified from difference in electron density
peaks and subsequently treated as riding atoms with d(Csp2 ---H) = 0.93 \%A,
d(Cmethyl---H) = 0.96 \%A, d(Cmethylene---H) = 0.97 \%A, d(Cmethine---H) =
0.98 \%A, d(O---H) = 0.82 \%A, and <i>U</i>~iso~(H) =
<i>xU</i>~eq~(C,<i>O</i>), where <i>x</i> = 1.5 for methyl H and 1.2 for all
other H atoms.
;
_reflns_number_total     6476
_reflns_number_gt     3194
_reflns_threshold_expression     'I > 2\s(I)'
_refine_ls_structure_factor_coef     Fsqd
_refine_ls_matrix_type     full
_refine_ls_R_factor_all     0.1289
_refine_ls_R_factor_gt     0.0516
_refine_ls_wR_factor_gt     0.1100
_refine_ls_wR_factor_ref     0.1445
_refine_ls_goodness_of_fit_ref     1.015
_refine_ls_restrained_S_all     1.017
_refine_ls_number_reflns     6476
_refine_ls_number_parameters     303
_refine_ls_number_restraints     2
_refine_ls_hydrogen_treatment     mixed
_refine_ls_weighting_scheme     calc
_refine_ls_weighting_details
              'w=1/[\s^2^(Fo^2^)+(0.0478P)^2^+0.1871P] where P=(Fo^2^+2Fc^2^)/3'
_atom_sites_solution_hydrogens     mixed
_atom_sites_solution_primary     ?
_atom_sites_solution_secondary     ?
_refine_ls_shift/su_max     0.000
_refine_ls_shift/su_mean     0.000
_refine_diff_density_max     0.194
_refine_diff_density_min     -0.152
_refine_ls_extinction_method
;
SHELXL (Sheldrick, 2015b)
;
_refine_ls_extinction_coef     0.109(4)
_refine_ls_extinction_expression
                                  'Fc^*^=kFc[1+0.001xFc^2^\l^3^/sin(2\q)]^-1/4^'
loop_
    _atom_type_symbol
    _atom_type_description
    _atom_type_scat_dispersion_real
    _atom_type_scat_dispersion_imag
    _atom_type_scat_source
    'C' 'C' 0.0033 0.0016
                         'International Tables Vol C Tables 4.2.6.8 and 6.1.1.4'
    'H' 'H' 0.0000 0.0000
                         'International Tables Vol C Tables 4.2.6.8 and 6.1.1.4'
    'O' 'O' 0.0106 0.0060
                         'International Tables Vol C Tables 4.2.6.8 and 6.1.1.4'
_computing_data_collection
;
APEX3 (Bruker, 2016)
;
_computing_cell_refinement
;
SAINT (Bruker, 2016)
;
_computing_data_reduction
;
SAINT (Bruker, 2016)
;
_computing_structure_solution
;
<i>SHELXT</i>  (Sheldrick, 2015a)
;
_computing_structure_refinement
;
SHELXL (Sheldrick, 2015b)
;
_computing_molecular_graphics
;
ORTEP-3 for Windows (Farrugia, 2012), Mercury (Macrae <i>et al.</i>,
2020)
;
_computing_publication_material
;
WinGX (Farrugia, 2012), publCIF (Westrip, 2010) and PLATON
(Spek, 2020)
;
loop_
    _atom_site_type_symbol
    _atom_site_label
    _atom_site_fract_x
    _atom_site_fract_y
    _atom_site_fract_z
    _atom_site_U_iso_or_equiv
    _atom_site_adp_type
    _atom_site_calc_flag
    _atom_site_occupancy
    _atom_site_disorder_assembly
    _atom_site_disorder_group
    C C1 0.9540(2) 0.64151(17) 0.87672(17) 0.0410(4) Uani d 1 . .
    C C2 1.1067(2) 0.63643(19) 0.95588(18) 0.0522(5) Uani d 1 . .
    H H2A 1.163770 0.643254 0.911360 0.063 Uiso calc 1 . .
    H H2B 1.101053 0.553939 0.965337 0.063 Uiso calc 1 . .
    C C3 1.1885(2) 0.73860(18) 1.08581(17) 0.0474(5) Uani d 1 . .
    C C4 1.0844(2) 0.74257(19) 1.14393(17) 0.0497(5) Uani d 1 . .
    H H4A 1.074848 0.667597 1.166673 0.060 Uiso calc 1 . .
    H H4B 1.128142 0.816283 1.220730 0.060 Uiso calc 1 . .
    C C5 0.9334(2) 0.74828(18) 1.06066(17) 0.0442(5) Uani d 1 . .
    C C6 0.87642(19) 0.70583(16) 0.92811(16) 0.0367(4) Uani d 1 . .
    C C7 0.73019(18) 0.72894(16) 0.85046(15) 0.0361(4) Uani d 1 . .
    H H7 0.719136 0.795891 0.911993 0.043 Uiso calc 1 . .
    C C8 0.59514(19) 0.61938(17) 0.80092(16) 0.0372(4) Uani d 1 . .
    C C9 0.5451(2) 0.51703(17) 0.68598(16) 0.0390(4) Uani d 1 . .
    C C10 0.4007(2) 0.42026(19) 0.62870(18) 0.0485(5) Uani d 1 . .
    H H10A 0.419450 0.342368 0.642254 0.058 Uiso calc 1 . .
    H H10B 0.353068 0.401903 0.538652 0.058 Uiso calc 1 . .
    C C11 0.2941(2) 0.45827(19) 0.67898(19) 0.0521(5) Uani d 1 . .
    C C12 0.3821(2) 0.5133(2) 0.82193(19) 0.0552(6) Uani d 1 . .
    H H12A 0.320767 0.549349 0.855828 0.066 Uiso calc 1 . .
    H H12B 0.405858 0.444667 0.852679 0.066 Uiso calc 1 . .
    C C13 0.5216(2) 0.61327(18) 0.87035(18) 0.0444(5) Uani d 1 . .
    C C14 1.2354(2) 0.86802(19) 1.0768(2) 0.0582(6) Uani d 1 . .
    H H14A 1.296929 0.862935 1.036209 0.087 Uiso calc 1 . .
    H H14B 1.288990 0.931057 1.159736 0.087 Uiso calc 1 . .
    H H14C 1.149520 0.891156 1.028790 0.087 Uiso calc 1 . .
    C C15 1.3263(2) 0.7069(2) 1.1670(2) 0.0706(7) Uani d 1 . .
    H H15A 1.299016 0.625870 1.173580 0.106 Uiso calc 1 . .
    H H15B 1.375905 0.771208 1.249396 0.106 Uiso calc 1 . .
    H H15C 1.390873 0.703723 1.129299 0.106 Uiso calc 1 . .
    C C16 0.2257(2) 0.5560(2) 0.6272(2) 0.0746(7) Uani d 1 . .
    H H16A 0.302038 0.631312 0.653908 0.112 Uiso calc 1 . .
    H H16B 0.157509 0.577284 0.658149 0.112 Uiso calc 1 . .
    H H16C 0.174873 0.520770 0.536970 0.112 Uiso calc 1 . .
    C C17 0.1702(3) 0.3414(2) 0.6390(2) 0.0774(7) Uani d 1 . .
    H H17A 0.104120 0.365868 0.671439 0.116 Uiso calc 1 . .
    H H17B 0.211193 0.279550 0.671525 0.116 Uiso calc 1 . .
    H H17C 0.117397 0.305452 0.548877 0.116 Uiso calc 1 . .
    C C18 0.72888(19) 0.78827(16) 0.75292(15) 0.0361(4) Uani d 1 . .
    C C19 0.8561(2) 0.84862(18) 0.75624(18) 0.0461(5) Uani d 1 . .
    H H19 0.946390 0.844951 0.813861 0.055 Uiso calc 1 . .
    C C20 0.8535(2) 0.91443(19) 0.67650(18) 0.0486(5) Uani d 1 . .
    H H20 0.940970 0.952848 0.680025 0.058 Uiso calc 1 . .
    C C21 0.7207(2) 0.92277(17) 0.59181(17) 0.0415(4) Uani d 1 . .
    C C22 0.5921(2) 0.86339(18) 0.58710(17) 0.0447(5) Uani d 1 . .
    H H22 0.501922 0.867947 0.530217 0.054 Uiso calc 1 . .
    C C23 0.5972(2) 0.79769(17) 0.66614(17) 0.0427(5) Uani d 1 . .
    H H23 0.509472 0.758152 0.661380 0.051 Uiso calc 1 . .
    C C24 0.8338(2) 1.0409(2) 0.50532(19) 0.0535(5) Uani d 1 . .
    H H24A 0.882600 0.975976 0.488203 0.064 Uiso calc 1 . .
    H H24B 0.901890 1.107137 0.585082 0.064 Uiso calc 1 . .
    C C25 0.7873(2) 1.0956(2) 0.40203(19) 0.0562(6) Uani d 1 . .
    H H25A 0.874610 1.143573 0.405629 0.067 Uiso calc 1 . .
    H H25B 0.730690 1.154325 0.416725 0.067 Uiso calc 1 . .
    C C26 0.6965(3) 0.9969(3) 0.2723(2) 0.0763(7) Uani d 1 . .
    H H26A 0.748689 0.933122 0.260941 0.092 Uiso calc 1 . .
    H H26B 0.604385 0.955028 0.265916 0.092 Uiso calc 1 . .
    C C27 0.6634(4) 1.0494(3) 0.1690(2) 0.1080(11) Uani d 1 . .
    H H27A 0.605640 1.108246 0.175882 0.162 Uiso calc 1 . .
    H H27B 0.609445 0.981267 0.089307 0.162 Uiso calc 1 . .
    H H27C 0.753938 1.092567 0.175443 0.162 Uiso calc 1 . .
    O O1 0.85854(16) 0.78933(15) 1.11437(12) 0.0619(4) Uani d 1 . .
    O O2 0.90380(16) 0.58030(14) 0.75734(12) 0.0548(4) Uani d 1 . .
    O O3 0.62230(14) 0.50085(12) 0.62903(11) 0.0487(4) Uani d 1 . .
    O O4 0.56851(17) 0.69215(15) 0.98548(13) 0.0604(4) Uani d 1 . .
    O O5 0.70516(14) 0.98724(14) 0.51060(13) 0.0573(4) Uani d 1 . .
    H H2 0.803(2) 0.565(3) 0.712(2) 0.120(11) Uiso d 1 . .
    H H4 0.670(2) 0.733(3) 1.027(3) 0.167(15) Uiso d 1 . .
loop_
    _atom_site_aniso_label
    _atom_site_aniso_U_11
    _atom_site_aniso_U_22
    _atom_site_aniso_U_33
    _atom_site_aniso_U_12
    _atom_site_aniso_U_13
    _atom_site_aniso_U_23
    C1 0.0403(10) 0.0388(10) 0.0392(11) 0.0100(9) 0.0156(9) 0.0119(9)
    C2 0.0432(11) 0.0483(12) 0.0561(13) 0.0174(10) 0.0167(10) 0.0131(10)
    C3 0.0404(11) 0.0472(12) 0.0458(11) 0.0103(9) 0.0112(9) 0.0185(9)
    C4 0.0477(12) 0.0509(12) 0.0389(11) 0.0065(10) 0.0108(9) 0.0167(9)
    C5 0.0458(11) 0.0427(11) 0.0396(11) 0.0077(9) 0.0179(9) 0.0130(9)
    C6 0.0368(10) 0.0368(10) 0.0360(10) 0.0098(8) 0.0166(8) 0.0128(8)
    C7 0.0376(10) 0.0362(10) 0.0361(9) 0.0113(8) 0.0186(8) 0.0118(8)
    C8 0.0364(10) 0.0402(10) 0.0375(10) 0.0114(8) 0.0179(8) 0.0157(8)
    C9 0.0399(10) 0.0424(11) 0.0387(10) 0.0151(9) 0.0169(9) 0.0203(9)
    C10 0.0467(12) 0.0465(11) 0.0432(11) 0.0066(9) 0.0152(9) 0.0141(9)
    C11 0.0420(11) 0.0540(13) 0.0588(13) 0.0075(10) 0.0222(10) 0.0224(11)
    C12 0.0503(12) 0.0594(13) 0.0610(13) 0.0085(11) 0.0335(11) 0.0192(11)
    C13 0.0427(11) 0.0465(11) 0.0455(11) 0.0123(9) 0.0224(9) 0.0152(9)
    C14 0.0535(13) 0.0541(13) 0.0596(13) 0.0060(11) 0.0206(11) 0.0218(11)
    C15 0.0518(14) 0.0765(16) 0.0712(15) 0.0216(12) 0.0114(12) 0.0337(13)
    C16 0.0481(13) 0.0781(17) 0.0953(18) 0.0214(13) 0.0246(13) 0.0393(15)
    C17 0.0583(15) 0.0719(16) 0.0874(18) -0.0091(13) 0.0331(14) 0.0201(14)
    C18 0.0346(10) 0.0358(10) 0.0381(10) 0.0098(8) 0.0166(8) 0.0135(8)
    C19 0.0347(10) 0.0563(12) 0.0515(12) 0.0145(9) 0.0175(9) 0.0281(10)
    C20 0.0375(11) 0.0590(13) 0.0595(12) 0.0122(10) 0.0259(10) 0.0311(11)
    C21 0.0425(11) 0.0449(11) 0.0464(11) 0.0148(9) 0.0238(9) 0.0235(9)
    C22 0.0347(10) 0.0528(12) 0.0494(11) 0.0139(9) 0.0173(9) 0.0249(10)
    C23 0.0355(10) 0.0475(11) 0.0528(11) 0.0118(9) 0.0230(9) 0.0247(9)
    C24 0.0457(12) 0.0632(13) 0.0572(12) 0.0085(10) 0.0265(10) 0.0281(11)
    C25 0.0545(13) 0.0630(14) 0.0597(13) 0.0095(11) 0.0300(11) 0.0316(12)
    C26 0.0772(17) 0.0818(17) 0.0590(15) 0.0070(14) 0.0231(13) 0.0290(13)
    C27 0.124(3) 0.133(3) 0.0605(16) 0.028(2) 0.0300(17) 0.0471(18)
    O1 0.0568(9) 0.0804(11) 0.0435(8) 0.0159(8) 0.0266(7) 0.0101(7)
    O2 0.0475(9) 0.0647(9) 0.0419(8) 0.0189(8) 0.0187(7) 0.0051(7)
    O3 0.0485(8) 0.0567(9) 0.0406(7) 0.0150(7) 0.0227(6) 0.0131(6)
    O4 0.0600(10) 0.0686(10) 0.0498(9) 0.0072(8) 0.0345(8) 0.0070(8)
    O5 0.0462(8) 0.0777(10) 0.0729(10) 0.0231(7) 0.0334(7) 0.0513(8)
_geom_special_details
;
 All esds (except the esd in the dihedral angle between two l.s. planes)
 are estimated using the full covariance matrix.  The cell esds are taken
 into account individually in the estimation of esds in distances, angles
 and torsion angles; correlations between esds in cell parameters are only
 used when they are defined by crystal symmetry.  An approximate (isotropic)
 treatment of cell esds is used for estimating esds involving l.s. planes.
;
loop_
    _geom_bond_atom_site_label_1
    _geom_bond_atom_site_label_2
    _geom_bond_site_symmetry_2
    _geom_bond_distance
    _geom_bond_publ_flag
    C1 O2 . 1.299(2) ?
    C1 C6 . 1.380(2) ?
    C1 C2 . 1.498(3) ?
    C2 C3 . 1.518(3) ?
    C2 H2A . 0.9700 ?
    C2 H2B . 0.9700 ?
    C3 C4 . 1.522(3) ?
    C3 C15 . 1.525(3) ?
    C3 C14 . 1.532(3) ?
    C4 C5 . 1.500(3) ?
    C4 H4A . 0.9700 ?
    C4 H4B . 0.9700 ?
    C5 O1 . 1.270(2) ?
    C5 C6 . 1.419(2) ?
    C6 C7 . 1.526(2) ?
    C7 C8 . 1.521(2) ?
    C7 C18 . 1.533(2) ?
    C7 H7 . 0.9800 ?
    C8 C13 . 1.374(2) ?
    C8 C9 . 1.421(2) ?
    C9 O3 . 1.268(2) ?
    C9 C10 . 1.494(3) ?
    C10 C11 . 1.528(3) ?
    C10 H10A . 0.9700 ?
    C10 H10B . 0.9700 ?
    C11 C12 . 1.524(3) ?
    C11 C17 . 1.528(3) ?
    C11 C16 . 1.533(3) ?
    C12 C13 . 1.494(3) ?
    C12 H12A . 0.9700 ?
    C12 H12B . 0.9700 ?
    C13 O4 . 1.314(2) ?
    C14 H14A . 0.9600 ?
    C14 H14B . 0.9600 ?
    C14 H14C . 0.9600 ?
    C15 H15A . 0.9600 ?
    C15 H15B . 0.9600 ?
    C15 H15C . 0.9600 ?
    C16 H16A . 0.9600 ?
    C16 H16B . 0.9600 ?
    C16 H16C . 0.9600 ?
    C17 H17A . 0.9600 ?
    C17 H17B . 0.9600 ?
    C17 H17C . 0.9600 ?
    C18 C19 . 1.382(2) ?
    C18 C23 . 1.387(2) ?
    C19 C20 . 1.386(2) ?
    C19 H19 . 0.9300 ?
    C20 C21 . 1.381(3) ?
    C20 H20 . 0.9300 ?
    C21 O5 . 1.368(2) ?
    C21 C22 . 1.382(2) ?
    C22 C23 . 1.372(2) ?
    C22 H22 . 0.9300 ?
    C23 H23 . 0.9300 ?
    C24 O5 . 1.424(2) ?
    C24 C25 . 1.504(3) ?
    C24 H24A . 0.9700 ?
    C24 H24B . 0.9700 ?
    C25 C26 . 1.507(3) ?
    C25 H25A . 0.9700 ?
    C25 H25B . 0.9700 ?
    C26 C27 . 1.491(3) ?
    C26 H26A . 0.9700 ?
    C26 H26B . 0.9700 ?
    C27 H27A . 0.9600 ?
    C27 H27B . 0.9600 ?
    C27 H27C . 0.9600 ?
    O2 H2 . 0.927(17) ?
    O4 H4 . 0.942(18) ?
loop_
    _geom_angle_atom_site_label_1
    _geom_angle_atom_site_label_2
    _geom_angle_atom_site_label_3
    _geom_angle_site_symmetry_1
    _geom_angle_site_symmetry_3
    _geom_angle
    _geom_angle_publ_flag
    O2 C1 C6 . . 124.27(17) ?
    O2 C1 C2 . . 113.58(16) ?
    C6 C1 C2 . . 122.16(16) ?
    C1 C2 C3 . . 115.21(16) ?
    C1 C2 H2A . . 108.5 ?
    C3 C2 H2A . . 108.5 ?
    C1 C2 H2B . . 108.5 ?
    C3 C2 H2B . . 108.5 ?
    H2A C2 H2B . . 107.5 ?
    C2 C3 C4 . . 107.34(16) ?
    C2 C3 C15 . . 110.27(17) ?
    C4 C3 C15 . . 110.01(17) ?
    C2 C3 C14 . . 110.52(17) ?
    C4 C3 C14 . . 110.38(17) ?
    C15 C3 C14 . . 108.32(17) ?
    C5 C4 C3 . . 114.71(15) ?
    C5 C4 H4A . . 108.6 ?
    C3 C4 H4A . . 108.6 ?
    C5 C4 H4B . . 108.6 ?
    C3 C4 H4B . . 108.6 ?
    H4A C4 H4B . . 107.6 ?
    O1 C5 C6 . . 122.08(17) ?
    O1 C5 C4 . . 116.78(16) ?
    C6 C5 C4 . . 121.10(17) ?
    C1 C6 C5 . . 117.87(16) ?
    C1 C6 C7 . . 123.85(15) ?
    C5 C6 C7 . . 118.23(15) ?
    C8 C7 C6 . . 114.91(14) ?
    C8 C7 C18 . . 113.69(14) ?
    C6 C7 C18 . . 115.36(14) ?
    C8 C7 H7 . . 103.6 ?
    C6 C7 H7 . . 103.6 ?
    C18 C7 H7 . . 103.6 ?
    C13 C8 C9 . . 117.57(17) ?
    C13 C8 C7 . . 120.39(16) ?
    C9 C8 C7 . . 121.95(15) ?
    O3 C9 C8 . . 121.85(17) ?
    O3 C9 C10 . . 116.66(16) ?
    C8 C9 C10 . . 121.46(16) ?
    C9 C10 C11 . . 115.37(16) ?
    C9 C10 H10A . . 108.4 ?
    C11 C10 H10A . . 108.4 ?
    C9 C10 H10B . . 108.4 ?
    C11 C10 H10B . . 108.4 ?
    H10A C10 H10B . . 107.5 ?
    C12 C11 C10 . . 107.03(16) ?
    C12 C11 C17 . . 109.85(17) ?
    C10 C11 C17 . . 109.92(18) ?
    C12 C11 C16 . . 110.96(18) ?
    C10 C11 C16 . . 110.65(18) ?
    C17 C11 C16 . . 108.43(18) ?
    C13 C12 C11 . . 114.12(16) ?
    C13 C12 H12A . . 108.7 ?
    C11 C12 H12A . . 108.7 ?
    C13 C12 H12B . . 108.7 ?
    C11 C12 H12B . . 108.7 ?
    H12A C12 H12B . . 107.6 ?
    O4 C13 C8 . . 123.47(17) ?
    O4 C13 C12 . . 114.02(16) ?
    C8 C13 C12 . . 122.49(17) ?
    C3 C14 H14A . . 109.5 ?
    C3 C14 H14B . . 109.5 ?
    H14A C14 H14B . . 109.5 ?
    C3 C14 H14C . . 109.5 ?
    H14A C14 H14C . . 109.5 ?
    H14B C14 H14C . . 109.5 ?
    C3 C15 H15A . . 109.5 ?
    C3 C15 H15B . . 109.5 ?
    H15A C15 H15B . . 109.5 ?
    C3 C15 H15C . . 109.5 ?
    H15A C15 H15C . . 109.5 ?
    H15B C15 H15C . . 109.5 ?
    C11 C16 H16A . . 109.5 ?
    C11 C16 H16B . . 109.5 ?
    H16A C16 H16B . . 109.5 ?
    C11 C16 H16C . . 109.5 ?
    H16A C16 H16C . . 109.5 ?
    H16B C16 H16C . . 109.5 ?
    C11 C17 H17A . . 109.5 ?
    C11 C17 H17B . . 109.5 ?
    H17A C17 H17B . . 109.5 ?
    C11 C17 H17C . . 109.5 ?
    H17A C17 H17C . . 109.5 ?
    H17B C17 H17C . . 109.5 ?
    C19 C18 C23 . . 116.65(16) ?
    C19 C18 C7 . . 122.81(15) ?
    C23 C18 C7 . . 120.03(15) ?
    C18 C19 C20 . . 122.14(17) ?
    C18 C19 H19 . . 118.9 ?
    C20 C19 H19 . . 118.9 ?
    C21 C20 C19 . . 119.76(17) ?
    C21 C20 H20 . . 120.1 ?
    C19 C20 H20 . . 120.1 ?
    O5 C21 C20 . . 124.82(16) ?
    O5 C21 C22 . . 116.12(16) ?
    C20 C21 C22 . . 119.05(17) ?
    C23 C22 C21 . . 120.18(17) ?
    C23 C22 H22 . . 119.9 ?
    C21 C22 H22 . . 119.9 ?
    C22 C23 C18 . . 122.21(17) ?
    C22 C23 H23 . . 118.9 ?
    C18 C23 H23 . . 118.9 ?
    O5 C24 C25 . . 107.97(16) ?
    O5 C24 H24A . . 110.1 ?
    C25 C24 H24A . . 110.1 ?
    O5 C24 H24B . . 110.1 ?
    C25 C24 H24B . . 110.1 ?
    H24A C24 H24B . . 108.4 ?
    C24 C25 C26 . . 113.79(19) ?
    C24 C25 H25A . . 108.8 ?
    C26 C25 H25A . . 108.8 ?
    C24 C25 H25B . . 108.8 ?
    C26 C25 H25B . . 108.8 ?
    H25A C25 H25B . . 107.7 ?
    C27 C26 C25 . . 113.9(2) ?
    C27 C26 H26A . . 108.8 ?
    C25 C26 H26A . . 108.8 ?
    C27 C26 H26B . . 108.8 ?
    C25 C26 H26B . . 108.8 ?
    H26A C26 H26B . . 107.7 ?
    C26 C27 H27A . . 109.5 ?
    C26 C27 H27B . . 109.5 ?
    H27A C27 H27B . . 109.5 ?
    C26 C27 H27C . . 109.5 ?
    H27A C27 H27C . . 109.5 ?
    H27B C27 H27C . . 109.5 ?
    C1 O2 H2 . . 113.2(18) ?
    C13 O4 H4 . . 113(2) ?
    C21 O5 C24 . . 117.78(14) ?
loop_
    _geom_torsion_atom_site_label_1
    _geom_torsion_atom_site_label_2
    _geom_torsion_atom_site_label_3
    _geom_torsion_atom_site_label_4
    _geom_torsion_site_symmetry_1
    _geom_torsion_site_symmetry_2
    _geom_torsion_site_symmetry_3
    _geom_torsion_site_symmetry_4
    _geom_torsion
    _geom_torsion_publ_flag
    O2 C1 C2 C3 . . . . 160.74(17) ?
    C6 C1 C2 C3 . . . . -19.2(3) ?
    C1 C2 C3 C4 . . . . 47.6(2) ?
    C1 C2 C3 C15 . . . . 167.44(18) ?
    C1 C2 C3 C14 . . . . -72.8(2) ?
    C2 C3 C4 C5 . . . . -48.9(2) ?
    C15 C3 C4 C5 . . . . -168.94(18) ?
    C14 C3 C4 C5 . . . . 71.6(2) ?
    C3 C4 C5 O1 . . . . -159.53(17) ?
    C3 C4 C5 C6 . . . . 22.4(3) ?
    O2 C1 C6 C5 . . . . 168.64(17) ?
    C2 C1 C6 C5 . . . . -11.4(3) ?
    O2 C1 C6 C7 . . . . -8.7(3) ?
    C2 C1 C6 C7 . . . . 171.27(17) ?
    O1 C5 C6 C1 . . . . -168.28(18) ?
    C4 C5 C6 C1 . . . . 9.7(3) ?
    O1 C5 C6 C7 . . . . 9.2(3) ?
    C4 C5 C6 C7 . . . . -172.81(17) ?
    C1 C6 C7 C8 . . . . 83.6(2) ?
    C5 C6 C7 C8 . . . . -93.71(19) ?
    C1 C6 C7 C18 . . . . -51.6(2) ?
    C5 C6 C7 C18 . . . . 131.04(17) ?
    C6 C7 C8 C13 . . . . 90.6(2) ?
    C18 C7 C8 C13 . . . . -133.42(17) ?
    C6 C7 C8 C9 . . . . -86.00(19) ?
    C18 C7 C8 C9 . . . . 50.0(2) ?
    C13 C8 C9 O3 . . . . -165.22(17) ?
    C7 C8 C9 O3 . . . . 11.5(3) ?
    C13 C8 C9 C10 . . . . 12.5(3) ?
    C7 C8 C9 C10 . . . . -170.83(16) ?
    O3 C9 C10 C11 . . . . -165.42(16) ?
    C8 C9 C10 C11 . . . . 16.8(3) ?
    C9 C10 C11 C12 . . . . -46.3(2) ?
    C9 C10 C11 C17 . . . . -165.60(18) ?
    C9 C10 C11 C16 . . . . 74.7(2) ?
    C10 C11 C12 C13 . . . . 50.3(2) ?
    C17 C11 C12 C13 . . . . 169.64(18) ?
    C16 C11 C12 C13 . . . . -70.5(2) ?
    C9 C8 C13 O4 . . . . 170.37(17) ?
    C7 C8 C13 O4 . . . . -6.4(3) ?
    C9 C8 C13 C12 . . . . -8.0(3) ?
    C7 C8 C13 C12 . . . . 175.28(17) ?
    C11 C12 C13 O4 . . . . 156.05(18) ?
    C11 C12 C13 C8 . . . . -25.5(3) ?
    C8 C7 C18 C19 . . . . -152.88(17) ?
    C6 C7 C18 C19 . . . . -17.1(2) ?
    C8 C7 C18 C23 . . . . 35.6(2) ?
    C6 C7 C18 C23 . . . . 171.40(16) ?
    C23 C18 C19 C20 . . . . -0.6(3) ?
    C7 C18 C19 C20 . . . . -172.40(17) ?
    C18 C19 C20 C21 . . . . 1.1(3) ?
    C19 C20 C21 O5 . . . . 178.59(17) ?
    C19 C20 C21 C22 . . . . -0.9(3) ?
    O5 C21 C22 C23 . . . . -179.26(16) ?
    C20 C21 C22 C23 . . . . 0.3(3) ?
    C21 C22 C23 C18 . . . . 0.2(3) ?
    C19 C18 C23 C22 . . . . 0.0(3) ?
    C7 C18 C23 C22 . . . . 171.99(16) ?
    O5 C24 C25 C26 . . . . -67.1(2) ?
    C24 C25 C26 C27 . . . . -174.0(2) ?
    C20 C21 O5 C24 . . . . 5.5(3) ?
    C22 C21 O5 C24 . . . . -174.98(17) ?
    C25 C24 O5 C21 . . . . 174.82(16) ?
loop_
    _geom_hbond_atom_site_label_D
    _geom_hbond_atom_site_label_H
    _geom_hbond_atom_site_label_A
    _geom_hbond_site_symmetry_A
    _geom_hbond_distance_DH
    _geom_hbond_distance_HA
    _geom_hbond_distance_DA
    _geom_hbond_angle_DHA
    _geom_hbond_publ_flag
    O2 H2 O3 1_555 0.92(2) 1.66(2) 2.566(2) 166(3) yes
    O4 H4 O1 1_555 0.94(3) 1.72(3) 2.655(2) 171(3) yes
    C10 H10B Cg1 2_666 0.97 3.106 3.773(2) 127.25 yes
_shelx_space_group_comment
;
The symmetry employed for this shelxl refinement is uniquely defined
by the following loop, which should always be used as a source of
symmetry information in preference to the above space-group names.
They are only intended as comments.
;
_shelx_estimated_absorpt_T_min     0.984
_shelx_estimated_absorpt_T_max     0.990
_shelx_hkl_file
;
  -1   0   0   25.48    1.62
  -1   0   0   23.52    1.51
  -1   0   0   24.85    1.53
  -1   0   0   22.79    1.57
  -1   0   0   24.89    1.56
  -1   0   0   23.44    1.61
   1   0   0   22.97    1.53
   1   0   0   24.50    1.58
   1   0   0   22.94    1.55
   1   0   0   24.14    1.62
   1   0   0   22.96    1.51
   1   0   0   25.27    1.63
  -2   0   0  299.99   17.67
  -2   0   0  266.12   17.03
  -2   0   0  278.03   17.67
  -2   0   0  290.75   16.80
  -2   0   0  294.68   17.03
  -2   0   0  296.25   17.20
   2   0   0  274.85   17.02
   2   0   0  291.15   17.20
   2   0   0  286.65   16.79
   2   0   0  285.68   17.04
   2   0   0  270.85   17.67
   2   0   0  284.77   17.70
  -3   0   0   18.26    1.48
  -3   0   0   16.68    1.32
  -3   0   0   19.32    1.35
  -3   0   0   18.83    1.39
  -3   0   0   18.21    1.46
  -3   0   0   16.44    1.45
   3   0   0   19.44    1.34
   3   0   0   19.48    1.37
   3   0   0   17.41    1.49
   3   0   0   17.53    1.45
   3   0   0   19.47    1.52
  -4   0   0  207.83   12.68
  -4   0   0  221.57   12.85
  -4   0   0  195.07   12.96
  -4   0   0  196.39   13.38
   4   0   0  244.25   13.54
   4   0   0  222.40   12.68
   4   0   0  193.79   13.43
  -5   0   0   14.40    1.31
  -5   0   0   15.46    1.33
  -5   0   0   13.22    1.45
  -5   0   0   13.63    1.42
   5   0   0   15.35    1.30
   5   0   0   16.78    1.55
   5   0   0   15.33    1.49
  -6   0   0   39.74    3.18
  -6   0   0   38.76    2.82
  -6   0   0   36.46    3.04
   6   0   0   34.56    3.06
   6   0   0   45.29    3.24
  -7   0   0   26.48    2.59
  -7   0   0   28.31    2.52
  -7   0   0   32.05    2.37
   7   0   0   25.09    2.51
  -8   0   0   -0.82    0.44
  -8   0   0   -0.32    0.65
  -8   0   0   -0.35    0.73
   8   0   0    0.51    0.65
  -9   0   0   14.19    1.79
  -9   0   0    9.45    1.81
   9   0   0   15.37    2.11
 -10   0   0    1.89    1.38
  10   0   0    2.89    1.12
 -11   0   0    1.59    1.43
 -11   0   0    2.06    1.41
  11   0   0    3.26    1.50
  11   0   0    0.05    1.05
 -12   0   0   -1.66    1.23
 -12   0   0    0.81    1.59
  12   0   0   -0.13    1.27
  12   0   0    0.51    1.04
  12  -1   0    0.89    1.19
  12  -1   0   -0.81    1.26
 -12   1   0    1.21    1.39
 -12   1   0   -1.14    0.89
  11  -1   0    1.67    1.23
  11  -1   0    0.73    0.96
 -11   1   0    2.21    1.48
 -11   1   0    3.15    1.48
  10  -1   0    3.97    1.26
 -10   1   0    1.64    1.12
 -10   1   0    2.05    1.29
   9  -1   0   -0.42    0.59
  -9   1   0    0.37    0.74
  -9   1   0   -0.81    0.70
  -9   1   0   -0.71    0.80
   8  -1   0   34.42    3.23
  -8   1   0   36.11    2.80
  -8   1   0   40.18    3.35
  -8   1   0   34.08    3.14
   7  -1   0    3.47    0.95
  -7   1   0    1.88    0.85
  -7   1   0    3.83    0.76
  -7   1   0    2.64    0.84
   6  -1   0    0.24    0.39
   6  -1   0    1.30    0.50
   6  -1   0    0.93    0.57
  -6   1   0   -0.71    0.42
  -6   1   0    0.65    0.39
  -6   1   0   -0.32    0.48
   5  -1   0    0.14    0.35
   5  -1   0   -0.45    0.22
   5  -1   0    0.01    0.34
   5  -1   0   -0.02    0.37
   5  -1   0   -0.41    0.25
  -5   1   0    0.24    0.32
  -5   1   0    0.15    0.32
  -5   1   0   -0.17    0.43
   4  -1   0    6.38    1.00
   4  -1   0    8.90    0.81
   4  -1   0   10.00    1.03
   4  -1   0    8.06    0.84
   4  -1   0    7.86    0.90
  -4   1   0    6.97    0.96
  -4   1   0    8.63    1.11
  -4   1   0    7.84    0.79
  -4   1   0    9.87    0.90
   3  -1   0  229.30   15.14
   3  -1   0  248.28   15.62
   3  -1   0  243.91   14.97
   3  -1   0  250.90   14.99
   3  -1   0  259.67   14.71
   3  -1   0  263.24   15.65
  -3   1   0  254.55   17.67
  -3   1   0  252.86   14.98
  -3   1   0  258.09   15.60
  -3   1   0  229.80   15.60
  -3   1   0  253.17   14.71
  -3   1   0  237.54   14.98
   2  -1   0  413.36   25.09
   2  -1   0  441.48   26.03
   2  -1   0  441.33   24.68
   2  -1   0  440.64   25.01
   2  -1   0  387.68   25.99
  -2   1   0  418.99   25.09
  -2   1   0  393.66   29.44
  -2   1   0  458.55   26.03
  -2   1   0  428.05   24.68
  -2   1   0  426.53   25.00
  -2   1   0  383.61   25.99
   1  -1   0  433.81   23.28
   1  -1   0  394.64   23.55
   1  -1   0  341.16   22.73
   1  -1   0  443.98   22.61
   1  -1   0  325.41   26.61
   1  -1   0  366.54   23.52
  -1   1   0  414.33   22.60
  -1   1   0  387.09   23.53
  -1   1   0  354.14   22.72
  -1   1   0  362.34   23.52
  -1   1   0  422.57   23.28
  -1   1   0  345.55   26.61
   0  -1   0   56.74    3.59
   0  -1   0   58.99    3.51
   0  -1   0   59.20    3.69
   0  -1   0   64.02    3.47
   0   1   0   60.41    3.51
   0   1   0   59.03    3.59
   0   1   0   53.33    3.69
   0   1   0   62.60    3.43
   0   1   0   62.19    3.46
   0   1   0   55.74    3.69
  -1  -1   0   35.55    2.44
  -1  -1   0   37.39    2.28
  -1  -1   0   41.39    2.49
  -1  -1   0   41.90    2.50
   1   1   0   36.27    2.44
   1   1   0   39.41    2.49
  -2  -1   0  244.50   15.27
  -2  -1   0  254.11   15.71
  -2  -1   0  254.61   15.73
  -2  -1   0  267.31   15.07
   2   1   0  257.50   15.74
   2   1   0  231.62   15.72
   2   1   0  269.56   15.06
  -3  -1   0  191.36   12.31
  -3  -1   0  216.91   12.42
  -3  -1   0  210.81   12.54
  -3  -1   0  192.86   12.56
  -3  -1   0  195.68   12.89
  -3  -1   0  210.36   12.89
   3   1   0  202.95   12.92
   3   1   0  216.91   12.95
   3   1   0  213.19   12.33
  -4  -1   0   98.56    6.60
  -4  -1   0   98.89    6.86
  -4  -1   0  114.76    6.71
  -4  -1   0  106.51    6.92
  -4  -1   0  109.77    6.60
   4   1   0  114.62    7.01
   4   1   0  103.94    6.58
   4   1   0   99.58    6.93
  -5  -1   0   43.37    2.90
  -5  -1   0   42.03    2.84
  -5  -1   0   37.40    2.86
  -5  -1   0   36.53    2.99
  -5  -1   0   41.36    3.21
   5   1   0   39.92    3.07
   5   1   0   45.42    3.16
  -6  -1   0   93.67    6.25
  -6  -1   0   77.04    6.19
  -6  -1   0   90.85    5.94
   6   1   0   99.94    6.37
   6   1   0   91.37    6.30
  -7  -1   0   39.07    3.49
  -7  -1   0   40.33    3.29
  -7  -1   0   41.72    3.12
   7   1   0   37.54    3.29
   7   1   0   46.43    3.47
  -8  -1   0   54.04    4.17
  -8  -1   0   60.99    4.53
  -8  -1   0   53.85    4.01
   8   1   0   48.28    4.20
  -9  -1   0    5.26    1.46
  -9  -1   0    4.29    1.24
   9   1   0    5.97    1.36
 -10  -1   0    0.44    0.71
  10   1   0    1.57    1.05
  10   1   0   -0.80    0.95
 -11  -1   0    0.73    1.30
  11   1   0   -0.23    1.22
  11   1   0    0.45    0.82
 -12  -1   0    4.58    1.68
 -12  -1   0    1.42    1.89
  12   1   0    4.70    1.66
  12   1   0    1.71    1.60
  12  -2   0    1.85    1.33
  12  -2   0    2.50    1.50
 -12   2   0    1.58    1.42
 -12   2   0    0.93    1.42
  11  -2   0    0.16    0.92
 -11   2   0   -0.04    1.08
 -11   2   0   -0.58    0.95
  10  -2   0    3.49    1.21
 -10   2   0    2.94    1.26
 -10   2   0    2.83    1.42
 -10   2   0    2.51    1.18
   9  -2   0   -0.74    0.50
  -9   2   0   -0.03    0.59
  -9   2   0   -0.23    0.82
  -9   2   0   -0.21    0.62
  -9   2   0   -0.70    0.46
   8  -2   0    8.46    1.55
  -8   2   0    5.17    1.29
  -8   2   0    6.50    1.38
  -8   2   0    9.74    1.58
  -8   2   0    5.82    1.02
   7  -2   0    3.98    0.89
   7  -2   0    4.65    1.10
   7  -2   0    3.03    0.84
  -7   2   0    6.30    1.24
  -7   2   0    4.28    0.78
  -7   2   0    2.75    0.90
  -7   2   0    5.45    1.14
   6  -2   0    1.00    0.51
   6  -2   0    1.44    0.61
   6  -2   0    0.44    0.45
   6  -2   0    0.07    0.43
  -6   2   0    0.50    0.42
  -6   2   0    0.69    0.57
  -6   2   0    0.16    0.40
   5  -2   0   31.62    2.34
   5  -2   0   27.90    2.55
   5  -2   0   33.22    2.49
   5  -2   0   33.66    2.20
  -5   2   0   28.95    2.56
  -5   2   0   28.91    2.17
  -5   2   0   31.28    2.47
  -5   2   0   29.53    2.41
   4  -2   0   23.73    1.64
   4  -2   0   19.74    1.80
   4  -2   0   22.80    1.97
   4  -2   0   24.98    2.02
   4  -2   0   19.99    1.71
  -4   2   0   26.08    1.82
  -4   2   0   21.10    1.79
  -4   2   0   22.10    1.82
  -4   2   0   19.82    1.91
  -4   2   0   23.80    1.66
   3  -2   0   26.66    2.16
   3  -2   0   30.65    2.20
   3  -2   0   25.73    1.98
   3  -2   0   27.28    2.00
   3  -2   0   28.95    1.86
  -3   2   0   25.21    2.12
  -3   2   0   30.14    2.00
  -3   2   0   25.87    1.97
  -3   2   0   27.51    2.14
  -3   2   0   27.82    2.30
  -3   2   0   26.58    2.01
   2  -2   0   21.04    1.49
   2  -2   0   20.11    1.67
   2  -2   0   22.18    1.69
   2  -2   0   20.28    1.57
   2  -2   0   21.43    1.55
  -2   2   0   21.84    1.56
  -2   2   0   20.88    1.55
  -2   2   0   21.55    1.76
  -2   2   0   21.27    1.71
  -2   2   0   22.48    1.50
  -2   2   0   23.01    1.69
   1  -2   0  357.68   20.59
   1  -2   0  356.74   20.06
   1  -2   0  305.86   20.17
   1  -2   0  321.38   23.52
   1  -2   0  337.60   20.89
   1  -2   0  341.30   20.90
  -1   2   0  307.89   23.52
  -1   2   0  317.89   20.57
  -1   2   0  336.07   20.89
  -1   2   0  332.85   20.18
  -1   2   0  353.57   20.06
  -1   2   0  390.41   20.92
   0  -2   0   13.53    1.01
   0  -2   0   13.02    0.97
   0  -2   0   14.55    1.02
   0  -2   0   14.77    0.99
   0   2   0   13.03    0.95
   0   2   0   14.58    0.99
   0   2   0   15.33    0.98
   0   2   0   13.21    1.04
   0   2   0   16.09    1.04
   0   2   0   12.06    1.01
  -1  -2   0  112.26    6.67
  -1  -2   0  115.25    6.20
  -1  -2   0  104.16    6.78
  -1  -2   0  111.60    6.57
  -1  -2   0  113.03    6.79
   1   2   0  102.95    6.80
   1   2   0  103.89    6.18
  -2  -2   0   71.46    4.79
  -2  -2   0   74.43    4.75
  -2  -2   0   75.56    4.41
  -2  -2   0   75.32    4.79
   2   2   0   78.62    4.83
   2   2   0   75.55    4.82
  -3  -2   0  155.94    9.96
  -3  -2   0  162.85   10.05
  -3  -2   0  161.06    9.77
  -3  -2   0  160.47   10.06
   3   2   0  167.44    9.75
   3   2   0  159.63   10.10
   3   2   0  150.52   10.07
  -4  -2   0    6.01    1.02
  -4  -2   0    6.83    0.95
  -4  -2   0    8.22    0.84
  -4  -2   0    6.54    0.74
   4   2   0    6.59    0.80
   4   2   0    7.98    0.86
  -5  -2   0   31.22    2.29
  -5  -2   0   36.17    2.30
  -5  -2   0   30.53    2.37
  -5  -2   0   28.13    2.37
  -5  -2   0   26.35    2.57
   5   2   0   31.50    2.46
   5   2   0   29.97    2.43
  -6  -2   0   23.67    2.05
  -6  -2   0   24.54    2.35
  -6  -2   0   22.31    2.08
   6   2   0   24.45    2.13
   6   2   0   22.78    2.09
  -7  -2   0    0.63    0.63
  -7  -2   0    0.12    0.54
  -7  -2   0    1.10    0.76
   7   2   0    0.03    0.52
  -8  -2   0    3.41    1.16
  -8  -2   0    2.21    0.93
   8   2   0    1.67    0.78
  -9  -2   0    0.47    1.02
  -9  -2   0   -0.50    0.85
   9   2   0   -0.33    0.59
 -10  -2   0    1.17    1.14
  10   2   0   -0.68    0.84
  10   2   0   -0.29    0.60
 -11  -2   0   -0.39    0.83
  11   2   0    0.58    0.93
  11   2   0   -0.44    1.17
  12  -3   0   -1.57    0.95
  12  -3   0    0.80    1.18
 -12   3   0    0.19    1.28
 -12   3   0   -1.85    1.12
  11  -3   0    3.18    1.31
 -11   3   0    0.64    1.17
 -11   3   0    1.25    1.31
  10  -3   0    0.90    0.92
 -10   3   0   -0.50    0.62
 -10   3   0   -0.75    0.66
 -10   3   0   -0.66    0.87
   9  -3   0    2.74    1.04
   9  -3   0    2.51    1.13
   9  -3   0    3.66    1.09
  -9   3   0    1.89    1.02
  -9   3   0    3.17    1.19
  -9   3   0    1.85    0.99
   8  -3   0   10.65    1.81
   8  -3   0   12.45    1.62
   8  -3   0   14.15    1.84
  -8   3   0   12.93    1.85
  -8   3   0   13.34    1.88
  -8   3   0    8.76    1.61
   7  -3   0    7.52    1.46
   7  -3   0    8.57    1.31
   7  -3   0    7.92    1.34
  -7   3   0   10.18    1.43
  -7   3   0    8.39    1.49
  -7   3   0    9.27    1.38
   6  -3   0    3.02    0.81
   6  -3   0    2.97    0.73
   6  -3   0    2.96    0.84
  -6   3   0    2.76    0.78
  -6   3   0    1.71    0.70
  -6   3   0    2.46    0.85
   5  -3   0   79.29    4.81
   5  -3   0   76.59    5.05
   5  -3   0   68.33    5.35
   5  -3   0   71.92    5.17
  -5   3   0   75.08    5.11
  -5   3   0   78.47    5.45
  -5   3   0   75.98    5.11
   4  -3   0   22.63    1.80
   4  -3   0   20.41    1.94
   4  -3   0   21.22    1.59
  -4   3   0   22.55    1.82
  -4   3   0   22.61    1.96
  -4   3   0   20.02    1.68
   3  -3   0  141.37    9.11
   3  -3   0  135.92    9.52
   3  -3   0  150.29    9.54
   3  -3   0  155.91    9.21
   3  -3   0  145.78    9.05
  -3   3   0  145.29    9.10
  -3   3   0  150.86   10.57
  -3   3   0  149.62    9.18
  -3   3   0  146.52    9.57
  -3   3   0  153.89    9.55
  -3   3   0  136.47    9.03
   2  -3   0   20.66    1.68
   2  -3   0   22.52    1.68
   2  -3   0   22.34    1.82
   2  -3   0   21.67    1.83
   2  -3   0   26.12    1.86
   2  -3   0   22.52    1.57
  -2   3   0   25.41    1.87
  -2   3   0   23.56    1.74
  -2   3   0   22.42    1.82
  -2   3   0   22.56    1.86
  -2   3   0   22.06    1.68
  -2   3   0   21.57    1.56
   1  -3   0    9.83    0.90
   1  -3   0   10.45    0.95
   1  -3   0   10.13    0.72
   1  -3   0   10.83    0.84
   1  -3   0   11.38    0.90
   1  -3   0   10.20    0.94
   1  -3   0    9.98    0.94
  -1   3   0   10.28    0.96
  -1   3   0    9.28    0.91
  -1   3   0   10.48    0.87
  -1   3   0   10.89    0.84
  -1   3   0    8.19    0.91
  -1   3   0   10.80    0.86
   0  -3   0    9.69    0.84
   0  -3   0    8.93    0.84
   0  -3   0   10.40    0.84
   0  -3   0    8.90    0.81
   0   3   0   10.11    0.80
   0   3   0    8.89    0.84
   0   3   0   10.10    0.83
   0   3   0    9.85    0.85
   0   3   0   10.53    0.87
  -1  -3   0   80.51    4.75
  -1  -3   0   81.38    4.45
  -1  -3   0   75.09    4.74
  -1  -3   0   75.63    4.82
  -1  -3   0   77.28    4.83
   1   3   0   70.75    4.83
   1   3   0   74.12    4.44
   1   3   0   72.54    4.84
  -2  -3   0   27.54    2.10
  -2  -3   0   30.67    1.95
  -2  -3   0   31.48    2.24
  -2  -3   0   28.86    2.00
  -2  -3   0   31.03    2.02
   2   3   0   26.53    2.01
  -3  -3   0   46.76    3.10
  -3  -3   0   42.39    3.08
  -3  -3   0   45.58    2.93
  -3  -3   0   44.92    3.25
   3   3   0   47.78    3.16
   3   3   0   47.88    3.16
  -4  -3   0   -1.10    0.33
  -4  -3   0   -0.41    0.43
  -4  -3   0   -0.32    0.21
   4   3   0    0.53    0.35
   4   3   0    0.08    0.28
  -5  -3   0   18.21    1.77
  -5  -3   0   20.03    1.55
  -5  -3   0   17.00    1.86
  -5  -3   0   17.13    1.55
  -5  -3   0   16.08    1.50
   5   3   0   20.05    1.67
   5   3   0   19.72    1.66
  -6  -3   0   10.81    1.23
  -6  -3   0   12.44    1.66
  -6  -3   0   11.43    1.78
   6   3   0   11.51    1.30
   6   3   0   13.15    1.37
  -7  -3   0   -0.30    0.51
  -7  -3   0    0.59    0.82
   7   3   0    0.81    0.63
  -8  -3   0   21.72    2.19
  -8  -3   0   17.11    2.50
   8   3   0   18.42    2.02
  -9  -3   0    3.54    1.30
  -9  -3   0    4.62    1.26
   9   3   0    2.78    0.97
   9   3   0    4.65    1.42
 -10  -3   0    3.33    1.45
  10   3   0    1.74    0.98
  10   3   0    2.70    1.38
 -11  -3   0    2.13    1.60
  11   3   0    1.09    1.21
  11   3   0    0.80    0.91
  12  -4   0    0.78    1.11
  12  -4   0    1.15    1.28
 -12   4   0   -0.30    1.18
 -12   4   0   -0.90    1.06
  11  -4   0    4.13    1.56
 -11   4   0    7.00    1.87
 -11   4   0    7.04    1.94
 -11   4   0    7.20    1.76
  10  -4   0   -0.23    0.96
  10  -4   0    0.45    0.90
  10  -4   0    0.89    0.84
 -10   4   0    0.50    1.00
 -10   4   0    0.38    0.98
 -10   4   0    1.23    0.97
   9  -4   0    0.47    0.69
   9  -4   0   -0.05    0.73
   9  -4   0   -0.14    0.59
  -9   4   0    0.71    0.82
  -9   4   0   -1.59    0.60
  -9   4   0   -0.29    0.70
   8  -4   0    0.77    0.91
   8  -4   0    2.03    0.91
   8  -4   0    3.55    1.02
  -8   4   0    3.26    1.08
  -8   4   0    2.08    0.79
  -8   4   0    2.84    0.97
   7  -4   0    1.35    0.69
   7  -4   0   -0.18    0.48
   7  -4   0    0.51    0.59
  -7   4   0   -0.06    0.70
  -7   4   0    0.88    0.56
  -7   4   0   -0.06    0.61
   6  -4   0    0.97    0.70
   6  -4   0    1.86    0.73
   6  -4   0    1.16    0.71
  -6   4   0    3.29    0.80
  -6   4   0    1.63    0.77
  -6   4   0    1.66    0.66
   5  -4   0   -0.06    0.33
   5  -4   0   -0.41    0.47
   5  -4   0   -0.74    0.42
  -5   4   0    0.07    0.57
  -5   4   0   -0.13    0.30
  -5   4   0   -0.03    0.27
   4  -4   0    0.42    0.55
   4  -4   0    3.07    0.64
  -4   4   0    2.10    0.68
  -4   4   0    2.29    0.48
  -4   4   0    0.74    0.57
  -4   4   0    1.59    0.49
   3  -4   0   14.88    1.49
   3  -4   0   17.15    1.63
   3  -4   0   16.27    1.29
  -3   4   0   15.77    1.27
  -3   4   0   14.18    1.54
  -3   4   0   18.17    1.49
  -3   4   0   20.28    1.70
  -3   4   0   18.45    1.59
   2  -4   0   27.10    2.12
   2  -4   0   23.71    2.02
   2  -4   0   24.09    2.11
   2  -4   0   29.42    1.89
   2  -4   0   25.59    2.16
   2  -4   0   25.53    2.01
  -2   4   0   32.54    2.25
  -2   4   0   24.10    2.17
  -2   4   0   27.91    2.06
  -2   4   0   27.53    2.13
  -2   4   0   27.11    1.87
   1  -4   0  108.56    6.62
   1  -4   0  103.71    7.41
   1  -4   0  100.98    6.78
   1  -4   0  101.38    6.58
   1  -4   0   97.79    6.77
  -1   4   0  108.09    6.35
  -1   4   0  107.75    6.61
  -1   4   0  112.17    6.87
  -1   4   0  102.35    7.39
   0  -4   0   43.45    3.23
   0  -4   0   51.34    3.30
   0  -4   0   47.29    3.11
   0  -4   0   48.63    3.22
   0  -4   0   49.98    3.55
   0   4   0   45.02    3.12
   0   4   0   47.47    3.06
   0   4   0   46.85    3.29
   0   4   0   50.78    3.25
   0   4   0   51.29    3.32
  -1  -4   0    0.27    0.29
  -1  -4   0   -0.03    0.30
  -1  -4   0    0.24    0.36
  -1  -4   0    0.12    0.21
   1   4   0   -0.17    0.19
   1   4   0   -0.16    0.18
   1   4   0    0.34    0.35
   1   4   0    0.11    0.25
  -2  -4   0   57.97    3.70
  -2  -4   0   58.40    3.51
  -2  -4   0   45.69    3.80
  -2  -4   0   54.58    3.68
  -2  -4   0   60.71    3.71
   2   4   0   57.18    3.74
   2   4   0   56.35    3.53
  -3  -4   0   94.41    6.33
  -3  -4   0   97.91    6.19
   3   4   0   96.62    6.24
   3   4   0   95.66    6.24
  -4  -4   0    0.78    0.35
  -4  -4   0    0.51    0.58
   4   4   0    0.86    0.40
   4   4   0    0.15    0.30
  -5  -4   0   23.83    2.40
  -5  -4   0   21.08    2.14
  -5  -4   0   22.52    1.87
   5   4   0   24.10    1.96
   5   4   0   25.28    1.99
  -6  -4   0    0.20    0.80
  -6  -4   0    0.00    0.72
   6   4   0    0.71    0.46
  -7  -4   0    0.27    0.72
  -7  -4   0   -0.65    0.53
   7   4   0   -0.50    0.61
   7   4   0   -0.01    0.43
  -8  -4   0    1.64    0.97
  -8  -4   0    0.05    0.92
   8   4   0    1.81    0.78
   8   4   0   -0.16    0.57
  -9  -4   0    5.13    1.66
  -9  -4   0    3.89    1.33
   9   4   0    1.93    1.30
   9   4   0    3.89    1.10
 -10  -4   0   -0.12    1.24
  10   4   0    0.50    1.25
  10   4   0    0.00    0.77
  12  -5   0    4.34    1.80
 -12   5   0    1.83    1.53
 -12   5   0    9.47    1.95
  11  -5   0    0.22    1.04
  11  -5   0   -0.37    0.88
  11  -5   0    1.54    1.15
 -11   5   0    2.95    1.37
 -11   5   0    0.19    1.10
 -11   5   0    0.56    0.94
  10  -5   0    0.14    0.91
  10  -5   0    1.49    0.97
  10  -5   0   -0.41    0.81
 -10   5   0    2.34    1.22
 -10   5   0    0.86    1.12
 -10   5   0    1.84    1.11
   9  -5   0    2.47    1.22
   9  -5   0    3.06    0.98
   9  -5   0    2.21    1.26
  -9   5   0    0.93    0.91
  -9   5   0    2.03    1.09
  -9   5   0    2.06    0.93
   8  -5   0    0.56    0.67
   8  -5   0   -1.01    0.83
   8  -5   0   -0.16    0.71
  -8   5   0   -0.19    0.83
  -8   5   0   -0.40    0.63
  -8   5   0   -0.42    0.52
   7  -5   0    2.74    0.92
   7  -5   0    3.01    1.05
   7  -5   0    4.64    1.10
  -7   5   0    4.71    1.19
  -7   5   0    2.77    0.87
  -7   5   0    3.53    1.02
   6  -5   0   59.62    4.30
   6  -5   0   51.93    4.52
  -6   5   0   59.54    4.11
  -6   5   0   55.81    4.25
  -6   5   0   64.07    4.72
   5  -5   0    0.81    0.67
   5  -5   0    0.48    0.56
  -5   5   0    1.56    0.47
  -5   5   0    0.17    0.70
  -5   5   0   -0.49    0.42
   4  -5   0   87.53    5.45
   4  -5   0   87.28    5.98
   4  -5   0   75.50    5.56
  -4   5   0   90.35    6.31
  -4   5   0   80.80    5.38
  -4   5   0   83.61    5.55
  -4   5   0   73.91    5.86
   3  -5   0   11.45    1.17
   3  -5   0    9.96    0.88
   3  -5   0    8.29    1.24
   3  -5   0    9.38    1.03
  -3   5   0    7.08    1.19
  -3   5   0    9.22    1.07
  -3   5   0    8.32    1.03
  -3   5   0    9.56    0.88
  -3   5   0   11.35    1.28
   2  -5   0    0.84    0.24
   2  -5   0    0.63    0.53
   2  -5   0    0.95    0.37
   2  -5   0    0.78    0.48
   2  -5   0    0.93    0.35
  -2   5   0    1.23    0.35
  -2   5   0    1.07    0.51
  -2   5   0    1.02    0.50
  -2   5   0    1.06    0.36
   1  -5   0   19.60    1.51
   1  -5   0   16.75    1.54
   1  -5   0   17.00    1.54
   1  -5   0   19.88    1.49
  -1   5   0   19.24    1.51
  -1   5   0   16.20    1.59
  -1   5   0   18.08    1.39
  -1   5   0   19.80    1.66
   0  -5   0    6.79    0.80
   0  -5   0    5.54    0.86
   0  -5   0    7.71    0.91
   0  -5   0    7.14    0.91
   0  -5   0    7.24    0.75
   0   5   0    6.92    0.84
   0   5   0    9.00    0.86
   0   5   0    8.15    0.81
   0   5   0    7.22    0.85
   0   5   0    8.47    0.86
   0   5   0    9.08    1.09
  -1  -5   0    1.98    0.50
  -1  -5   0    1.65    0.48
  -1  -5   0    0.88    0.33
   1   5   0    1.04    0.36
   1   5   0    1.62    0.42
   1   5   0    0.92    0.47
   1   5   0    0.44    0.34
  -2  -5   0    7.24    1.15
  -2  -5   0    5.52    0.79
  -2  -5   0    4.85    0.59
   2   5   0    6.02    0.67
   2   5   0    4.20    0.64
   2   5   0    6.58    0.87
   2   5   0    5.91    0.94
  -3  -5   0   19.66    1.88
  -3  -5   0   19.26    1.59
  -3  -5   0   19.43    1.49
   3   5   0   18.13    1.78
   3   5   0   19.95    1.57
  -4  -5   0   24.73    1.87
  -4  -5   0   25.36    1.93
  -4  -5   0   23.33    2.29
   4   5   0   24.67    1.94
   4   5   0   23.59    2.25
  -5  -5   0   31.80    2.66
  -5  -5   0   25.94    2.05
  -5  -5   0   26.48    2.58
   5   5   0   24.52    2.48
   5   5   0   28.89    2.20
   5   5   0   25.67    2.15
  -6  -5   0    9.82    1.71
  -6  -5   0    9.44    1.64
   6   5   0   10.18    1.65
   6   5   0   11.21    1.24
  -7  -5   0    3.84    1.37
  -7  -5   0    8.07    1.57
   7   5   0    8.94    1.76
   7   5   0    8.43    1.23
  -8  -5   0   -0.81    0.87
  -8  -5   0    0.32    0.77
   8   5   0    1.01    1.07
   8   5   0   -0.77    0.45
  -9  -5   0    1.31    1.35
  -9  -5   0    0.99    1.21
   9   5   0    3.57    0.95
   9   5   0    1.13    1.23
 -10  -5   0    0.44    1.34
  10   5   0    2.06    1.24
  10   5   0    0.49    0.72
  12  -6   0    3.24    1.70
  12  -6   0    9.55    1.98
 -12   6   0    9.57    2.31
 -12   6   0    6.26    1.92
  11  -6   0    1.68    1.15
  11  -6   0    3.04    1.26
  11  -6   0   -0.08    1.28
 -11   6   0   -0.37    1.04
 -11   6   0    0.41    0.95
 -11   6   0    1.36    1.18
  10  -6   0    1.20    1.05
  10  -6   0    0.62    0.90
  10  -6   0    1.61    1.09
 -10   6   0    0.81    0.80
 -10   6   0    1.57    1.20
 -10   6   0    1.59    0.85
   9  -6   0   -0.10    0.82
   9  -6   0    1.11    1.04
   9  -6   0    0.55    1.05
  -9   6   0    0.41    0.78
  -9   6   0    1.57    1.06
  -9   6   0    1.05    0.81
   8  -6   0   -0.36    0.78
   8  -6   0   -0.78    0.87
   8  -6   0    1.57    0.98
  -8   6   0   -0.51    0.81
  -8   6   0    0.18    0.83
  -8   6   0    0.07    0.58
   7  -6   0    9.23    1.79
   7  -6   0    8.88    1.54
   7  -6   0    6.06    1.43
  -7   6   0    3.94    1.16
  -7   6   0    6.92    1.11
  -7   6   0    8.34    1.66
   6  -6   0   40.63    3.64
   6  -6   0   43.72    3.43
  -6   6   0   40.90    3.66
  -6   6   0   41.09    3.35
  -6   6   0   40.43    3.05
   5  -6   0   20.93    1.97
   5  -6   0   18.86    2.09
  -5   6   0   19.01    1.60
  -5   6   0   16.50    2.02
  -5   6   0   20.60    1.95
   4  -6   0    4.60    0.93
   4  -6   0    2.59    0.90
   4  -6   0    3.87    0.66
  -4   6   0    3.04    0.58
  -4   6   0    3.63    0.86
  -4   6   0    3.09    0.82
  -4   6   0    3.50    0.88
   3  -6   0   -0.95    0.50
   3  -6   0    0.07    0.16
   3  -6   0    0.18    0.30
   3  -6   0   -0.49    0.42
  -3   6   0    0.46    0.34
  -3   6   0   -0.18    0.28
  -3   6   0    0.19    0.33
   2  -6   0    0.32    0.37
   2  -6   0    0.77    0.48
   2  -6   0    0.59    0.30
   2  -6   0    1.72    0.69
  -2   6   0    1.62    0.61
  -2   6   0    0.14    0.23
   1  -6   0    5.84    1.00
   1  -6   0    6.90    0.98
   1  -6   0    8.60    0.93
   1  -6   0    8.56    0.78
  -1   6   0    6.27    0.99
  -1   6   0    8.50    1.13
  -1   6   0    7.29    0.82
   0  -6   0    0.85    0.31
   0  -6   0    0.91    0.39
   0  -6   0    1.21    0.52
   0   6   0    0.63    0.39
   0   6   0    1.04    0.40
   0   6   0    1.27    0.45
   0   6   0    0.96    0.43
   0   6   0    0.34    0.39
  -1  -6   0   71.85    4.91
  -1  -6   0   65.03    4.69
  -1  -6   0   72.73    4.91
   1   6   0   75.81    4.85
   1   6   0   77.88    5.03
   1   6   0   74.79    4.62
   1   6   0   81.89    5.04
  -2  -6   0    6.56    0.95
  -2  -6   0    3.78    1.02
  -2  -6   0    6.23    0.68
  -2  -6   0    6.55    0.90
   2   6   0    5.55    0.78
   2   6   0    5.20    0.98
   2   6   0    5.26    0.73
   2   6   0    6.01    0.92
  -3  -6   0   17.20    1.96
  -3  -6   0   18.74    1.48
  -3  -6   0   19.81    1.66
   3   6   0   19.86    1.58
   3   6   0   17.05    1.84
  -4  -6   0    2.43    1.02
  -4  -6   0    3.41    0.55
  -4  -6   0    3.99    0.76
   4   6   0    2.58    0.59
   4   6   0    2.23    0.93
  -5  -6   0    0.09    0.48
  -5  -6   0    0.16    0.54
  -5  -6   0   -1.00    0.69
   5   6   0   -0.07    0.57
   5   6   0   -0.48    0.31
  -6  -6   0    1.34    1.01
  -6  -6   0    0.23    0.91
   6   6   0   -0.46    0.85
   6   6   0    1.79    0.57
  -7  -6   0    1.76    1.09
  -7  -6   0    0.56    1.03
   7   6   0    2.45    0.71
   7   6   0    2.33    1.17
  -8  -6   0   -0.01    0.79
  -8  -6   0   -0.56    1.20
   8   6   0   -0.21    0.50
   8   6   0   -1.17    0.92
  -9  -6   0   -1.43    0.92
  -9  -6   0   -1.52    1.14
   9   6   0   -1.20    1.24
  12  -7   0    4.63    1.97
  12  -7   0    4.57    1.76
  12  -7   0    7.10    1.87
 -12   7   0    5.06    1.92
 -12   7   0    4.43    1.77
  11  -7   0    0.11    1.11
  11  -7   0   -0.42    1.04
  11  -7   0    1.29    1.12
 -11   7   0    0.55    1.00
 -11   7   0    0.17    1.07
  10  -7   0    4.05    1.49
  10  -7   0    5.65    1.54
  10  -7   0    3.92    1.61
 -10   7   0    4.11    1.19
 -10   7   0    6.96    1.82
 -10   7   0    4.85    1.58
   9  -7   0    1.53    1.12
   9  -7   0    3.18    1.35
   9  -7   0    0.47    0.94
  -9   7   0    1.25    1.06
  -9   7   0    1.98    0.84
  -9   7   0    1.92    1.17
   8  -7   0    4.55    1.33
   8  -7   0    3.18    1.34
   8  -7   0    4.54    1.37
  -8   7   0    3.12    1.22
  -8   7   0    2.47    1.08
  -8   7   0    4.00    0.93
   7  -7   0    1.71    1.09
   7  -7   0    0.31    0.72
  -7   7   0    0.22    0.59
  -7   7   0    2.33    1.05
  -7   7   0    1.12    0.69
   6  -7   0    7.45    1.51
   6  -7   0    9.24    1.77
  -6   7   0    9.72    1.13
  -6   7   0    7.04    1.57
  -6   7   0    8.97    1.45
   5  -7   0    3.42    1.07
   5  -7   0    4.72    0.82
   5  -7   0    2.69    0.88
  -5   7   0    3.10    1.10
  -5   7   0    4.29    0.75
  -5   7   0    1.78    0.85
   4  -7   0    0.31    0.17
   4  -7   0   -0.66    0.55
   4  -7   0    0.26    0.38
   4  -7   0   -0.19    0.65
  -4   7   0    0.03    0.38
  -4   7   0   -0.11    0.47
  -4   7   0    0.16    0.50
   3  -7   0    1.42    0.48
   3  -7   0   -0.25    0.49
   3  -7   0    2.20    0.84
  -3   7   0    1.42    0.46
  -3   7   0    2.06    0.48
   2  -7   0    2.57    0.81
   2  -7   0    1.73    0.64
   2  -7   0    2.48    0.66
   2  -7   0    2.17    0.46
  -2   7   0    3.43    0.86
  -2   7   0    3.03    0.56
  -2   7   0    1.39    0.67
   1  -7   0    4.81    0.63
   1  -7   0    5.06    0.98
   1  -7   0    5.24    0.86
  -1   7   0    4.63    0.90
  -1   7   0    5.13    0.78
  -1   7   0    6.85    1.04
   0  -7   0    0.43    0.53
   0  -7   0    0.40    0.29
   0  -7   0    0.36    0.36
   0   7   0   -0.23    0.44
   0   7   0    0.76    0.43
   0   7   0   -0.54    0.37
   0   7   0    0.50    0.44
   0   7   0   -0.05    0.31
  -1  -7   0    0.85    0.59
  -1  -7   0    1.46    0.45
  -1  -7   0    0.52    0.47
   1   7   0    0.83    0.43
   1   7   0    0.62    0.43
   1   7   0    1.32    0.63
   1   7   0    1.53    0.54
  -2  -7   0   10.46    1.13
  -2  -7   0    7.94    1.10
  -2  -7   0    6.98    1.39
  -2  -7   0    8.42    0.87
   2   7   0    7.44    1.10
   2   7   0    9.19    1.00
   2   7   0    8.62    0.97
   2   7   0    7.20    1.25
  -3  -7   0    2.53    1.10
  -3  -7   0    0.47    0.52
  -3  -7   0    2.12    0.70
   3   7   0    0.77    0.83
   3   7   0    1.57    0.49
   3   7   0    0.17    0.26
  -4  -7   0    2.65    0.77
  -4  -7   0    2.74    1.17
   4   7   0    2.08    1.05
   4   7   0    3.41    0.65
  -5  -7   0    1.26    0.66
  -5  -7   0    1.92    1.02
   5   7   0    1.93    1.08
   5   7   0    1.39    0.55
  -6  -7   0    0.45    1.07
  -6  -7   0   -0.70    0.53
   6   7   0    0.11    0.38
   6   7   0   -0.15    0.98
  -7  -7   0    1.81    1.20
  -7  -7   0    0.65    1.05
   7   7   0    0.11    1.07
   7   7   0    0.23    0.52
  -8  -7   0   -0.28    0.80
  -8  -7   0   -1.31    1.08
   8   7   0   -0.55    1.09
  -9  -7   0    3.62    1.78
  -9  -7   0    5.60    2.06
   9   7   0    5.51    2.26
  12  -8   0   -0.58    1.48
  12  -8   0    1.20    1.76
  12  -8   0    1.54    1.41
 -12   8   0   -2.54    1.23
 -12   8   0    2.06    1.68
  11  -8   0    3.34    1.49
  11  -8   0    2.74    1.45
  11  -8   0    4.87    1.81
 -11   8   0    4.10    1.78
 -11   8   0    2.86    1.63
  10  -8   0    3.19    1.39
  10  -8   0    1.25    1.27
  10  -8   0    2.90    1.45
 -10   8   0    2.16    1.43
 -10   8   0    0.73    0.98
   9  -8   0    4.06    1.50
   9  -8   0    4.97    1.64
   9  -8   0    1.28    1.20
  -9   8   0    2.63    1.34
  -9   8   0    5.02    1.12
  -9   8   0    5.58    1.46
   8  -8   0    8.82    1.78
   8  -8   0    2.73    1.38
   8  -8   0    2.42    1.32
  -8   8   0    3.83    0.97
  -8   8   0    4.95    1.53
  -8   8   0    4.24    1.36
   7  -8   0   32.71    3.43
   7  -8   0   30.30    3.10
  -7   8   0   37.32    2.78
  -7   8   0   38.26    3.62
  -7   8   0   33.64    3.13
   6  -8   0   -0.59    0.80
   6  -8   0    0.26    0.69
  -6   8   0   -0.33    0.53
  -6   8   0    0.19    0.80
  -6   8   0    1.73    1.04
   5  -8   0    0.69    0.91
   5  -8   0    0.25    0.86
  -5   8   0    0.22    0.46
  -5   8   0   -0.12    0.78
   4  -8   0    0.05    0.77
   4  -8   0    0.40    0.49
   4  -8   0    0.25    0.63
  -4   8   0    0.13    0.46
  -4   8   0    0.44    0.46
   3  -8   0   12.31    1.70
   3  -8   0   14.16    1.84
  -3   8   0   14.94    1.31
   2  -8   0    3.65    0.94
   2  -8   0    4.05    0.91
   2  -8   0    5.20    0.58
  -2   8   0    2.31    0.82
  -2   8   0    3.59    0.98
  -2   8   0    5.55    0.82
   1  -8   0    2.88    0.49
   1  -8   0    1.90    0.65
   1  -8   0    2.17    0.75
  -1   8   0    3.13    0.79
  -1   8   0    2.51    0.80
  -1   8   0    2.77    0.73
   0  -8   0   14.86    1.67
   0  -8   0   18.79    1.49
   0  -8   0   14.80    1.51
   0   8   0   15.25    1.50
   0   8   0   16.58    1.66
   0   8   0   14.89    1.59
   0   8   0   16.10    1.53
  -1  -8   0    0.32    0.67
  -1  -8   0    0.38    0.80
  -1  -8   0    0.53    0.48
  -1  -8   0    0.38    0.39
  -1  -8   0    0.10    0.37
   1   8   0    0.33    0.43
   1   8   0    0.12    0.55
   1   8   0    0.76    0.55
   1   8   0   -0.26    0.30
  -2  -8   0    3.02    0.89
  -2  -8   0    4.30    1.13
  -2  -8   0    2.90    0.76
   2   8   0    4.34    0.99
   2   8   0    4.48    0.78
   2   8   0    4.21    0.77
   2   8   0    2.95    0.94
  -3  -8   0    0.25    0.61
  -3  -8   0    0.93    0.58
  -3  -8   0    0.36    0.88
   3   8   0    0.76    0.45
   3   8   0    0.86    0.74
  -4  -8   0   -0.04    0.67
  -4  -8   0   -0.30    0.89
  -4  -8   0   -0.68    0.42
   4   8   0   -0.32    0.72
   4   8   0    0.26    0.40
  -5  -8   0   -0.94    0.55
   5   8   0   -0.10    0.34
   5   8   0    0.27    0.91
  -6  -8   0    1.77    1.12
  -6  -8   0    3.06    1.34
   6   8   0    1.96    0.57
   6   8   0   -0.74    0.89
  -7  -8   0   -0.28    0.76
  -7  -8   0    0.37    1.22
   7   8   0    0.08    1.24
  -8  -8   0   -0.21    1.15
  -8  -8   0   -1.69    1.24
   8   8   0    0.10    1.45
  11  -9   0    4.10    1.66
  11  -9   0    3.57    1.76
  11  -9   0    0.92    1.39
 -11   9   0    1.65    1.51
 -11   9   0   -2.52    1.03
  10  -9   0   -1.79    0.72
  10  -9   0   -0.33    1.14
  10  -9   0   -0.91    1.01
 -10   9   0   -0.82    1.10
 -10   9   0   -0.08    0.91
   9  -9   0    1.53    1.29
   9  -9   0   -0.38    1.14
   9  -9   0    0.62    1.13
  -9   9   0    0.91    1.15
  -9   9   0    2.58    1.32
   8  -9   0   -0.26    0.71
   8  -9   0    1.28    1.21
   8  -9   0    0.80    1.26
  -8   9   0    1.17    0.98
  -8   9   0   -0.14    0.68
   7  -9   0   20.40    2.59
   7  -9   0   20.06    2.77
  -7   9   0   15.76    1.75
  -7   9   0   25.65    2.54
  -7   9   0   17.80    2.79
   6  -9   0   -0.27    0.85
   6  -9   0    0.45    0.97
  -6   9   0   -0.17    0.57
  -6   9   0    0.94    1.10
   5  -9   0    3.06    1.10
   5  -9   0    2.57    1.16
  -5   9   0    2.34    0.69
   4  -9   0   15.91    1.89
   4  -9   0   16.27    2.16
   3  -9   0    0.39    0.64
   3  -9   0    2.17    0.99
  -3   9   0    0.28    0.48
  -3   9   0    1.72    0.85
   2  -9   0   20.47    2.05
   2  -9   0   21.24    2.20
  -2   9   0   25.74    2.34
  -2   9   0   25.87    2.40
  -2   9   0   17.26    1.76
   1  -9   0    1.18    0.84
   1  -9   0    0.64    0.29
   1  -9   0    1.52    0.66
  -1   9   0    1.25    0.65
  -1   9   0    1.26    0.62
  -1   9   0    2.39    0.77
  -1   9   0    0.44    0.61
   0  -9   0    3.10    0.98
   0  -9   0    2.09    0.52
   0  -9   0    2.94    0.69
   0   9   0    3.76    0.90
   0   9   0    1.78    0.71
   0   9   0    1.44    0.73
  -1  -9   0   16.17    1.51
  -1  -9   0   13.90    2.07
  -1  -9   0   13.03    1.79
   1   9   0   13.54    1.75
   1   9   0   13.94    1.52
   1   9   0   14.06    1.50
  -2  -9   0   -0.26    0.85
  -2  -9   0   -0.67    0.73
  -2  -9   0    0.72    0.52
  -2  -9   0    0.67    0.56
   2   9   0    0.09    0.80
   2   9   0    0.62    0.61
   2   9   0    0.26    0.44
  -3  -9   0    2.10    0.96
  -3  -9   0    1.77    0.85
  -3  -9   0    1.19    0.66
   3   9   0    1.55    0.98
   3   9   0    2.25    0.61
  -4  -9   0   -0.41    0.96
   4   9   0   -1.00    0.79
   4   9   0    0.49    0.42
  -5  -9   0    0.63    0.91
   5   9   0    2.12    1.32
  -6  -9   0    1.32    1.34
  -6  -9   0    0.44    0.82
   6   9   0    1.44    1.26
  -7  -9   0    1.22    1.56
  -7  -9   0    1.27    1.32
   7   9   0    0.61    1.40
  11 -10   0   -2.03    1.26
  11 -10   0   -0.69    1.53
  11 -10   0    1.17    1.73
 -11  10   0   -1.18    1.29
 -11  10   0    0.69    1.61
  10 -10   0   -0.59    1.19
  10 -10   0   -0.04    1.34
  10 -10   0   -0.45    1.34
 -10  10   0    2.94    1.72
 -10  10   0    0.10    1.05
   9 -10   0    4.59    1.67
   9 -10   0    3.58    1.68
   9 -10   0    2.26    1.44
  -9  10   0    5.83    1.90
  -9  10   0    2.75    1.43
   8 -10   0    0.72    1.29
   8 -10   0   -0.56    1.08
  -8  10   0    0.36    1.05
  -8  10   0    1.05    1.19
   7 -10   0   -0.13    1.06
   7 -10   0   -0.64    0.90
   6 -10   0   -0.94    0.77
   6 -10   0    1.29    1.07
   5 -10   0    1.83    1.17
   5 -10   0    2.90    1.12
   4 -10   0    0.03    0.74
   4 -10   0    0.12    1.02
  -4  10   0    1.22    0.96
   3 -10   0    5.55    1.17
   3 -10   0    7.27    1.43
  -3  10   0    5.90    1.01
  -3  10   0    5.24    1.30
   2 -10   0   -0.11    0.86
   2 -10   0    0.10    0.55
  -2  10   0    0.35    0.67
  -2  10   0   -0.11    0.56
   1 -10   0   17.38    1.95
  -1  10   0   16.57    1.78
  -1  10   0   13.73    1.76
   0 -10   0    1.12    0.89
   0  10   0    1.51    0.69
   0  10   0    1.37    0.73
  -1 -10   0   10.85    1.92
  -1 -10   0   14.03    1.85
   1  10   0   11.02    1.72
   1  10   0   10.94    1.61
   1  10   0   14.21    1.52
  -2 -10   0    1.26    0.90
  -2 -10   0   -0.17    0.82
   2  10   0    0.68    0.97
   2  10   0   -0.28    0.73
   2  10   0    0.57    0.49
  -3 -10   0    0.64    0.97
  -3 -10   0    1.94    1.15
   3  10   0   -0.19    0.89
   3  10   0    0.39    0.47
  -4 -10   0   -0.01    1.13
   4  10   0    0.67    1.05
  -5 -10   0    0.16    1.28
   5  10   0    2.36    1.33
  -6 -10   0    0.77    1.39
  -6 -10   0    1.02    1.24
   6  10   0   -1.09    1.18
  10 -11   0   -0.43    1.49
  10 -11   0    0.02    1.22
  10 -11   0   -1.48    1.39
 -10  11   0   -2.07    1.34
   9 -11   0   -0.63    1.21
   9 -11   0   -0.29    1.17
   9 -11   0   -0.91    1.18
   8 -11   0    0.91    1.05
   8 -11   0    0.09    1.08
   7 -11   0   -0.95    1.08
   7 -11   0   -0.44    0.91
   6 -11   0    1.35    1.29
   6 -11   0   -0.96    0.88
  -6  11   0    1.76    0.98
   5 -11   0    2.15    1.29
   5 -11   0    0.04    0.86
  -5  11   0    1.16    0.97
   4 -11   0   -1.22    0.94
   4 -11   0    1.18    0.91
  -4  11   0   -0.06    0.78
   3 -11   0    0.66    1.09
  -3  11   0   -0.25    0.74
  -3  11   0    2.60    0.87
   2 -11   0    7.10    1.64
  -2  11   0    8.31    1.37
  -2  11   0    5.15    1.25
  -2  11   0    5.86    1.18
   1 -11   0    6.25    1.49
  -1  11   0    7.01    1.31
  -1  11   0    9.35    1.47
   0 -11   0   -0.31    0.97
   0 -11   0    1.42    1.11
   0  11   0   -0.15    0.64
   0  11   0    0.41    0.79
  -1 -11   0    2.20    1.12
  -1 -11   0   -0.26    1.00
   1  11   0    1.12    0.67
   1  11   0    3.57    1.08
  -2 -11   0    0.03    0.91
  -2 -11   0   -1.41    0.88
   2  11   0    0.26    0.53
   2  11   0   -0.38    1.02
   2  11   0   -0.61    0.78
  -3 -11   0    1.38    0.99
   3  11   0   -0.28    1.00
  -4 -11   0    7.07    1.93
   4  11   0    4.52    1.55
  -5 -11   0    2.47    1.62
   5  11   0    1.32    1.39
  10 -12   0    0.00    1.10
  10 -12   0   -0.88    1.57
  10 -12   0   -2.33    1.39
   9 -12   0    0.58    1.41
   9 -12   0   -0.91    1.37
   9 -12   0    1.90    1.46
   8 -12   0    1.05    1.09
   8 -12   0   -0.95    0.90
   7 -12   0    0.93    1.38
   7 -12   0    2.25    1.11
  -7  12   0    4.25    1.53
   6 -12   0    0.02    1.35
  -6  12   0    0.87    1.08
   5 -12   0   -0.68    1.04
  -5  12   0    0.95    1.09
   4 -12   0    2.92    1.46
  -4  12   0    4.06    1.35
   3 -12   0   -0.40    1.05
  -3  12   0    0.39    0.97
   2 -12   0   -1.58    0.89
  -2  12   0    0.39    0.86
  -2  12   0    0.81    0.82
   1 -12   0   -0.11    1.06
   1 -12   0   -0.25    0.83
  -1  12   0    0.95    0.81
  -1  12   0    0.17    0.73
   0 -12   0   -0.84    0.98
   0 -12   0   -0.94    0.88
   0  12   0    0.30    0.75
   0  12   0    0.26    0.69
  -1 -12   0   -0.32    1.63
  -1 -12   0    0.22    1.17
   1  12   0    1.60    0.73
   1  12   0    2.25    1.00
  -2 -12   0    0.13    1.22
   2  12   0    1.96    1.16
   2  12   0    0.22    0.51
   2  12   0    0.57    0.97
  -3 -12   0   -0.49    1.28
   3  12   0   -0.18    1.09
  -4 -12   0    1.58    1.69
   4  12   0    0.94    1.32
   8 -13   0    4.91    1.69
  -8  13   0    1.38    1.51
   7 -13   0    4.78    1.92
  -7  13   0    4.30    1.71
   6 -13   0   -0.21    1.01
  -6  13   0    1.25    1.24
   5 -13   0   -0.64    1.28
  -5  13   0    0.58    1.07
   4 -13   0    0.13    1.30
  -4  13   0    1.48    1.13
   3 -13   0   -0.48    1.23
  -3  13   0   -0.36    0.71
  -3  13   0   -0.13    0.85
   2 -13   0   -1.35    1.04
  -2  13   0    0.66    0.94
  -2  13   0    0.29    0.83
   1 -13   0    1.74    1.19
   1 -13   0   -0.27    1.24
  -1  13   0    1.81    0.93
  -1  13   0    0.46    1.11
   0 -13   0   -0.34    1.27
   0 -13   0   -0.74    1.17
   0  13   0   -0.01    0.85
   0  13   0    0.69    0.76
  -1 -13   0    0.17    1.31
   1  13   0   -0.44    0.63
  -2 -13   0    1.52    1.47
   7 -14   0    2.50    1.50
  -7  14   0    1.90    1.68
   6 -14   0   -0.35    1.56
  -6  14   0    0.33    1.38
   5 -14   0    1.50    1.57
  -5  14   0    0.46    1.21
   4 -14   0    1.53    1.53
  -4  14   0    0.29    1.03
  -4  14   0    1.08    1.00
   3 -14   0   -0.20    1.39
  -3  14   0    0.53    1.20
  -3  14   0    1.75    1.08
   2 -14   0   -0.44    1.34
   2 -14   0   -0.18    1.39
  -2  14   0   -0.17    0.89
  -2  14   0   -1.28    0.85
   1 -14   0   -0.18    1.33
   1 -14   0    0.17    1.40
  -1  14   0    0.54    0.86
  -1  14   0    0.05    1.08
   0 -14   0    2.92    1.55
   0  14   0    3.11    1.07
   2 -15   1    0.96    1.72
  -3  15  -1   -1.42    1.02
   3 -15   1   -0.87    1.34
   3 -15   1    1.25    1.75
  -4  15  -1    4.47    1.85
   4 -15   1    2.06    1.95
   1  14  -1    4.83    1.24
  -1 -14   1    3.48    1.74
   0  14  -1    0.31    0.82
   0 -14   1    0.53    1.65
  -1  14  -1    0.74    1.05
  -1  14  -1    0.79    0.93
   1 -14   1    0.52    1.09
   1 -14   1   -0.27    1.40
  -2  14  -1   -0.54    0.80
  -2  14  -1   -0.22    0.85
   2 -14   1    0.70    1.51
   2 -14   1    0.27    1.27
  -3  14  -1    1.73    1.10
  -3  14  -1   -0.45    1.07
   3 -14   1   -0.87    1.17
   3 -14   1   -0.23    1.32
  -4  14  -1    8.19    1.90
   4 -14   1    8.56    2.13
  -5  14  -1   -0.53    1.16
   5 -14   1   -1.04    1.30
  -6  14  -1    1.69    1.67
   6 -14   1    3.76    1.85
  -7  14  -1    0.18    1.13
   7 -14   1    0.45    1.52
  -3 -13   1   -0.14    1.02
   2  13  -1    2.35    0.89
  -2 -13   1    1.93    1.27
   1  13  -1    2.59    1.00
  -1 -13   1    1.29    1.49
   0  13  -1    2.21    0.96
   0  13  -1    0.37    0.93
   0 -13   1    0.20    1.19
   0 -13   1    0.47    1.15
  -1  13  -1    4.50    1.35
  -1  13  -1    2.68    1.11
   1 -13   1    2.06    1.35
   1 -13   1    1.50    1.06
  -2  13  -1    1.62    0.97
  -2  13  -1    0.22    0.80
   2 -13   1    1.26    1.28
   2 -13   1    2.10    1.46
  -3  13  -1    2.23    1.13
   3 -13   1    2.16    1.35
  -4  13  -1    0.24    1.01
   4 -13   1   -0.30    1.18
  -5  13  -1    3.71    1.54
   5 -13   1    3.92    1.66
  -6  13  -1    3.49    1.62
   6 -13   1    2.74    1.54
  -7  13  -1    1.03    1.33
   7 -13   1    1.07    1.54
  -8  13  -1    0.17    1.30
   8 -13   1   -0.61    1.29
   5  12  -1   -0.85    1.61
  -5 -12   1    1.97    1.79
   4  12  -1    1.69    1.36
  -4 -12   1   -0.34    1.32
   3  12  -1    1.72    0.76
   3  12  -1    2.03    1.24
  -3 -12   1    2.38    1.63
   2  12  -1    3.95    1.35
   2  12  -1    3.00    0.96
  -2 -12   1    3.82    1.58
   1  12  -1    1.15    0.84
   1  12  -1    0.38    0.84
  -1 -12   1    0.11    0.94
  -1 -12   1    1.05    1.35
   0  12  -1    6.22    1.35
   0  12  -1    3.65    1.08
   0 -12   1    5.12    1.61
   0 -12   1    8.40    1.77
  -1  12  -1    4.60    1.28
  -1  12  -1    4.23    1.22
   1 -12   1    3.99    1.34
   1 -12   1    3.38    1.24
  -2  12  -1    4.53    1.27
   2 -12   1    4.30    1.47
  -3  12  -1    0.77    0.89
   3 -12   1   -0.81    0.92
  -4  12  -1    0.36    0.87
   4 -12   1    0.78    1.17
  -5  12  -1   12.57    2.20
   5 -12   1    4.62    1.50
   5 -12   1    7.02    1.79
  -6  12  -1    3.15    1.52
   6 -12   1    2.44    1.27
   6 -12   1    3.09    1.28
  -7  12  -1    5.80    1.89
   7 -12   1    5.02    1.76
   7 -12   1    2.64    1.47
  -8  12  -1   -0.48    0.88
   8 -12   1    0.59    1.31
   8 -12   1   -1.08    1.17
  -9  12  -1    1.90    1.54
   9 -12   1    1.68    1.75
   9 -12   1   -0.09    1.27
   9 -12   1    1.84    1.60
   6  11  -1   -0.64    1.31
  -6 -11   1    0.28    1.61
   5  11  -1    3.77    1.51
  -5 -11   1    2.61    1.32
   4  11  -1    0.37    0.54
   4  11  -1   -0.71    0.96
  -4 -11   1    0.04    1.24
   3  11  -1    1.45    1.08
   3  11  -1   -0.15    0.64
  -3 -11   1   -0.52    1.05
   2  11  -1    3.19    0.92
   2  11  -1    2.12    1.00
   2  11  -1    3.33    0.99
  -2 -11   1    0.57    0.87
  -2 -11   1    3.86    1.52
   1  11  -1    6.28    1.29
   1  11  -1    5.46    1.25
   1  11  -1    5.29    1.13
  -1 -11   1    5.41    1.63
  -1 -11   1    3.75    1.33
   0  11  -1    7.61    1.39
   0  11  -1    5.01    1.13
   0 -11   1    8.49    1.82
   0 -11   1    9.04    1.59
  -1  11  -1   -0.10    0.70
  -1  11  -1    0.60    0.76
   1 -11   1   -0.06    0.87
  -2  11  -1   14.28    2.05
   2 -11   1   14.10    2.07
  -3  11  -1    1.13    0.97
   3 -11   1   -1.57    0.86
   3 -11   1   -1.53    0.59
  -4  11  -1    9.98    1.91
   4 -11   1    6.77    1.53
   4 -11   1   11.62    1.98
  -5  11  -1    1.49    1.01
   5 -11   1    2.83    1.07
   5 -11   1    1.03    1.19
  -6  11  -1   13.96    2.37
   6 -11   1   10.92    2.02
   6 -11   1   10.78    2.11
  -7  11  -1    3.60    1.35
   7 -11   1   -0.16    1.21
   7 -11   1    1.53    1.09
   8 -11   1   -0.49    1.22
   8 -11   1    0.71    1.29
  -9  11  -1    2.70    1.33
   9 -11   1    1.45    1.63
   9 -11   1    2.33    1.68
   9 -11   1    0.34    1.41
 -10  11  -1   -1.69    1.24
  10 -11   1   -0.16    1.40
  10 -11   1    0.60    1.18
  10 -11   1   -1.38    1.28
   7  10  -1   -1.57    1.35
  -7 -10   1    0.53    1.42
  -7 -10   1    0.62    1.57
   6  10  -1    0.48    1.27
  -6 -10   1    0.95    1.08
   5  10  -1   -0.37    0.48
   5  10  -1   -0.45    1.06
  -5 -10   1    0.31    1.27
   4  10  -1    0.53    1.02
   4  10  -1    0.69    0.57
  -4 -10   1    1.16    1.28
   3  10  -1   -0.18    0.45
   3  10  -1    0.36    0.85
  -3 -10   1    1.06    0.94
  -3 -10   1    1.51    1.13
  -3 -10   1    0.39    0.65
   2  10  -1    7.16    1.21
   2  10  -1    7.23    1.36
   2  10  -1    8.01    1.26
  -2 -10   1    8.05    1.34
  -2 -10   1    7.30    1.59
  -2 -10   1    8.74    1.45
   1  10  -1    1.99    0.84
   1  10  -1    1.86    0.82
   1  10  -1    2.09    0.92
  -1 -10   1    1.32    0.93
  -1 -10   1    2.40    0.98
   0  10  -1   14.27    1.60
   0  10  -1   11.34    1.44
   0  10  -1    8.25    1.37
   0 -10   1   11.36    1.70
   0 -10   1   11.57    1.97
  -1  10  -1    0.11    0.54
   1 -10   1   -0.12    0.51
   1 -10   1   -0.66    0.77
  -2  10  -1    6.98    1.02
  -2  10  -1    5.75    1.33
   2 -10   1    7.44    1.47
   2 -10   1    7.99    1.42
  -3  10  -1    0.26    0.81
  -3  10  -1    1.42    0.60
   3 -10   1    3.17    1.03
   3 -10   1    1.69    0.92
  -4  10  -1    1.03    0.95
   4 -10   1   -0.26    0.67
   4 -10   1   -0.56    0.90
  -5  10  -1    1.40    1.04
  -5  10  -1    4.78    0.98
   5 -10   1    3.87    1.38
   5 -10   1    6.89    1.48
  -6  10  -1    1.20    0.81
   6 -10   1    1.05    0.87
   6 -10   1    2.80    1.34
   7 -10   1    3.19    1.51
   7 -10   1    1.14    0.96
  -8  10  -1    0.12    1.04
   8 -10   1   -0.75    1.08
   8 -10   1    0.95    1.22
  -9  10  -1   -0.63    1.03
   9 -10   1    0.55    1.34
   9 -10   1    2.03    1.14
   9 -10   1    1.77    1.42
 -10  10  -1   -1.30    1.07
  10 -10   1   -0.08    0.94
  10 -10   1    0.54    1.30
  10 -10   1    1.36    1.54
 -11  10  -1   -0.51    1.50
  11 -10   1    0.38    1.15
  11 -10   1    2.36    1.88
  11 -10   1   -1.13    0.92
   8   9  -1    2.40    1.78
  -8  -9   1    0.12    1.59
  -8  -9   1    0.67    1.44
   7   9  -1    1.12    1.27
  -7  -9   1    0.68    1.43
  -7  -9   1    2.23    1.38
   6   9  -1   -1.26    0.96
   6   9  -1    1.09    0.62
  -6  -9   1   -0.93    0.77
  -6  -9   1    1.34    0.93
   5   9  -1    4.40    1.34
   5   9  -1    3.81    0.81
  -5  -9   1    2.17    1.34
  -5  -9   1    1.65    0.86
   4   9  -1    2.55    0.71
   4   9  -1    2.29    1.08
  -4  -9   1    1.93    1.29
  -4  -9   1    0.96    0.76
   3   9  -1   -0.03    0.44
   3   9  -1    0.73    0.63
   3   9  -1    0.46    0.77
  -3  -9   1    0.30    0.71
  -3  -9   1    0.57    0.58
  -3  -9   1    1.07    0.74
   2   9  -1   11.13    1.39
   2   9  -1   11.23    1.43
   2   9  -1   10.86    1.59
  -2  -9   1   10.56    1.39
  -2  -9   1    9.29    1.34
  -2  -9   1    8.66    1.67
   1   9  -1   10.32    1.39
   1   9  -1   10.09    1.43
   1   9  -1   10.14    1.33
  -1  -9   1   10.58    1.26
  -1  -9   1   11.08    1.48
  -1  -9   1   10.61    1.02
  -1  -9   1    7.98    1.27
  -1  -9   1   10.53    1.80
   0   9  -1   14.38    1.40
   0   9  -1   13.25    1.55
   0   9  -1   14.57    1.58
   0   9  -1   11.43    1.44
   0  -9   1   12.59    1.44
   0  -9   1   10.82    1.80
   0  -9   1   15.16    1.67
  -1   9  -1    1.10    0.73
  -1   9  -1    0.18    0.60
   1  -9   1    1.23    0.63
   1  -9   1   -0.01    0.75
  -2   9  -1    5.66    1.21
  -2   9  -1    5.34    0.82
   2  -9   1    5.22    1.10
   2  -9   1    3.86    1.11
  -3   9  -1    1.00    0.48
  -3   9  -1    2.39    0.92
   3  -9   1    0.27    0.64
   3  -9   1   -0.05    0.80
  -4   9  -1    0.43    0.58
  -4   9  -1    1.31    0.93
   4  -9   1   -0.02    0.84
   4  -9   1    1.07    0.69
  -5   9  -1    6.68    1.06
   5  -9   1    4.94    1.38
   5  -9   1    4.70    1.23
  -6   9  -1    3.26    1.03
  -6   9  -1    5.36    1.03
   6  -9   1    3.32    1.31
   6  -9   1    1.04    1.04
  -7   9  -1    3.91    1.00
  -7   9  -1    1.61    1.02
  -7   9  -1    3.32    1.12
   7  -9   1    0.60    1.09
   7  -9   1    5.28    1.47
  -8   9  -1    4.41    1.15
  -8   9  -1    1.48    1.23
  -8   9  -1    1.21    1.24
   8  -9   1    2.39    1.24
   8  -9   1    4.60    1.53
  -9   9  -1    1.66    1.45
  -9   9  -1   -1.39    0.58
   9  -9   1   -1.08    1.06
   9  -9   1    2.57    1.50
   9  -9   1   -1.88    1.08
 -10   9  -1   12.83    2.68
 -10   9  -1    9.08    1.94
  10  -9   1    9.60    2.17
  10  -9   1    8.62    2.07
  10  -9   1   12.01    2.52
 -11   9  -1   -0.14    0.95
 -11   9  -1   -2.25    1.09
  11  -9   1    0.89    1.61
  11  -9   1    3.76    1.65
  11  -9   1    2.01    1.45
   9   8  -1    1.83    1.65
  -9  -8   1    1.46    1.72
  -9  -8   1    0.39    1.05
   8   8  -1    0.51    1.29
  -8  -8   1    0.16    1.15
  -8  -8   1   -0.20    1.33
   7   8  -1    0.02    1.05
   7   8  -1    1.43    0.64
  -7  -8   1   -1.42    1.03
  -7  -8   1   -0.40    0.56
   6   8  -1   10.08    1.31
   6   8  -1    5.45    1.48
  -6  -8   1    8.81    1.97
  -6  -8   1    5.79    1.67
   5   8  -1    0.56    0.47
   5   8  -1   -1.18    0.76
  -5  -8   1   -1.42    0.81
   4   8  -1    1.20    0.55
   4   8  -1    1.55    0.91
  -4  -8   1    4.28    1.41
  -4  -8   1    1.15    0.65
   3   8  -1    6.11    0.95
   3   8  -1    3.93    1.03
   3   8  -1    3.74    0.84
  -3  -8   1    3.96    0.89
  -3  -8   1    2.84    0.86
  -3  -8   1    4.06    1.25
   2   8  -1    7.56    1.05
   2   8  -1    6.81    1.07
   2   8  -1    8.58    1.13
   2   8  -1    6.86    1.14
  -2  -8   1    5.61    0.91
  -2  -8   1    6.80    1.09
  -2  -8   1    3.90    1.24
  -2  -8   1    5.17    1.01
  -2  -8   1    4.63    0.99
   1   8  -1   32.66    2.46
   1   8  -1   36.91    2.78
   1   8  -1   32.40    2.70
   1   8  -1   32.10    2.58
  -1  -8   1   33.67    3.00
  -1  -8   1   34.98    2.62
  -1  -8   1   30.11    2.59
  -1  -8   1   32.78    2.64
  -1  -8   1   31.40    2.59
  -1  -8   1   34.33    2.60
   0   8  -1    1.45    0.63
   0   8  -1    3.54    0.70
   0   8  -1    2.23    0.69
   0   8  -1    3.41    0.70
   0  -8   1    1.78    0.63
   0  -8   1    3.01    0.83
  -1   8  -1   18.38    1.99
  -1   8  -1   23.68    2.15
  -1   8  -1   24.50    1.76
   1  -8   1   20.39    1.94
   1  -8   1   18.23    1.91
  -2   8  -1    4.41    0.68
  -2   8  -1    3.35    0.97
   2  -8   1    4.14    0.93
   2  -8   1    6.34    1.10
  -3   8  -1    9.38    1.12
  -3   8  -1    8.06    1.42
  -3   8  -1    9.40    0.91
   3  -8   1    9.48    1.41
   3  -8   1    9.55    1.49
  -4   8  -1    6.80    1.00
  -4   8  -1    6.09    0.94
   4  -8   1    4.55    1.11
   4  -8   1    6.55    1.22
  -5   8  -1   17.49    1.92
  -5   8  -1   13.67    1.47
   5  -8   1   12.32    1.81
   5  -8   1   14.59    2.05
  -6   8  -1   23.18    2.05
  -6   8  -1   22.61    2.69
  -6   8  -1   20.78    2.26
   6  -8   1   23.83    2.41
   6  -8   1   20.63    2.78
  -7   8  -1    4.29    1.03
  -7   8  -1    5.24    1.60
  -7   8  -1    2.80    1.02
   7  -8   1    4.38    1.31
   7  -8   1    6.78    1.56
  -8   8  -1    0.99    0.81
  -8   8  -1    2.59    1.39
  -8   8  -1    0.05    1.00
   8  -8   1    0.41    1.02
   8  -8   1    1.77    1.19
  -9   8  -1    1.28    0.96
  -9   8  -1   -0.94    1.05
  -9   8  -1   -0.34    0.92
   9  -8   1    1.19    1.16
   9  -8   1    0.32    0.76
   9  -8   1    1.55    1.17
 -10   8  -1   -0.96    1.10
 -10   8  -1   -0.28    1.25
  10  -8   1    1.93    1.25
  10  -8   1   -0.35    0.92
  10  -8   1   -0.22    1.10
 -11   8  -1   -0.94    0.96
 -11   8  -1    0.18    1.01
  11  -8   1    2.72    1.45
  11  -8   1   -0.03    1.23
  11  -8   1   -0.98    1.22
   9   7  -1   -0.17    1.36
  -9  -7   1    0.76    1.24
  -9  -7   1   -0.08    1.33
   8   7  -1    1.77    0.78
   8   7  -1    0.19    1.14
  -8  -7   1    1.91    1.40
  -8  -7   1    2.68    1.35
   7   7  -1    0.55    0.52
   7   7  -1   -0.51    0.90
  -7  -7   1    1.16    1.14
  -7  -7   1   -0.13    0.97
   6   7  -1    1.57    0.64
   6   7  -1   -0.30    0.82
  -6  -7   1    2.49    1.17
  -6  -7   1    0.75    0.75
   5   7  -1   -0.37    0.69
   5   7  -1   -0.75    0.35
  -5  -7   1    0.07    0.47
  -5  -7   1    0.20    0.70
   4   7  -1    3.13    0.72
   4   7  -1    2.40    0.96
  -4  -7   1    2.43    0.66
  -4  -7   1    2.64    1.12
   3   7  -1   -0.71    0.57
   3   7  -1    1.66    0.55
   3   7  -1    0.71    0.44
  -3  -7   1    1.80    0.96
  -3  -7   1    0.54    0.54
  -3  -7   1    1.10    0.44
   2   7  -1    7.25    1.11
   2   7  -1    6.21    0.90
   2   7  -1    7.73    1.04
   2   7  -1    7.79    1.05
  -2  -7   1    4.22    0.89
  -2  -7   1    7.78    0.91
  -2  -7   1    6.20    0.97
  -2  -7   1    6.74    1.01
  -2  -7   1    7.39    1.28
   1   7  -1    0.25    0.49
   1   7  -1    0.21    0.40
   1   7  -1    0.01    0.42
   1   7  -1   -0.67    0.29
  -1  -7   1    0.11    0.36
  -1  -7   1   -0.44    0.28
  -1  -7   1   -0.20    0.45
  -1  -7   1    0.37    0.40
  -1  -7   1    0.49    0.69
   0   7  -1    0.60    0.51
   0   7  -1   -0.02    0.38
   0   7  -1    1.21    0.44
   0  -7   1   -0.12    0.48
   0  -7   1    0.58    0.52
   0  -7   1   -0.01    0.37
  -1   7  -1    0.27    0.38
  -1   7  -1    0.71    0.57
  -1   7  -1   -0.61    0.39
   1  -7   1   -0.07    0.52
   1  -7   1   -0.21    0.34
  -2   7  -1   23.19    1.66
  -2   7  -1   19.39    2.09
  -2   7  -1   24.81    1.92
  -2   7  -1   23.75    1.73
   2  -7   1   25.11    2.09
   2  -7   1   19.06    2.02
  -3   7  -1    1.77    0.48
  -3   7  -1    1.03    0.55
   3  -7   1    1.80    0.83
   3  -7   1    1.73    0.70
  -4   7  -1   17.91    2.10
  -4   7  -1   19.29    1.70
  -4   7  -1   20.05    1.92
  -4   7  -1   20.85    2.02
   4  -7   1   23.24    2.14
   4  -7   1   21.79    2.17
  -5   7  -1   16.93    1.96
  -5   7  -1   17.88    2.46
  -5   7  -1   20.85    1.81
   5  -7   1   22.30    2.15
   5  -7   1   22.13    2.28
  -6   7  -1    2.10    1.17
  -6   7  -1    2.06    0.77
  -6   7  -1    2.93    0.90
   6  -7   1    1.66    0.39
   6  -7   1    1.52    0.88
   6  -7   1    1.43    0.79
  -7   7  -1    3.30    0.86
  -7   7  -1    4.88    1.18
  -7   7  -1    2.65    1.20
   7  -7   1    2.13    1.14
   7  -7   1    3.75    0.63
   7  -7   1    3.78    1.26
  -8   7  -1    5.55    1.13
  -8   7  -1    3.62    1.23
  -8   7  -1    3.95    1.33
   8  -7   1    2.51    1.19
   8  -7   1    4.31    1.33
   8  -7   1    7.51    1.66
  -9   7  -1    0.45    0.96
  -9   7  -1    0.46    1.03
  -9   7  -1    0.62    0.84
   9  -7   1    1.99    1.10
   9  -7   1    2.94    1.19
   9  -7   1    0.72    1.00
 -10   7  -1    2.63    1.24
 -10   7  -1    5.23    1.77
 -10   7  -1    2.41    1.19
  10  -7   1    2.06    1.17
  10  -7   1    5.20    1.54
  10  -7   1    1.65    1.18
 -11   7  -1   -1.25    1.06
 -11   7  -1    1.81    1.43
 -11   7  -1   -1.00    0.90
  11  -7   1    3.31    1.42
  11  -7   1    1.03    0.95
  11  -7   1   -0.71    1.17
 -12   7  -1   -2.41    1.13
  12  -7   1   -1.72    1.09
  12  -7   1   -1.42    1.05
  10   6  -1    6.20    1.98
  10   6  -1    4.77    1.22
 -10  -6   1    5.67    2.03
 -10  -6   1    4.37    1.82
   9   6  -1    0.18    0.62
   9   6  -1   -0.60    1.17
  -9  -6   1    1.82    1.36
  -9  -6   1    1.59    1.37
   8   6  -1    0.35    0.60
   8   6  -1    0.17    0.76
  -8  -6   1    0.36    0.84
  -8  -6   1   -1.77    0.92
   7   6  -1    2.13    0.70
   7   6  -1   -0.22    0.72
  -7  -6   1    0.52    0.78
  -7  -6   1    0.37    0.93
   6   6  -1    1.23    0.59
  -6  -6   1    0.25    0.64
  -6  -6   1    1.08    0.99
   5   6  -1    3.09    0.74
  -5  -6   1    2.89    0.63
  -5  -6   1    2.09    1.04
   4   6  -1    0.98    0.46
   4   6  -1    1.84    0.58
  -4  -6   1    1.58    0.70
  -4  -6   1    1.66    0.49
  -4  -6   1    1.12    0.49
   3   6  -1   28.70    2.17
   3   6  -1   27.54    2.15
  -3  -6   1   23.43    2.34
  -3  -6   1   26.05    1.99
  -3  -6   1   26.56    2.08
   2   6  -1   14.14    1.25
   2   6  -1   11.32    1.20
   2   6  -1   11.22    1.07
  -2  -6   1   11.32    1.18
  -2  -6   1   12.63    1.18
  -2  -6   1   12.33    1.16
  -2  -6   1   10.48    1.48
   1   6  -1   42.42    3.11
   1   6  -1   44.00    2.92
   1   6  -1   41.39    2.75
   1   6  -1   44.53    3.15
  -1  -6   1   44.93    3.08
  -1  -6   1   43.57    2.98
  -1  -6   1   36.46    2.90
  -1  -6   1   38.37    3.20
   0   6  -1   -0.22    0.36
   0   6  -1   -0.54    0.30
   0   6  -1    0.51    0.34
   0  -6   1   -0.58    0.34
   0  -6   1   -0.09    0.10
   0  -6   1    0.14    0.37
   0  -6   1   -0.70    0.25
  -1   6  -1    0.02    0.37
  -1   6  -1    0.15    0.28
  -1   6  -1    0.04    0.38
  -1   6  -1    0.27    0.24
   1  -6   1   -0.11    0.34
   1  -6   1   -0.23    0.40
   1  -6   1    0.84    0.55
  -2   6  -1   14.54    1.60
  -2   6  -1   14.85    1.35
  -2   6  -1   15.06    1.28
  -2   6  -1   21.00    1.81
   2  -6   1   16.51    1.42
   2  -6   1   14.86    1.54
   2  -6   1   16.58    1.59
  -3   6  -1    9.83    1.05
  -3   6  -1    9.71    1.03
   3  -6   1   11.05    1.39
   3  -6   1    8.99    1.36
   3  -6   1    9.43    1.02
  -4   6  -1   19.85    1.89
  -4   6  -1   21.35    1.66
  -4   6  -1   22.02    2.18
  -4   6  -1   20.43    1.83
   4  -6   1   21.71    1.97
   4  -6   1   17.44    1.14
   4  -6   1   23.98    2.16
  -5   6  -1    0.46    0.50
  -5   6  -1    0.54    0.51
  -5   6  -1   -0.15    0.50
   5  -6   1    0.21    0.52
   5  -6   1    0.42    0.75
  -6   6  -1    6.54    1.26
  -6   6  -1    6.24    1.03
  -6   6  -1    8.07    1.48
   6  -6   1    4.80    1.33
   6  -6   1    8.26    1.41
  -7   6  -1    2.15    0.90
  -7   6  -1    0.76    0.80
  -7   6  -1    0.89    0.73
   7  -6   1    1.64    1.08
   7  -6   1    0.01    0.85
  -8   6  -1    1.48    0.96
  -8   6  -1   -0.20    0.80
  -8   6  -1    0.36    0.64
   8  -6   1    0.02    0.55
   8  -6   1   -0.62    0.79
   8  -6   1    0.16    0.59
  -9   6  -1   -0.23    0.58
  -9   6  -1    1.25    1.03
  -9   6  -1    1.91    0.95
   9  -6   1    0.55    0.74
   9  -6   1   -0.54    0.85
   9  -6   1   -0.36    0.76
   9  -6   1    1.67    0.99
 -10   6  -1    2.92    1.27
 -10   6  -1    1.96    1.34
 -10   6  -1   -0.32    0.95
  10  -6   1    1.84    1.06
  10  -6   1    3.44    1.26
  10  -6   1    2.44    1.15
 -11   6  -1    3.41    1.53
 -11   6  -1    5.34    1.82
 -11   6  -1    3.32    1.42
  11  -6   1    1.91    1.44
  11  -6   1    3.43    1.41
  11  -6   1    4.05    1.46
 -12   6  -1   -0.27    1.34
 -12   6  -1    0.61    1.46
  12  -6   1    0.74    1.25
  10   5  -1    4.21    1.21
  10   5  -1    3.83    1.59
 -10  -5   1    2.14    1.61
 -10  -5   1    2.94    1.55
   9   5  -1    1.34    1.19
   9   5  -1    1.41    0.80
  -9  -5   1    1.15    1.27
  -9  -5   1    0.77    1.15
   8   5  -1    3.09    0.90
  -8  -5   1    5.22    1.53
  -8  -5   1    4.60    1.34
   7   5  -1    0.26    0.55
  -7  -5   1    0.62    0.89
  -7  -5   1    1.58    1.05
   6   5  -1    5.05    0.98
  -6  -5   1    6.33    1.35
  -6  -5   1    6.53    1.33
  -6  -5   1    5.20    0.73
   5   5  -1    7.53    1.04
   5   5  -1    9.21    1.03
  -5  -5   1    6.95    0.97
  -5  -5   1    5.29    1.19
  -5  -5   1    6.39    0.76
  -5  -5   1    7.20    1.35
   4   5  -1   22.61    1.79
   4   5  -1   20.51    1.74
  -4  -5   1   20.03    1.53
  -4  -5   1   19.31    1.66
  -4  -5   1   17.21    1.91
   3   5  -1    9.33    0.97
   3   5  -1   10.42    1.00
  -3  -5   1    8.48    1.26
  -3  -5   1    8.23    0.90
  -3  -5   1    6.76    0.78
   2   5  -1   51.75    3.87
   2   5  -1   63.17    3.94
   2   5  -1   55.93    3.50
  -2  -5   1   52.22    4.01
  -2  -5   1   56.07    3.84
  -2  -5   1   58.21    3.70
   1   5  -1    7.78    0.94
   1   5  -1    8.07    0.80
   1   5  -1    9.49    0.98
   1   5  -1    9.58    0.98
  -1  -5   1    9.22    0.96
  -1  -5   1    8.36    0.88
  -1  -5   1    9.23    0.89
  -1  -5   1    9.84    0.97
  -1  -5   1    8.12    1.12
   0   5  -1   11.70    1.23
   0   5  -1   12.00    1.21
   0   5  -1   11.23    0.99
   0   5  -1   13.48    1.18
   0   5  -1   10.57    0.98
   0  -5   1   12.71    1.15
   0  -5   1   13.61    1.22
   0  -5   1   12.94    1.23
   0  -5   1   12.86    0.91
   0  -5   1   10.65    1.13
  -1   5  -1   35.45    2.35
  -1   5  -1   35.64    2.25
  -1   5  -1   33.72    2.79
  -1   5  -1   46.51    2.96
  -1   5  -1   35.44    2.62
   1  -5   1   39.17    2.66
   1  -5   1   38.69    2.68
   1  -5   1   34.19    2.72
  -2   5  -1   12.29    1.32
  -2   5  -1   10.74    1.04
  -2   5  -1   10.45    1.01
   2  -5   1   12.80    1.09
   2  -5   1   12.12    1.23
   2  -5   1    9.24    1.28
  -3   5  -1   26.25    2.13
  -3   5  -1   24.76    1.88
  -3   5  -1   23.73    2.24
  -3   5  -1   25.60    2.06
   3  -5   1   24.18    2.22
   3  -5   1   22.47    2.08
   3  -5   1   25.65    1.93
  -4   5  -1    1.61    0.74
  -4   5  -1    0.37    0.35
  -4   5  -1    0.01    0.35
   4  -5   1   -0.01    0.54
   4  -5   1    0.92    0.65
   4  -5   1   -0.31    0.38
  -5   5  -1   20.27    1.81
  -5   5  -1   22.82    1.99
  -5   5  -1   20.50    2.16
   5  -5   1   20.00    1.67
   5  -5   1   22.44    2.05
   5  -5   1   18.09    2.10
  -6   5  -1    0.18    0.63
  -6   5  -1    0.00    0.40
  -6   5  -1    0.61    0.57
   6  -5   1   -0.25    0.65
   6  -5   1   -0.43    0.64
  -7   5  -1    8.67    1.56
  -7   5  -1    6.23    1.29
  -7   5  -1    5.52    1.14
   7  -5   1    8.28    1.55
   7  -5   1    8.13    1.45
   7  -5   1    6.48    1.34
  -8   5  -1    3.21    1.11
  -8   5  -1    2.05    1.17
  -8   5  -1    4.42    1.15
   8  -5   1    5.37    1.28
   8  -5   1    3.53    1.15
   8  -5   1    3.01    1.00
  -9   5  -1    7.10    1.54
  -9   5  -1    8.15    1.60
  -9   5  -1    7.53    1.64
   9  -5   1    8.52    1.61
   9  -5   1    4.04    1.42
   9  -5   1    6.62    1.47
   9  -5   1    7.33    1.30
 -10   5  -1    0.94    0.93
 -10   5  -1    1.58    1.08
 -10   5  -1   -0.13    0.89
  10  -5   1   -0.44    0.77
  10  -5   1    0.33    0.86
  10  -5   1   -0.19    0.65
  10  -5   1    0.03    0.82
 -11   5  -1   -0.23    1.19
 -11   5  -1   -1.08    0.66
  11  -5   1   -0.48    1.01
  11  -5   1   -1.46    0.83
 -12   5  -1    1.17    1.46
 -12   5  -1   -0.51    1.32
  12  -5   1   -0.45    1.22
  11   4  -1   -1.42    1.15
  11   4  -1    1.70    1.06
 -11  -4   1    0.73    1.40
  10   4  -1    1.85    1.00
  10   4  -1    2.19    1.31
 -10  -4   1    1.85    1.44
 -10  -4   1    1.73    1.31
   9   4  -1   -0.12    0.61
  -9  -4   1    1.16    1.11
  -9  -4   1    0.69    1.08
   8   4  -1    4.47    1.11
  -8  -4   1    4.95    1.42
  -8  -4   1    3.48    1.18
   7   4  -1    2.78    0.81
  -7  -4   1    3.05    1.16
  -7  -4   1    2.07    1.03
   6   4  -1    0.58    0.50
   6   4  -1   -0.35    0.66
  -6  -4   1   -1.52    0.51
  -6  -4   1    0.01    0.38
  -6  -4   1   -0.11    0.40
  -6  -4   1   -0.10    0.65
   5   4  -1    0.30    0.47
   5   4  -1    0.06    0.34
  -5  -4   1    0.06    0.34
  -5  -4   1    0.78    0.71
  -5  -4   1    0.74    0.62
   4   4  -1    0.27    0.32
   4   4  -1   -0.08    0.27
  -4  -4   1   -0.25    0.22
  -4  -4   1   -0.12    0.52
  -4  -4   1   -0.47    0.22
   3   4  -1   74.79    5.35
   3   4  -1   91.05    5.44
  -3  -4   1   77.65    5.32
  -3  -4   1   79.92    5.04
  -3  -4   1   71.44    5.34
  -3  -4   1   84.14    4.83
  -3  -4   1   87.07    6.18
   2   4  -1    4.90    0.67
   2   4  -1    3.42    0.55
   2   4  -1    5.10    0.67
  -2  -4   1    1.83    0.68
  -2  -4   1    4.76    0.70
  -2  -4   1    3.77    0.60
  -2  -4   1    4.17    0.62
  -2  -4   1    4.04    0.54
  -2  -4   1    5.25    0.59
   1   4  -1   27.02    2.00
   1   4  -1   25.60    2.00
   1   4  -1   25.71    1.71
   1   4  -1   27.56    1.87
  -1  -4   1   26.96    1.97
  -1  -4   1   26.88    1.97
  -1  -4   1   25.68    1.85
  -1  -4   1   25.53    2.07
  -1  -4   1   26.98    1.85
   0   4  -1   22.11    1.67
   0   4  -1   19.82    1.39
   0   4  -1   20.02    1.67
   0   4  -1   21.58    1.55
   0  -4   1   19.34    1.60
   0  -4   1   16.87    1.48
   0  -4   1   18.45    1.53
   0  -4   1   23.97    1.65
  -1   4  -1   16.25    1.30
  -1   4  -1   17.20    1.34
  -1   4  -1   15.99    1.22
  -1   4  -1   13.46    1.42
  -1   4  -1   17.49    1.35
  -1   4  -1   18.76    1.52
   1  -4   1   14.83    1.32
   1  -4   1   13.84    1.39
   1  -4   1   15.88    1.43
   1  -4   1   16.66    1.30
   1  -4   1   17.08    1.37
  -2   4  -1   27.68    2.00
  -2   4  -1   27.70    2.20
  -2   4  -1   28.35    2.30
  -2   4  -1   26.12    2.07
  -2   4  -1   34.39    2.37
  -2   4  -1   32.09    2.27
   2  -4   1   27.93    2.13
   2  -4   1   27.03    2.00
   2  -4   1   30.69    2.23
   2  -4   1   27.58    2.32
   2  -4   1   22.53    2.18
  -3   4  -1   75.66    5.21
  -3   4  -1   71.87    4.57
  -3   4  -1   62.10    4.54
  -3   4  -1   63.83    4.86
   3  -4   1   73.93    4.59
   3  -4   1   63.69    4.58
   3  -4   1   66.57    4.90
  -4   4  -1   29.89    2.54
  -4   4  -1   27.64    2.29
  -4   4  -1   28.80    2.22
   4  -4   1   26.71    2.53
   4  -4   1   26.64    2.29
   4  -4   1   30.78    2.06
   4  -4   1   29.33    2.25
  -5   4  -1    9.17    1.30
  -5   4  -1    9.78    1.44
  -5   4  -1    9.88    1.14
   5  -4   1    9.78    1.32
   5  -4   1   10.04    0.95
   5  -4   1    8.02    1.39
  -6   4  -1    4.32    1.11
  -6   4  -1    3.56    0.87
  -6   4  -1    3.47    0.88
   6  -4   1    3.65    1.06
   6  -4   1    4.13    0.96
   6  -4   1    4.81    0.77
  -7   4  -1    0.32    0.53
  -7   4  -1    0.10    0.78
  -7   4  -1    1.20    0.71
   7  -4   1    0.36    0.66
   7  -4   1    0.58    0.52
   7  -4   1    0.87    0.82
  -8   4  -1    1.85    1.07
  -8   4  -1    6.75    1.33
  -8   4  -1    2.81    1.01
   8  -4   1    4.56    1.10
   8  -4   1    1.98    1.02
   8  -4   1    4.50    1.14
  -9   4  -1    0.28    0.83
  -9   4  -1    1.72    0.99
  -9   4  -1    1.09    0.98
   9  -4   1    2.48    1.16
   9  -4   1    2.51    1.00
   9  -4   1    3.49    1.11
   9  -4   1    2.39    1.00
 -10   4  -1    0.87    0.93
 -10   4  -1    1.14    1.13
 -10   4  -1   -0.60    0.94
  10  -4   1    0.36    0.81
  10  -4   1    0.07    0.88
  10  -4   1    0.08    0.70
 -11   4  -1    0.20    1.22
 -11   4  -1   -2.02    0.85
  11  -4   1    1.93    1.19
  11  -4   1    0.54    0.99
 -12   4  -1    3.89    1.80
 -12   4  -1    1.64    1.57
  12  -4   1    2.73    1.74
  11   3  -1    1.26    1.37
  11   3  -1   -0.02    0.92
 -11  -3   1    0.24    1.08
  10   3  -1    0.19    0.76
 -10  -3   1    1.12    1.15
 -10  -3   1    1.11    1.17
   9   3  -1    7.44    1.45
  -9  -3   1    8.38    1.66
  -9  -3   1    8.43    1.83
   8   3  -1    0.93    0.63
  -8  -3   1    1.17    1.03
  -8  -3   1    0.65    0.81
   7   3  -1   26.00    2.39
  -7  -3   1   25.05    2.29
  -7  -3   1   28.32    2.48
  -7  -3   1   25.31    2.68
   6   3  -1   37.43    2.92
   6   3  -1   35.15    2.87
  -6  -3   1   34.95    2.89
  -6  -3   1   33.76    3.06
  -6  -3   1   35.66    2.81
  -6  -3   1   36.37    2.49
   5   3  -1    6.23    0.95
   5   3  -1    6.29    0.93
  -5  -3   1    4.09    0.78
  -5  -3   1    5.66    1.08
  -5  -3   1    6.02    0.64
  -5  -3   1    4.96    0.99
   4   3  -1    0.69    0.40
   4   3  -1    1.48    0.48
  -4  -3   1    1.02    0.59
  -4  -3   1    1.17    0.41
  -4  -3   1    1.66    0.50
  -4  -3   1    1.19    0.59
   3   3  -1   10.33    0.98
   3   3  -1   10.81    1.00
  -3  -3   1   11.09    1.01
  -3  -3   1    9.38    0.94
  -3  -3   1    8.00    1.08
  -3  -3   1    8.54    1.14
  -3  -3   1    9.25    0.84
   2   3  -1  148.06    8.86
   2   3  -1  134.22    9.13
   2   3  -1  146.95    9.16
  -2  -3   1  152.62    9.14
  -2  -3   1  148.10   10.35
  -2  -3   1  137.54    8.87
  -2  -3   1  139.03    8.70
  -2  -3   1  140.02    9.11
  -2  -3   1  153.00    8.18
   1   3  -1   16.88    1.33
   1   3  -1   16.63    1.10
   1   3  -1   17.11    1.20
   1   3  -1   16.42    1.31
  -1  -3   1   16.49    1.34
  -1  -3   1   17.43    1.36
  -1  -3   1   15.32    1.19
  -1  -3   1   18.60    1.33
  -1  -3   1   17.27    1.20
  -1  -3   1   15.05    1.28
   0   3  -1  724.76   39.18
   0   3  -1  639.15   39.15
   0   3  -1  588.28   37.80
   0  -3   1  595.37   37.80
   0  -3   1  680.56   36.54
   0  -3   1  676.00   39.14
   0  -3   1  553.98   38.77
   0  -3   1  636.00   39.13
  -1   3  -1    6.09    0.64
  -1   3  -1    5.86    0.79
  -1   3  -1    6.03    0.63
  -1   3  -1    5.58    0.55
  -1   3  -1    6.05    0.61
   1  -3   1    6.02    0.61
   1  -3   1    6.19    0.67
   1  -3   1    4.95    0.73
   1  -3   1    6.01    0.69
   1  -3   1    5.18    0.75
  -2   3  -1  275.09   16.06
  -2   3  -1  252.51   15.38
  -2   3  -1  260.51   15.69
  -2   3  -1  242.40   15.28
  -2   3  -1  235.90   16.01
   2  -3   1  252.03   16.05
   2  -3   1  254.40   15.69
   2  -3   1  254.98   15.28
   2  -3   1  267.05   16.03
   2  -3   1  246.72   15.39
  -3   3  -1   64.98    4.27
  -3   3  -1   58.50    4.52
  -3   3  -1   61.78    4.28
   3  -3   1   68.51    4.56
   3  -3   1   63.59    4.27
   3  -3   1   70.00    4.33
   3  -3   1   62.57    4.52
  -4   3  -1  316.43   19.39
  -4   3  -1  333.42   19.94
  -4   3  -1  281.18   20.18
   4  -3   1  343.68   18.92
   4  -3   1  327.23   19.48
   4  -3   1  311.77   20.31
  -5   3  -1   -0.51    0.39
  -5   3  -1    0.30    0.39
  -5   3  -1   -0.27    0.28
   5  -3   1   -0.30    0.44
   5  -3   1    0.43    0.46
   5  -3   1   -0.16    0.27
  -6   3  -1    2.95    0.78
  -6   3  -1    0.87    0.68
  -6   3  -1    1.72    0.70
   6  -3   1    2.07    0.73
   6  -3   1    2.14    0.52
   6  -3   1    1.78    0.73
   6  -3   1    2.14    0.71
  -7   3  -1    3.04    1.01
  -7   3  -1    1.08    0.79
  -7   3  -1    1.98    0.76
   7  -3   1    3.71    1.07
   7  -3   1    2.33    0.83
   7  -3   1    2.34    0.81
  -8   3  -1    2.10    1.03
  -8   3  -1    6.86    1.44
  -8   3  -1    4.97    1.27
   8  -3   1    5.85    1.39
   8  -3   1    6.66    1.19
  -9   3  -1    4.84    1.40
  -9   3  -1    6.49    1.54
  -9   3  -1    5.91    1.45
   9  -3   1    5.26    1.28
   9  -3   1    4.60    1.36
   9  -3   1    6.73    1.34
 -10   3  -1    0.09    0.73
 -10   3  -1   -0.43    0.85
  10  -3   1    0.13    0.92
  10  -3   1   -1.21    0.65
 -11   3  -1    2.03    1.24
 -11   3  -1    2.71    1.52
  11  -3   1    1.18    1.18
  11  -3   1    1.84    1.22
 -12   3  -1   -1.09    1.18
 -12   3  -1   -0.43    1.57
  12  -3   1    0.02    1.20
  12  -3   1    1.44    1.50
  12   2  -1    0.56    1.17
  12   2  -1    0.98    1.06
 -12  -2   1   -0.09    1.11
  11   2  -1    1.03    0.98
 -11  -2   1    2.58    1.53
  10   2  -1    0.00    0.73
 -10  -2   1   -0.37    0.73
 -10  -2   1   -2.58    0.86
   9   2  -1    0.32    0.76
  -9  -2   1    1.44    0.94
  -9  -2   1    2.79    1.19
   8   2  -1    0.55    0.63
  -8  -2   1   -0.60    0.51
  -8  -2   1    0.04    0.71
  -8  -2   1   -0.62    0.73
   7   2  -1    1.66    0.69
   7   2  -1    2.44    0.79
  -7  -2   1    1.83    0.68
  -7  -2   1    2.90    0.73
  -7  -2   1    0.59    0.78
  -7  -2   1    1.59    0.90
   6   2  -1    6.94    1.15
   6   2  -1    9.22    1.25
  -6  -2   1    5.66    1.22
  -6  -2   1    8.44    1.18
  -6  -2   1    8.01    1.20
  -6  -2   1    8.78    0.92
   5   2  -1   91.12    6.40
   5   2  -1  107.52    6.51
  -5  -2   1   89.52    6.15
  -5  -2   1  103.77    5.93
  -5  -2   1   86.15    6.33
  -5  -2   1   89.89    6.37
   4   2  -1   42.81    2.88
   4   2  -1   34.51    2.77
  -4  -2   1   33.93    2.69
  -4  -2   1   39.23    2.46
  -4  -2   1   40.30    2.80
  -4  -2   1   36.12    2.85
   3   2  -1  120.00    7.21
   3   2  -1  113.88    6.89
   3   2  -1  109.07    7.18
  -3  -2   1  108.48    7.12
  -3  -2   1  106.77    6.89
  -3  -2   1  107.06    7.03
  -3  -2   1  104.23    7.12
  -3  -2   1  118.84    8.19
   2   2  -1    1.06    0.36
   2   2  -1    1.63    0.34
   2   2  -1    1.05    0.31
  -2  -2   1    1.38    0.24
  -2  -2   1    0.45    0.36
  -2  -2   1    1.31    0.33
  -2  -2   1    1.89    0.36
  -2  -2   1    1.54    0.40
   1   2  -1  407.43   25.66
   1   2  -1  375.82   24.71
   1   2  -1  438.40   24.53
   1   2  -1  459.70   25.68
   1   2  -1  410.28   22.96
  -1  -2   1  399.95   24.71
  -1  -2   1  412.75   25.66
  -1  -2   1  412.45   29.02
  -1  -2   1  403.74   25.65
  -1  -2   1  450.20   24.55
   0   2  -1  621.55   39.47
   0   2  -1  693.73   40.89
   0   2  -1  719.72   38.13
   0  -2   1  702.14   38.59
   0  -2   1  641.17   38.11
   0  -2   1  674.47   40.87
   0  -2   1  604.38   39.48
   0  -2   1  670.21   40.87
  -1   2  -1   27.79    2.00
  -1   2  -1   31.10    2.03
  -1   2  -1   33.36    2.20
  -1   2  -1   31.11    2.05
   1  -2   1   30.50    2.19
   1  -2   1   30.55    2.01
   1  -2   1   26.97    2.15
   1  -2   1   31.27    2.05
   1  -2   1   30.50    2.05
  -2   2  -1    1.13    0.34
  -2   2  -1    1.35    0.39
  -2   2  -1    1.69    0.39
  -2   2  -1    1.87    0.37
  -2   2  -1    2.68    0.52
   2  -2   1    0.33    0.36
   2  -2   1    1.13    0.39
   2  -2   1    1.96    0.45
   2  -2   1    2.61    0.43
   2  -2   1    1.50    0.36
  -3   2  -1    4.69    0.74
  -3   2  -1    4.84    0.80
  -3   2  -1    5.00    0.80
  -3   2  -1    5.76    0.79
  -3   2  -1    4.65    0.72
   3  -2   1    5.89    0.52
   3  -2   1    4.66    0.71
   3  -2   1    7.12    0.94
   3  -2   1    6.98    0.83
   3  -2   1    6.01    0.89
  -4   2  -1   28.24    2.24
  -4   2  -1   24.43    2.10
  -4   2  -1   25.81    1.81
  -4   2  -1   25.96    2.17
   4  -2   1   26.58    2.07
   4  -2   1   28.11    2.35
   4  -2   1   27.26    2.25
   4  -2   1   27.30    1.81
  -5   2  -1    0.12    0.41
  -5   2  -1    0.23    0.29
  -5   2  -1    0.36    0.54
  -5   2  -1    0.54    0.53
   5  -2   1    0.42    0.40
   5  -2   1    0.44    0.51
   5  -2   1    0.14    0.48
   5  -2   1    0.60    0.39
   5  -2   1    0.23    0.28
  -6   2  -1   16.24    1.83
  -6   2  -1   17.95    1.92
  -6   2  -1   21.65    1.60
  -6   2  -1   21.27    2.01
   6  -2   1   18.92    1.81
   6  -2   1   21.47    2.09
   6  -2   1   21.49    1.57
   6  -2   1   18.32    1.80
  -7   2  -1    0.57    0.44
  -7   2  -1   -0.77    0.44
  -7   2  -1    0.97    0.63
  -7   2  -1   -1.04    0.51
   7  -2   1    0.40    0.64
   7  -2   1    0.09    0.48
  -8   2  -1    1.01    0.57
  -8   2  -1    0.64    0.88
  -8   2  -1   -0.31    0.72
  -8   2  -1    1.65    0.89
   8  -2   1    2.24    0.99
  -9   2  -1    6.30    1.43
  -9   2  -1    7.14    1.69
  -9   2  -1    8.08    1.62
   9  -2   1    5.31    1.42
   9  -2   1    5.08    1.28
 -10   2  -1    0.20    0.98
 -10   2  -1    0.29    1.01
  10  -2   1    0.08    0.93
  10  -2   1   -0.27    0.75
 -11   2  -1   -1.01    1.03
 -11   2  -1   -0.63    0.93
  11  -2   1    2.25    1.13
  11  -2   1    0.07    1.10
 -12   2  -1    5.70    1.97
 -12   2  -1    0.83    1.49
  12  -2   1    4.30    1.91
  12  -2   1    4.30    1.76
  12   1  -1    2.42    1.50
  12   1  -1   -0.54    0.86
 -12  -1   1   -0.37    1.32
  11   1  -1    0.16    0.80
 -11  -1   1   -0.77    1.00
  10   1  -1    3.28    1.14
 -10  -1   1    0.73    1.07
 -10  -1   1    0.16    0.87
   9   1  -1    2.94    1.08
  -9  -1   1    3.80    1.27
  -9  -1   1    3.46    1.07
   8   1  -1   51.10    4.19
  -8  -1   1   52.45    4.12
  -8  -1   1   52.31    4.28
  -8  -1   1   52.69    3.92
   7   1  -1    5.20    1.08
  -7  -1   1    5.25    1.01
  -7  -1   1    5.88    1.26
  -7  -1   1    6.96    1.14
   6   1  -1    3.15    0.79
   6   1  -1    4.75    0.94
  -6  -1   1    3.55    0.66
  -6  -1   1    3.16    0.76
  -6  -1   1    1.88    0.71
  -6  -1   1    2.52    0.85
   5   1  -1    1.79    0.61
   5   1  -1    2.86    0.67
  -5  -1   1    2.11    0.58
  -5  -1   1    3.00    0.51
  -5  -1   1    2.89    0.67
  -5  -1   1    2.84    0.70
   4   1  -1   -0.30    0.30
   4   1  -1   -0.10    0.30
   4   1  -1   -0.18    0.34
  -4  -1   1    0.22    0.34
  -4  -1   1    0.44    0.26
  -4  -1   1   -0.12    0.29
  -4  -1   1   -0.14    0.33
  -4  -1   1   -0.02    0.31
   3   1  -1   65.12    4.02
   3   1  -1   65.78    4.24
   3   1  -1   66.14    4.26
  -3  -1   1   63.59    3.86
  -3  -1   1   67.42    4.82
  -3  -1   1   61.85    4.20
  -3  -1   1   61.72    4.14
  -3  -1   1   56.50    3.99
  -3  -1   1   57.63    4.16
   2   1  -1    0.03    0.15
   2   1  -1   -0.24    0.20
   2   1  -1    0.47    0.20
   2   1  -1    0.33    0.23
  -2  -1   1    0.63    0.22
  -2  -1   1    0.15    0.09
  -2  -1   1    0.01    0.17
  -2  -1   1   -0.04    0.28
  -2  -1   1    0.51    0.20
  -2  -1   1    0.55    0.25
   1   1  -1   14.25    1.13
   1   1  -1   12.79    0.97
   1   1  -1   14.75    1.06
   1   1  -1   14.99    1.05
  -1  -1   1   14.83    1.05
  -1  -1   1   12.58    0.98
  -1  -1   1   13.15    1.04
  -1  -1   1   16.00    1.15
   0   1  -1    0.57    0.24
   0   1  -1    0.27    0.22
   0   1  -1    0.83    0.22
   0   1  -1    0.44    0.26
   0   1  -1    0.35    0.26
   0   1  -1    0.96    0.20
   0  -1   1    0.67    0.20
   0  -1   1    0.60    0.25
   0  -1   1    0.68    0.27
   0  -1   1    0.91    0.21
   0  -1   1    0.58    0.27
   0  -1   1    0.41    0.23
   0  -1   1    0.99    0.21
  -1   1  -1  196.46   11.00
  -1   1  -1  197.01   11.55
  -1   1  -1  191.47   11.96
  -1   1  -1  182.62   11.45
  -1   1  -1  180.64   11.83
  -1   1  -1  181.37   11.96
   1  -1   1  189.36   10.99
   1  -1   1  197.97   11.46
   1  -1   1  199.32   11.56
   1  -1   1  183.70   11.96
   1  -1   1  209.27   11.98
   1  -1   1  192.11   11.84
  -2   1  -1    0.14    0.21
  -2   1  -1    0.01    0.29
  -2   1  -1   -0.25    0.23
  -2   1  -1    0.28    0.28
  -2   1  -1   -0.39    0.23
  -2   1  -1    0.18    0.13
   2  -1   1    0.04    0.26
   2  -1   1    0.10    0.24
   2  -1   1    0.35    0.25
   2  -1   1    0.37    0.15
   2  -1   1   -0.35    0.24
  -3   1  -1  119.26    7.55
  -3   1  -1  124.44    7.53
  -3   1  -1  121.25    7.84
  -3   1  -1  126.58    7.84
  -3   1  -1  122.71    7.24
   3  -1   1  121.42    7.23
   3  -1   1  123.63    7.57
   3  -1   1  128.34    7.88
   3  -1   1  113.70    7.87
   3  -1   1  109.05    7.50
  -4   1  -1   21.36    1.91
  -4   1  -1   25.12    1.68
  -4   1  -1   22.92    1.83
  -4   1  -1   23.08    1.96
   4  -1   1   23.18    2.00
   4  -1   1   24.52    1.65
   4  -1   1   24.58    1.86
   4  -1   1   23.07    2.00
  -5   1  -1   74.80    4.75
  -5   1  -1   82.25    5.31
  -5   1  -1   65.02    5.06
   5  -1   1   66.63    5.25
   5  -1   1   77.58    4.73
   5  -1   1   87.21    5.43
   5  -1   1   73.64    5.00
  -6   1  -1   29.98    2.18
  -6   1  -1   26.96    2.47
  -6   1  -1   28.90    2.53
   6  -1   1   28.53    2.58
   6  -1   1   28.90    2.14
   6  -1   1   32.11    2.66
   6  -1   1   29.65    2.34
  -7   1  -1    3.94    0.95
  -7   1  -1    4.41    1.11
  -7   1  -1    5.31    0.85
   7  -1   1    2.58    0.88
  -8   1  -1   -1.11    0.47
  -8   1  -1   -1.34    0.69
  -8   1  -1   -0.18    0.59
  -8   1  -1    0.08    0.74
   8  -1   1    0.76    0.71
  -9   1  -1    1.32    1.12
  -9   1  -1    3.00    1.25
   9  -1   1    0.68    0.84
   9  -1   1    0.86    0.93
 -10   1  -1    0.91    1.21
 -10   1  -1    0.00    0.98
  10  -1   1    1.91    1.05
  10  -1   1   -0.44    0.86
 -11   1  -1   -1.26    1.14
 -11   1  -1   -0.63    1.16
  11  -1   1    1.56    1.03
  11  -1   1   -0.61    0.99
 -12   1  -1   -2.10    1.27
 -12   1  -1    0.01    1.71
  12  -1   1    1.13    1.34
  12  -1   1    1.74    1.48
  12   0  -1   -0.26    0.93
 -12   0   1   -0.05    1.29
 -12   0   1   -0.74    1.13
  11   0  -1   -0.31    0.74
 -11   0   1   -0.64    0.68
  10   0  -1    6.11    1.46
 -10   0   1    7.56    1.54
 -10   0   1    4.40    1.33
   9   0  -1   13.47    2.01
  -9   0   1   12.12    1.79
  -9   0   1   19.57    2.05
  -9   0   1   10.68    1.98
   8   0  -1    2.54    0.90
  -8   0   1    2.20    0.85
  -8   0   1    3.93    1.16
  -8   0   1    3.24    1.01
   7   0  -1   27.98    2.47
  -7   0   1   22.83    2.13
  -7   0   1   26.87    2.39
  -7   0   1   24.11    2.36
   6   0  -1   34.98    2.77
   6   0  -1   28.63    2.62
  -6   0   1   32.39    2.67
  -6   0   1   30.54    2.61
  -6   0   1   32.09    2.43
  -6   0   1   31.51    2.33
   5   0  -1   -0.28    0.38
   5   0  -1   -0.06    0.36
   5   0  -1   -0.44    0.24
  -5   0   1   -0.46    0.33
  -5   0   1    0.49    0.45
  -5   0   1   -0.09    0.35
  -5   0   1   -0.24    0.35
   4   0  -1    4.10    0.71
   4   0  -1    3.64    0.68
   4   0  -1    3.58    0.51
   4   0  -1    5.06    0.71
  -4   0   1    3.94    0.54
  -4   0   1    4.95    0.72
  -4   0   1    3.95    0.72
  -4   0   1    3.28    0.66
  -4   0   1    4.50    0.67
   3   0  -1  103.99    6.46
   3   0  -1  112.51    6.92
   3   0  -1  100.85    6.59
   3   0  -1  109.78    6.49
   3   0  -1  105.39    6.88
  -3   0   1  107.44    7.78
  -3   0   1  113.12    6.69
  -3   0   1  106.60    6.86
  -3   0   1  108.53    6.47
  -3   0   1  101.42    6.88
  -3   0   1  100.22    6.59
  -3   0   1  104.18    6.49
   2   0  -1  214.30   13.26
   2   0  -1  226.85   13.97
   2   0  -1  222.47   13.97
   2   0  -1  219.61   13.39
   2   0  -1  230.66   15.82
   2   0  -1  222.37   13.36
  -2   0   1  218.03   13.95
  -2   0   1  226.20   13.28
  -2   0   1  240.64   13.61
  -2   0   1  209.22   13.93
  -2   0   1  225.57   13.39
  -2   0   1  224.42   13.37
  -2   0   1  234.43   15.82
   1   0  -1  310.65   17.80
   1   0  -1  305.74   18.68
   1   0  -1  279.01   18.01
   1   0  -1  335.78   18.70
   1   0  -1  263.65   21.17
   1   0  -1  311.69   17.91
  -1   0   1  325.04   17.81
  -1   0   1  300.96   17.90
  -1   0   1  307.30   18.69
  -1   0   1  280.48   21.18
  -1   0   1  319.15   18.69
   0   0  -1   35.13    2.22
   0   0  -1   36.18    2.03
   0   0  -1   29.89    2.21
   0   0  -1   35.68    2.21
   0   0  -1   34.13    2.10
   0   0   1   38.00    2.14
   0   0   1   35.53    2.23
   0   0   1   34.59    2.21
   0   0   1   34.27    2.21
   0   0   1   35.56    2.04
  -1   0  -1    5.50    0.51
  -1   0  -1    5.57    0.40
  -1   0  -1    4.84    0.48
  -1   0  -1    5.16    0.46
  -1   0  -1    4.75    0.44
  -1   0  -1    4.89    0.47
   1   0   1    5.63    0.49
   1   0   1    5.13    0.49
   1   0   1    4.26    0.44
   1   0   1    4.73    0.46
  -2   0  -1   80.26    4.88
  -2   0  -1   84.82    5.07
  -2   0  -1   78.00    5.18
  -2   0  -1   83.06    5.21
  -2   0  -1   82.81    5.10
   2   0   1   82.41    4.88
   2   0   1   74.30    5.20
   2   0   1   80.27    5.24
   2   0   1   84.05    5.10
   2   0   1   80.39    4.99
  -3   0  -1  218.33   12.73
  -3   0  -1  194.37   12.36
  -3   0  -1  199.13   12.72
  -3   0  -1  196.75   12.03
  -3   0  -1  213.97   12.32
   3   0   1  203.26   12.31
   3   0   1  202.90   12.02
   3   0   1  216.24   12.79
   3   0   1  200.54   12.35
   3   0   1  178.38   12.71
  -4   0  -1    7.50    0.80
  -4   0  -1    7.39    1.03
  -4   0  -1    8.54    0.95
  -4   0  -1    9.17    0.96
   4   0   1    9.82    1.03
   4   0   1    9.98    0.85
   4   0   1    6.88    0.99
  -5   0  -1   78.92    5.49
  -5   0  -1   85.51    5.13
  -5   0  -1   76.78    5.47
   5   0   1   72.79    5.49
   5   0   1   87.81    5.63
   5   0   1   78.69    5.07
  -6   0  -1   -0.06    0.40
  -6   0  -1    0.61    0.69
  -6   0  -1    2.22    0.70
   6   0   1    0.66    0.55
   6   0   1    1.08    0.61
  -7   0  -1    0.22    0.58
  -7   0  -1   -0.64    0.47
  -7   0  -1   -0.29    0.61
   7   0   1   -0.12    0.58
   7   0   1   -0.40    0.47
  -8   0  -1    0.36    0.71
  -8   0  -1    1.69    0.80
  -8   0  -1    1.08    0.82
   8   0   1    1.15    0.76
   8   0   1    0.41    0.90
  -9   0  -1    0.80    0.99
  -9   0  -1    1.39    0.88
   9   0   1    2.05    0.94
   9   0   1    3.39    1.23
 -10   0  -1    0.44    1.08
 -10   0  -1   -0.62    0.76
  10   0   1    0.75    0.86
  10   0   1   -0.27    0.96
 -11   0  -1    0.57    1.28
 -11   0  -1   -0.87    1.16
  11   0   1   -0.45    1.06
  11   0   1    1.16    1.07
  12  -1  -1    1.42    1.19
 -12   1   1   -0.19    0.94
 -12   1   1    1.88    1.44
  11  -1  -1   -1.26    0.70
 -11   1   1   -0.44    0.79
 -11   1   1   -0.74    0.96
  10  -1  -1    1.33    0.94
 -10   1   1   -0.58    0.68
 -10   1   1    0.35    0.99
 -10   1   1    0.56    0.89
   9  -1  -1   30.02    2.97
  -9   1   1   28.29    2.90
  -9   1   1   30.80    2.91
  -9   1   1   27.23    2.53
   8  -1  -1    6.82    1.41
  -8   1   1    9.12    1.54
  -8   1   1   10.52    1.64
  -8   1   1    8.03    1.30
   7  -1  -1   49.62    3.30
   7  -1  -1   42.38    3.67
  -7   1   1   43.57    3.65
  -7   1   1   44.58    3.58
  -7   1   1   45.66    3.30
   6  -1  -1    3.85    0.86
   6  -1  -1    2.39    0.62
  -6   1   1    3.17    0.69
  -6   1   1    1.60    0.71
  -6   1   1    3.72    0.86
   5  -1  -1   48.92    3.75
   5  -1  -1   61.84    4.08
   5  -1  -1   51.02    3.57
   5  -1  -1   61.09    3.63
   5  -1  -1   45.84    3.94
  -5   1   1   55.99    3.61
  -5   1   1   52.95    3.59
  -5   1   1   55.67    3.98
  -5   1   1   52.06    3.77
   4  -1  -1   41.02    2.98
   4  -1  -1   38.69    2.64
   4  -1  -1   35.53    2.79
   4  -1  -1   37.13    2.94
   4  -1  -1   40.23    2.65
  -4   1   1   41.67    2.67
  -4   1   1   36.93    2.92
  -4   1   1   36.98    2.77
  -4   1   1   42.06    2.67
   3  -1  -1    1.52    0.39
   3  -1  -1    2.41    0.47
   3  -1  -1    1.71    0.42
   3  -1  -1    0.92    0.32
   3  -1  -1    0.99    0.41
   3  -1  -1    1.61    0.38
   3  -1  -1    1.78    0.40
  -3   1   1    1.16    0.33
  -3   1   1    1.81    0.44
  -3   1   1    1.74    0.37
  -3   1   1    1.59    0.46
  -3   1   1    1.67    0.49
  -3   1   1    1.24    0.40
  -3   1   1    1.94    0.40
   2  -1  -1   62.56    3.77
   2  -1  -1   56.86    3.50
   2  -1  -1   55.68    3.54
   2  -1  -1   55.25    3.65
   2  -1  -1   57.46    3.53
   2  -1  -1   55.65    3.74
   2  -1  -1   55.59    4.17
  -2   1   1   53.45    3.50
  -2   1   1   53.08    3.51
  -2   1   1   57.03    3.63
  -2   1   1   57.56    3.54
  -2   1   1   53.75    3.75
  -2   1   1   55.67    3.74
  -2   1   1   57.31    4.18
   1  -1  -1    0.77    0.17
   1  -1  -1    0.61    0.21
   1  -1  -1    0.97    0.20
   1  -1  -1    0.28    0.14
   1  -1  -1    0.68    0.20
   1  -1  -1    0.63    0.21
  -1   1   1    0.49    0.15
  -1   1   1    1.45    0.27
  -1   1   1    0.75    0.19
  -1   1   1    0.89    0.20
  -1   1   1    0.68    0.20
   0  -1  -1  425.91   22.34
   0  -1  -1  394.63   21.68
   0   1   1  384.57   23.96
   0   1   1  343.23   21.67
   0   1   1  415.85   22.90
   0   1   1  386.11   22.33
  -1  -1  -1    8.47    0.63
  -1  -1  -1    9.28    0.62
  -1  -1  -1    9.38    0.79
  -1  -1  -1    9.02    0.74
   1   1   1    8.65    0.64
   1   1   1    9.18    0.64
   1   1   1    9.24    0.83
   1   1   1    9.55    0.81
  -2  -1  -1   91.64    5.76
  -2  -1  -1   87.82    5.78
  -2  -1  -1   86.40    5.59
  -2  -1  -1   96.21    5.57
  -2  -1  -1   91.43    5.77
  -2  -1  -1   89.74    5.67
   2   1   1   94.45    5.80
   2   1   1   90.64    5.61
  -3  -1  -1   16.52    1.38
  -3  -1  -1   15.84    1.55
  -3  -1  -1   19.71    1.42
  -3  -1  -1   19.03    1.43
   3   1   1   18.57    1.46
   3   1   1   19.21    1.46
  -4  -1  -1   -0.78    0.30
  -4  -1  -1   -0.20    0.27
  -4  -1  -1   -0.33    0.37
  -4  -1  -1    0.00    0.32
   4   1   1   -0.08    0.27
   4   1   1    0.16    0.28
  -5  -1  -1    7.72    1.04
  -5  -1  -1    6.47    1.18
  -5  -1  -1    9.29    1.03
   5   1   1    9.14    1.16
   5   1   1    9.33    1.08
  -6  -1  -1   19.54    1.81
  -6  -1  -1   26.24    2.34
  -6  -1  -1   21.26    1.91
   6   1   1   24.05    2.05
   6   1   1   18.37    1.92
  -7  -1  -1   16.35    1.67
  -7  -1  -1   15.55    1.65
  -7  -1  -1   18.12    2.02
   7   1   1   17.41    2.10
   7   1   1   15.27    1.74
  -8  -1  -1   15.40    2.32
  -8  -1  -1   20.82    1.98
   8   1   1   14.47    2.18
   8   1   1   21.43    2.15
  -9  -1  -1   -0.12    0.86
  -9  -1  -1   -0.19    0.67
   9   1   1   -0.37    0.88
   9   1   1    0.10    0.61
 -10  -1  -1    0.24    1.09
  10   1   1    0.87    0.77
  10   1   1    4.32    1.57
 -11  -1  -1    0.55    1.02
 -11  -1  -1   -0.87    1.96
  11   1   1    2.14    1.53
  11   1   1    0.64    1.05
  13  -2  -1    0.05    1.41
  13  -2  -1   -1.24    1.44
 -13   2   1    0.11    1.48
 -13   2   1   -1.04    0.91
  12  -2  -1    3.15    1.41
 -12   2   1    0.81    1.04
 -12   2   1    1.74    1.41
  11  -2  -1    0.72    0.91
 -11   2   1    0.50    1.02
 -11   2   1   -0.89    0.95
  10  -2  -1    0.41    0.84
 -10   2   1   -1.17    0.65
 -10   2   1    2.39    1.09
 -10   2   1    0.57    0.70
 -10   2   1   -0.20    0.83
   9  -2  -1   16.35    2.26
   9  -2  -1   14.75    1.85
  -9   2   1   15.79    2.12
  -9   2   1   14.51    1.82
  -9   2   1   13.84    2.09
   8  -2  -1    0.86    0.67
   8  -2  -1    0.53    0.73
  -8   2   1    1.77    0.78
  -8   2   1   -0.14    0.69
  -8   2   1    0.01    0.79
   7  -2  -1   19.74    1.81
   7  -2  -1   22.34    2.06
   7  -2  -1   18.86    2.12
  -7   2   1   22.54    2.13
  -7   2   1   19.69    2.12
  -7   2   1   19.72    1.80
   6  -2  -1    3.88    0.78
   6  -2  -1    3.37    0.85
   6  -2  -1    5.55    1.04
  -6   2   1    4.05    0.75
  -6   2   1    3.42    0.78
  -6   2   1    3.86    0.94
   5  -2  -1   53.28    4.20
   5  -2  -1   54.87    4.06
   5  -2  -1   63.96    3.84
   5  -2  -1   55.94    3.87
  -5   2   1   55.70    3.97
  -5   2   1   57.66    4.24
  -5   2   1   58.45    3.82
   4  -2  -1   -0.03    0.29
   4  -2  -1    0.55    0.48
   4  -2  -1    0.61    0.48
   4  -2  -1    0.34    0.39
   4  -2  -1    0.40    0.31
   4  -2  -1    0.13    0.36
  -4   2   1   -0.08    0.21
  -4   2   1   -0.06    0.27
  -4   2   1   -0.24    0.33
  -4   2   1    0.26    0.30
  -4   2   1    0.00    0.27
   3  -2  -1   51.79    3.39
   3  -2  -1   50.09    4.05
   3  -2  -1   54.78    3.49
   3  -2  -1   54.48    3.71
   3  -2  -1   51.06    3.45
   3  -2  -1   56.80    3.63
   3  -2  -1   49.75    3.65
  -3   2   1   52.07    3.46
  -3   2   1   55.93    4.08
  -3   2   1   50.26    3.68
  -3   2   1   48.69    3.39
  -3   2   1   54.90    3.47
  -3   2   1   56.11    3.71
   2  -2  -1  983.76   54.28
   2  -2  -1  745.35   52.44
   2  -2  -1  924.30   54.26
   2  -2  -1  764.31   61.43
   2  -2  -1  997.43   52.12
  -2   2   1  948.55   52.11
  -2   2   1  766.43   61.43
  -2   2   1 1000.00   54.29
  -2   2   1  978.46   53.58
  -2   2   1  843.05   54.24
  -2   2   1  769.52   52.44
   1  -2  -1  348.36   22.24
   1  -2  -1  396.47   22.25
   1  -2  -1  375.87   21.41
   1  -2  -1  335.30   21.56
   1  -2  -1  308.84   25.16
  -1   2   1  352.60   25.18
  -1   2   1  404.30   22.26
  -1   2   1  358.18   21.59
  -1   2   1  369.70   22.27
   0  -2  -1  883.75   48.96
   0  -2  -1  763.16   44.17
   0  -2  -1  832.62   45.52
   0  -2  -1  779.84   47.56
   0  -2  -1  853.26   48.95
   0   2   1  772.32   48.96
   0   2   1  814.29   45.52
   0   2   1  831.88   46.65
   0   2   1  673.24   44.15
  -1  -2  -1  195.44   10.77
  -1  -2  -1  186.11   10.15
   1   2   1  161.94   10.99
   1   2   1  167.13   10.15
   1   2   1  182.12   11.00
   1   2   1  187.92   10.54
   1   2   1  178.54   10.78
  -2  -2  -1    7.08    0.77
  -2  -2  -1    6.68    0.54
  -2  -2  -1    6.03    0.65
  -2  -2  -1    6.86    0.54
   2   2   1    5.50    0.82
   2   2   1    6.07    0.55
   2   2   1    6.70    0.58
  -3  -2  -1   20.86    1.29
  -3  -2  -1   18.87    1.34
  -3  -2  -1   19.81    1.54
  -3  -2  -1   15.92    1.61
  -3  -2  -1   18.39    1.35
   3   2   1   16.66    1.55
   3   2   1   13.60    1.32
   3   2   1   17.33    1.37
  -4  -2  -1   38.11    3.04
  -4  -2  -1   39.78    2.59
  -4  -2  -1   36.90    2.79
  -4  -2  -1   38.23    2.74
   4   2   1   37.46    2.78
   4   2   1   39.18    2.92
   4   2   1   41.11    2.81
  -5  -2  -1   38.56    3.16
  -5  -2  -1   40.24    2.89
  -5  -2  -1   36.69    2.78
   5   2   1   36.25    2.96
   5   2   1   38.01    2.86
   5   2   1   38.09    2.86
  -6  -2  -1    1.21    0.70
  -6  -2  -1    1.50    0.58
  -6  -2  -1    2.47    1.02
   6   2   1    0.87    0.58
   6   2   1    1.34    0.58
   6   2   1    1.73    0.89
  -7  -2  -1   31.01    2.59
  -7  -2  -1   31.75    3.00
   7   2   1   26.63    2.51
   7   2   1   28.02    2.69
  -8  -2  -1   13.67    2.26
  -8  -2  -1   16.89    1.99
   8   2   1   12.34    2.06
   8   2   1   15.51    1.79
  -9  -2  -1    1.34    1.03
  -9  -2  -1    0.51    1.02
   9   2   1    1.33    0.74
   9   2   1    2.70    1.26
 -10  -2  -1    0.11    0.75
  10   2   1    0.10    0.71
  10   2   1    0.15    1.19
 -11  -2  -1   -0.89    1.20
 -11  -2  -1    1.06    1.53
  11   2   1    0.13    1.40
  11   2   1    1.46    0.92
  13  -3  -1    1.14    1.40
 -13   3   1   -2.60    1.31
 -13   3   1    1.26    1.49
  12  -3  -1    0.97    1.09
 -12   3   1   -1.66    1.11
 -12   3   1   -0.02    1.28
  11  -3  -1   -0.50    0.83
 -11   3   1    0.19    1.07
 -11   3   1    0.93    1.10
 -11   3   1    1.74    1.16
  10  -3  -1    1.50    0.86
  10  -3  -1    1.35    0.97
 -10   3   1    0.10    0.83
 -10   3   1   -0.86    0.75
 -10   3   1    1.28    1.01
   9  -3  -1    1.95    1.15
   9  -3  -1    3.34    0.95
  -9   3   1    3.05    1.03
  -9   3   1    2.38    0.98
  -9   3   1    1.52    1.07
   8  -3  -1    4.50    1.02
   8  -3  -1    5.39    1.20
   8  -3  -1    5.07    1.32
  -8   3   1    5.25    1.14
  -8   3   1    4.40    1.20
  -8   3   1    3.86    1.02
   7  -3  -1   34.88    2.72
   7  -3  -1   29.39    2.96
   7  -3  -1   34.96    2.95
  -7   3   1   37.07    2.84
  -7   3   1   34.12    3.07
  -7   3   1   30.29    2.80
   6  -3  -1    2.01    0.75
   6  -3  -1    1.42    0.71
   6  -3  -1    2.12    0.59
  -6   3   1    2.74    0.89
  -6   3   1    1.62    0.69
  -6   3   1    0.69    0.48
   5  -3  -1   28.98    2.35
   5  -3  -1   29.41    2.58
   5  -3  -1   31.88    2.54
  -5   3   1   34.40    2.70
  -5   3   1   30.40    2.29
  -5   3   1   29.51    2.40
   4  -3  -1    1.96    0.63
   4  -3  -1    3.22    0.62
   4  -3  -1    2.49    0.66
   4  -3  -1    3.02    0.62
   4  -3  -1    2.36    0.68
  -4   3   1    1.88    0.40
  -4   3   1    2.77    0.68
  -4   3   1    4.20    0.86
  -4   3   1    3.59    0.66
   3  -3  -1    5.97    0.83
   3  -3  -1    4.59    0.81
   3  -3  -1    6.50    0.73
   3  -3  -1    4.81    0.83
   3  -3  -1    6.80    0.83
  -3   3   1    4.80    0.48
  -3   3   1    5.60    0.81
  -3   3   1    3.94    0.80
  -3   3   1    4.75    0.71
  -3   3   1    6.17    0.93
  -3   3   1    5.89    0.87
   2  -3  -1  147.30    9.17
   2  -3  -1  151.17   10.59
   2  -3  -1  147.33    9.47
   2  -3  -1  132.66    9.41
   2  -3  -1  155.19    9.09
   2  -3  -1  154.21    9.08
  -2   3   1  144.85    9.09
  -2   3   1  150.55   10.57
  -2   3   1  156.30    9.19
  -2   3   1  155.68    9.49
  -2   3   1  137.34    9.46
  -2   3   1  146.04    9.07
   1  -3  -1  507.08   39.89
   1  -3  -1  597.94   35.24
   1  -3  -1  589.15   35.25
   1  -3  -1  537.76   34.18
   1  -3  -1  591.85   32.60
  -1   3   1  628.83   35.28
  -1   3   1  561.00   34.19
  -1   3   1  586.65   39.92
  -1   3   1  555.99   35.25
   0  -3  -1   50.56    3.37
   0  -3  -1   54.29    3.39
   0  -3  -1   57.32    3.34
   0  -3  -1   51.04    3.47
   0   3   1   55.13    3.35
   0   3   1   51.66    3.22
   0   3   1   49.08    3.40
  -1  -3  -1   12.91    1.18
  -1  -3  -1   13.71    0.92
  -1  -3  -1   13.91    0.91
  -1  -3  -1   13.24    1.09
   1   3   1   11.29    1.16
   1   3   1   13.71    0.95
   1   3   1   11.77    1.07
   1   3   1   12.00    1.19
   1   3   1   13.47    0.95
  -2  -3  -1    0.76    0.47
  -2  -3  -1    1.92    0.26
  -2  -3  -1    1.87    0.23
   2   3   1    1.93    0.30
   2   3   1    1.37    0.27
   2   3   1    1.96    0.51
  -3  -3  -1   78.19    4.93
  -3  -3  -1   81.32    5.14
  -3  -3  -1   79.53    4.93
   3   3   1   71.41    4.97
   3   3   1   77.30    5.00
   3   3   1   76.62    5.08
  -4  -3  -1    6.87    0.69
  -4  -3  -1    7.77    0.74
  -4  -3  -1    5.98    1.02
  -4  -3  -1    7.13    1.21
   4   3   1    6.22    0.75
   4   3   1    5.24    1.01
  -5  -3  -1    4.26    0.68
  -5  -3  -1    4.38    0.95
  -5  -3  -1    3.22    0.57
  -5  -3  -1    5.12    1.16
   5   3   1    3.02    0.85
   5   3   1    3.83    0.71
   5   3   1    4.31    0.73
  -6  -3  -1   58.24    4.09
  -6  -3  -1   48.94    4.29
   6   3   1   48.16    4.15
   6   3   1   58.85    4.05
   6   3   1   55.06    3.98
  -7  -3  -1    1.75    1.06
  -7  -3  -1    1.87    1.02
   7   3   1    0.97    0.58
   7   3   1    0.53    0.72
  -8  -3  -1   13.85    1.92
  -8  -3  -1   10.93    2.03
   8   3   1   11.49    1.63
   8   3   1   10.68    1.90
  -9  -3  -1    1.87    1.16
  -9  -3  -1   -0.63    1.01
   9   3   1   -0.12    0.98
   9   3   1    0.46    0.69
 -10  -3  -1   -0.59    1.14
  10   3   1    1.47    1.39
  10   3   1    0.75    0.83
  13  -4  -1   -0.35    1.24
 -13   4   1    0.48    1.41
 -13   4   1    0.26    1.50
  12  -4  -1   13.64    2.71
 -12   4   1   25.13    3.23
 -12   4   1   20.50    2.80
  11  -4  -1    0.82    1.10
  11  -4  -1    1.21    0.94
 -11   4   1    0.21    1.09
 -11   4   1    0.38    0.76
 -11   4   1   -0.04    0.88
  10  -4  -1    0.41    0.70
  10  -4  -1   -0.52    0.84
  10  -4  -1   -0.63    0.69
 -10   4   1    0.29    1.06
 -10   4   1   -0.59    0.92
 -10   4   1    0.16    0.65
   9  -4  -1    0.36    0.95
   9  -4  -1    0.03    0.64
   9  -4  -1    1.68    0.99
  -9   4   1    0.87    1.06
  -9   4   1    0.89    0.72
  -9   4   1    0.24    0.61
   8  -4  -1    6.55    1.39
   8  -4  -1    4.90    1.25
   8  -4  -1    6.29    1.27
  -8   4   1    4.79    1.23
  -8   4   1    4.30    1.04
  -8   4   1    4.95    1.35
   7  -4  -1   10.02    1.66
   7  -4  -1   14.45    1.57
   7  -4  -1   12.24    1.88
  -7   4   1   11.35    1.32
  -7   4   1   14.78    1.95
  -7   4   1   13.89    1.75
   6  -4  -1    0.71    0.64
   6  -4  -1    1.63    0.68
   6  -4  -1   -0.68    0.59
  -6   4   1    0.34    0.45
  -6   4   1    1.18    0.51
  -6   4   1    2.35    0.88
   5  -4  -1   47.42    3.33
   5  -4  -1   46.37    3.57
   5  -4  -1   41.08    3.40
  -5   4   1   45.71    3.08
  -5   4   1   41.89    3.25
  -5   4   1   43.01    3.54
   4  -4  -1   95.00    6.95
   4  -4  -1   89.18    6.35
   4  -4  -1   86.06    6.02
  -4   4   1   90.62    5.84
  -4   4   1   87.34    5.95
  -4   4   1   95.99    6.46
  -4   4   1  101.49    6.98
   3  -4  -1    1.10    0.25
   3  -4  -1    0.78    0.46
   3  -4  -1    1.10    0.53
   3  -4  -1    0.56    0.39
  -3   4   1    0.90    0.47
  -3   4   1    0.57    0.42
  -3   4   1    1.14    0.44
  -3   4   1    1.47    0.28
  -3   4   1    1.10    0.53
   2  -4  -1   27.26    2.12
   2  -4  -1   31.95    1.96
   2  -4  -1   29.21    2.36
   2  -4  -1   25.54    2.19
   2  -4  -1   27.97    2.22
  -2   4   1   31.07    2.34
  -2   4   1   29.97    2.27
  -2   4   1   27.55    2.27
   1  -4  -1   -0.37    0.23
   1  -4  -1   -0.15    0.27
   1  -4  -1   -0.22    0.21
   1  -4  -1    0.13    0.30
   1  -4  -1   -0.24    0.24
   1  -4  -1    0.00    0.24
  -1   4   1   -0.18    0.23
  -1   4   1   -0.74    0.32
  -1   4   1    0.17    0.27
  -1   4   1    0.31    0.30
   0  -4  -1   20.33    1.46
   0  -4  -1   20.92    1.46
   0  -4  -1   21.07    1.63
   0  -4  -1   21.04    1.75
   0   4   1   19.97    1.56
   0   4   1   19.07    1.57
   0   4   1   17.77    1.47
   0   4   1   19.23    1.49
   0   4   1   20.38    1.51
  -1  -4  -1   21.37    1.41
  -1  -4  -1   18.13    1.62
  -1  -4  -1   19.36    1.44
  -1  -4  -1   20.20    1.39
   1   4   1   18.36    1.53
   1   4   1   20.99    1.46
   1   4   1   23.97    1.76
   1   4   1   21.04    1.47
   1   4   1   18.62    1.69
  -2  -4  -1   26.11    2.30
  -2  -4  -1   32.11    1.92
   2   4   1   29.64    1.99
   2   4   1   28.25    1.97
   2   4   1   25.49    2.24
   2   4   1   27.53    2.12
  -3  -4  -1   19.30    1.32
  -3  -4  -1   17.85    1.32
  -3  -4  -1   17.59    1.72
   3   4   1   16.63    1.69
   3   4   1   18.72    1.41
   3   4   1   20.60    1.43
  -4  -4  -1    1.93    0.39
  -4  -4  -1    0.66    0.66
  -4  -4  -1    2.12    0.85
   4   4   1    1.86    0.42
   4   4   1    2.27    0.82
   4   4   1    1.52    0.40
  -5  -4  -1   -0.34    0.26
  -5  -4  -1    0.15    0.61
  -5  -4  -1    0.35    0.35
  -5  -4  -1    1.34    0.79
   5   4   1   -0.09    0.17
   5   4   1   -0.74    0.60
   5   4   1   -0.28    0.31
  -6  -4  -1    4.82    1.29
  -6  -4  -1    5.02    1.20
   6   4   1    3.37    1.24
   6   4   1    5.09    0.92
  -7  -4  -1   -0.57    0.53
  -7  -4  -1   -0.67    0.95
   7   4   1   -0.66    0.59
   7   4   1   -0.36    0.44
  -8  -4  -1   -0.16    0.97
  -8  -4  -1    0.15    0.88
   8   4   1   -0.19    0.50
   8   4   1    0.43    1.02
  -9  -4  -1   -0.68    1.04
   9   4   1    2.28    1.38
   9   4   1    1.31    0.71
 -10  -4  -1    2.18    1.54
  10   4   1    0.98    0.79
  10   4   1    0.46    1.23
  13  -5  -1    5.96    2.05
 -13   5   1    5.49    1.78
  12  -5  -1    3.21    1.56
  12  -5  -1    1.72    1.18
 -12   5   1   -0.11    1.25
 -12   5   1    2.05    1.48
 -12   5   1    1.12    1.46
  11  -5  -1    2.53    1.20
  11  -5  -1    3.35    1.35
  11  -5  -1    3.05    1.48
 -11   5   1    2.30    1.33
 -11   5   1    2.51    1.14
 -11   5   1    1.51    1.31
  10  -5  -1   -0.79    0.90
  10  -5  -1    0.85    0.89
  10  -5  -1   -0.27    0.77
 -10   5   1    0.12    1.03
 -10   5   1    0.18    1.01
 -10   5   1    0.36    0.72
   9  -5  -1    8.04    1.80
   9  -5  -1    6.62    1.57
   9  -5  -1   13.14    1.85
  -9   5   1    7.59    1.54
  -9   5   1    8.07    1.81
  -9   5   1    7.60    1.37
   8  -5  -1    0.54    0.81
   8  -5  -1    1.22    0.85
   8  -5  -1   -0.58    0.52
  -8   5   1   -0.20    0.48
  -8   5   1    0.76    0.60
  -8   5   1    0.18    0.69
   7  -5  -1   26.87    2.83
   7  -5  -1   27.77    2.97
   7  -5  -1   33.89    2.78
  -7   5   1   32.57    2.52
  -7   5   1   35.82    2.91
  -7   5   1   32.05    3.07
   6  -5  -1   28.51    2.82
   6  -5  -1   31.97    2.66
   6  -5  -1   37.62    2.97
  -6   5   1   32.13    2.68
  -6   5   1   26.73    2.84
  -6   5   1   32.51    2.39
   5  -5  -1   19.27    1.79
   5  -5  -1   17.59    1.80
   5  -5  -1   16.30    1.78
  -5   5   1   16.01    1.30
  -5   5   1   14.36    1.71
  -5   5   1   12.99    1.50
   4  -5  -1   42.78    3.04
   4  -5  -1   39.93    3.13
   4  -5  -1   40.07    3.22
  -4   5   1   35.69    3.09
  -4   5   1   35.71    2.84
  -4   5   1   36.18    2.56
  -4   5   1   42.28    3.26
   3  -5  -1    4.80    0.86
   3  -5  -1    3.11    0.75
   3  -5  -1    4.07    0.48
   3  -5  -1    4.15    0.76
  -3   5   1    5.03    0.91
  -3   5   1    5.18    0.79
  -3   5   1    3.74    0.79
  -3   5   1    4.54    0.51
   2  -5  -1  120.92    8.43
   2  -5  -1  136.82    8.70
   2  -5  -1  134.49    7.84
   2  -5  -1  132.23    9.59
   2  -5  -1  141.76    8.35
  -2   5   1  140.75    8.75
  -2   5   1  122.35    8.71
  -2   5   1  134.54    9.55
   1  -5  -1    2.16    0.50
   1  -5  -1    4.19    0.63
   1  -5  -1    2.87    0.54
   1  -5  -1    2.85    0.52
   1  -5  -1    3.42    0.70
  -1   5   1    3.45    0.60
  -1   5   1    2.01    0.51
  -1   5   1    2.89    0.60
   0  -5  -1   -0.34    0.27
   0  -5  -1    0.06    0.20
   0  -5  -1   -0.33    0.34
   0   5   1   -0.35    0.19
   0   5   1   -0.25    0.30
   0   5   1   -0.25    0.19
   0   5   1    0.43    0.43
   0   5   1    0.29    0.34
  -1  -5  -1   14.61    1.10
  -1  -5  -1   13.88    1.16
  -1  -5  -1   14.93    1.37
  -1  -5  -1   14.98    1.09
   1   5   1   14.12    1.15
   1   5   1   14.87    1.17
   1   5   1   13.38    1.40
   1   5   1   13.78    1.27
   1   5   1   12.01    1.34
  -2  -5  -1   -0.26    0.54
  -2  -5  -1    0.33    0.41
  -2  -5  -1    0.02    0.15
  -2  -5  -1    0.45    0.19
   2   5   1    0.24    0.42
   2   5   1    0.01    0.52
   2   5   1    0.05    0.20
   2   5   1    0.03    0.19
  -3  -5  -1    2.85    0.89
  -3  -5  -1    1.18    0.55
  -3  -5  -1    1.34    0.26
   3   5   1    1.75    0.38
   3   5   1    1.85    0.37
   3   5   1    0.69    0.74
  -4  -5  -1   -0.20    0.21
  -4  -5  -1   -0.05    0.50
   4   5   1   -0.03    0.26
   4   5   1    0.54    0.73
   4   5   1   -0.35    0.21
  -5  -5  -1   -0.21    0.67
  -5  -5  -1    1.28    0.81
   5   5   1    2.16    1.03
   5   5   1    1.54    0.53
   5   5   1    1.27    0.46
  -6  -5  -1    0.66    0.86
  -6  -5  -1    0.38    0.71
   6   5   1    0.44    0.44
   6   5   1   -1.62    0.71
  -7  -5  -1    0.73    0.93
  -7  -5  -1    1.22    1.08
   7   5   1    1.72    0.65
   7   5   1    1.43    0.99
  -8  -5  -1   -0.23    0.73
  -8  -5  -1   -1.36    0.90
   8   5   1   -0.85    0.99
   8   5   1    0.07    0.59
  -9  -5  -1   -0.04    0.95
   9   5   1    0.34    1.20
  12  -6  -1   11.36    2.50
  12  -6  -1   11.59    2.09
 -12   6   1    8.30    2.01
 -12   6   1    9.46    2.16
  11  -6  -1    3.69    1.45
  11  -6  -1    3.40    1.30
  11  -6  -1    4.05    1.47
 -11   6   1    5.29    1.76
 -11   6   1    3.25    1.27
 -11   6   1    4.10    1.35
  10  -6  -1    2.26    1.21
  10  -6  -1    2.55    1.26
  10  -6  -1    2.51    1.23
 -10   6   1    3.09    1.45
 -10   6   1    4.62    1.09
 -10   6   1    1.59    1.18
   9  -6  -1   20.97    2.50
   9  -6  -1   20.02    2.28
   9  -6  -1   19.52    2.77
  -9   6   1   22.06    2.42
  -9   6   1   26.24    2.81
  -9   6   1   23.05    2.16
   8  -6  -1   12.98    2.17
   8  -6  -1   11.70    1.90
   8  -6  -1   14.11    2.00
  -8   6   1   15.27    1.52
  -8   6   1   12.11    1.92
  -8   6   1   14.35    2.27
   7  -6  -1   21.89    2.35
   7  -6  -1   20.03    2.17
   7  -6  -1   19.14    2.27
  -7   6   1   17.24    2.03
  -7   6   1   21.08    1.76
  -7   6   1   15.45    2.36
   6  -6  -1   30.21    2.52
   6  -6  -1   24.90    2.63
  -6   6   1   22.56    2.29
  -6   6   1   26.97    2.03
  -6   6   1   29.01    2.82
   5  -6  -1    5.09    1.15
   5  -6  -1    5.45    1.09
   5  -6  -1    5.33    1.07
  -5   6   1    6.44    1.32
  -5   6   1    6.16    0.73
  -5   6   1    7.60    1.14
   4  -6  -1   40.62    2.56
   4  -6  -1   35.20    3.07
   4  -6  -1   37.82    2.94
   4  -6  -1   36.63    3.05
  -4   6   1   34.12    2.82
  -4   6   1   38.01    3.16
  -4   6   1   36.92    2.51
  -4   6   1   34.82    3.04
   3  -6  -1   21.99    2.09
   3  -6  -1   26.39    1.75
   3  -6  -1   22.92    2.08
   3  -6  -1   20.54    2.01
   3  -6  -1   23.27    1.63
  -3   6   1   21.99    2.14
  -3   6   1   26.20    2.20
  -3   6   1   24.64    2.04
   2  -6  -1   13.16    1.38
   2  -6  -1   14.22    1.48
   2  -6  -1   15.06    1.43
   2  -6  -1   16.50    1.29
   2  -6  -1   12.36    1.18
  -2   6   1   13.29    1.48
  -2   6   1   16.45    1.39
  -2   6   1   18.13    1.59
   1  -6  -1    1.45    0.60
   1  -6  -1    0.02    0.46
   1  -6  -1    0.24    0.34
   1  -6  -1    0.95    0.40
  -1   6   1    0.33    0.43
  -1   6   1    0.40    0.40
  -1   6   1    1.33    0.49
   0  -6  -1   22.85    2.03
   0  -6  -1   22.94    1.78
   0  -6  -1   27.13    2.07
   0   6   1   25.01    1.88
   0   6   1   25.09    1.89
   0   6   1   21.60    1.91
   0   6   1   19.32    1.79
   0   6   1   24.41    1.93
  -1  -6  -1   16.96    1.53
  -1  -6  -1   11.89    1.23
  -1  -6  -1   15.79    1.18
   1   6   1   14.18    1.24
   1   6   1   14.59    1.40
   1   6   1   16.04    1.53
  -2  -6  -1    7.65    0.65
  -2  -6  -1    7.74    1.29
  -2  -6  -1    6.77    0.92
  -2  -6  -1   10.10    1.22
   2   6   1    6.74    1.18
   2   6   1    8.22    0.79
   2   6   1    7.44    0.75
   2   6   1    7.31    1.12
  -3  -6  -1   20.41    1.37
  -3  -6  -1   22.65    1.90
  -3  -6  -1   17.98    2.08
   3   6   1   18.10    2.02
   3   6   1   21.81    1.58
   3   6   1   21.30    1.57
  -4  -6  -1    2.61    0.75
  -4  -6  -1    2.23    0.97
   4   6   1    1.28    0.38
   4   6   1    2.39    0.89
   4   6   1    1.74    0.44
  -5  -6  -1    1.59    0.96
  -5  -6  -1    0.96    0.79
  -5  -6  -1    1.68    0.65
   5   6   1    0.40    0.65
   5   6   1    0.37    0.36
  -6  -6  -1    5.70    1.45
  -6  -6  -1    3.36    1.23
   6   6   1    6.83    0.88
   6   6   1    5.95    1.39
  -7  -6  -1   -0.18    1.02
  -7  -6  -1    0.96    0.96
   7   6   1    0.30    0.40
   7   6   1   -0.03    0.95
  -8  -6  -1    1.10    0.90
  -8  -6  -1    3.15    1.56
   8   6   1   -0.59    1.22
  -9  -6  -1    0.71    1.35
   9   6   1   -1.19    1.34
  12  -7  -1    1.20    1.34
  12  -7  -1    4.69    1.56
  12  -7  -1    1.04    1.43
 -12   7   1   -0.02    1.39
 -12   7   1    4.07    1.54
  11  -7  -1   -0.36    1.02
  11  -7  -1    1.11    1.23
  11  -7  -1   -0.04    1.13
 -11   7   1   -0.78    1.08
 -11   7   1    1.99    1.32
  10  -7  -1    4.22    1.61
  10  -7  -1    3.16    1.42
  10  -7  -1    1.74    1.35
 -10   7   1    4.02    1.57
 -10   7   1    3.45    1.23
   9  -7  -1   -0.45    0.91
   9  -7  -1   -0.07    0.94
   9  -7  -1   -0.13    0.91
  -9   7   1   -0.55    0.63
  -9   7   1    1.16    1.12
  -9   7   1   -0.29    0.66
   8  -7  -1    0.98    0.94
   8  -7  -1    2.42    1.15
   8  -7  -1    2.30    1.16
  -8   7   1    0.37    0.57
  -8   7   1    1.46    1.07
  -8   7   1    3.27    1.36
   7  -7  -1   -0.22    0.54
   7  -7  -1    0.31    0.92
   7  -7  -1    0.68    0.99
  -7   7   1   -0.14    0.47
  -7   7   1    0.47    0.63
  -7   7   1    0.08    0.89
   6  -7  -1   -0.64    0.55
   6  -7  -1   -1.00    0.58
  -6   7   1    0.22    0.79
  -6   7   1   -0.25    0.40
  -6   7   1   -0.93    0.58
   5  -7  -1   25.91    2.52
   5  -7  -1   25.72    2.50
   5  -7  -1   30.62    2.71
  -5   7   1   27.92    1.98
  -5   7   1   25.79    2.41
  -5   7   1   24.03    2.58
   4  -7  -1    2.20    0.47
   4  -7  -1    1.51    0.68
   4  -7  -1    2.69    0.46
   4  -7  -1    3.50    0.92
   4  -7  -1    3.56    0.93
  -4   7   1    3.06    0.70
  -4   7   1    2.72    0.88
   3  -7  -1    0.40    0.34
   3  -7  -1   -0.02    0.45
   3  -7  -1    1.59    0.75
   3  -7  -1   -0.64    0.28
   3  -7  -1    0.49    0.46
  -3   7   1    0.48    0.55
  -3   7   1    0.25    0.58
  -3   7   1    0.06    0.32
   2  -7  -1   29.02    2.33
   2  -7  -1   28.09    2.43
   2  -7  -1   27.86    2.34
   2  -7  -1   30.19    2.19
  -2   7   1   24.57    2.11
  -2   7   1   28.03    2.41
   1  -7  -1    0.51    0.60
   1  -7  -1    0.83    0.44
   1  -7  -1    1.00    0.45
  -1   7   1    0.62    0.51
  -1   7   1    0.80    0.46
  -1   7   1    1.09    0.53
  -1   7   1    0.59    0.48
   0  -7  -1    4.00    0.74
   0  -7  -1    3.87    0.65
   0  -7  -1    4.27    0.94
   0   7   1    4.91    0.77
   0   7   1    5.40    0.82
   0   7   1    3.91    0.81
   0   7   1    3.19    0.78
   0   7   1    4.11    0.89
  -1  -7  -1    2.85    0.83
  -1  -7  -1    3.95    0.57
   1   7   1    3.27    0.78
   1   7   1    1.88    0.80
   1   7   1    3.62    0.62
  -2  -7  -1   64.84    4.51
  -2  -7  -1   64.43    5.12
  -2  -7  -1   73.92    4.52
  -2  -7  -1   69.14    4.91
   2   7   1   69.54    4.68
   2   7   1   72.15    4.68
   2   7   1   66.18    4.93
   2   7   1   76.40    4.73
  -3  -7  -1    3.12    0.69
  -3  -7  -1    3.42    0.93
  -3  -7  -1    2.43    1.11
   3   7   1    2.97    1.07
   3   7   1    4.23    0.58
   3   7   1    3.50    0.56
  -4  -7  -1    8.14    1.66
  -4  -7  -1   10.19    1.37
   4   7   1    7.20    1.54
   4   7   1    9.25    0.87
  -5  -7  -1    3.85    0.99
  -5  -7  -1    5.10    1.43
  -5  -7  -1    5.12    1.41
   5   7   1    3.08    1.27
   5   7   1    5.60    0.66
  -6  -7  -1    3.06    1.21
  -6  -7  -1    0.96    0.88
   6   7   1   -0.04    1.07
  -7  -7  -1    0.67    1.17
  -7  -7  -1    0.79    1.14
   7   7   1    0.77    1.29
  -8  -7  -1    1.53    1.34
  -8  -7  -1    1.70    1.58
   8   7   1    1.70    1.32
  12  -8  -1   -0.25    0.99
  12  -8  -1   -0.50    1.33
  12  -8  -1    1.01    1.33
 -12   8   1    1.45    1.49
 -12   8   1   -2.43    1.33
  11  -8  -1    0.89    1.35
  11  -8  -1    1.73    1.46
  11  -8  -1    0.34    1.35
 -11   8   1    0.68    1.34
 -11   8   1    1.27    1.15
  10  -8  -1    2.09    1.34
  10  -8  -1    2.35    1.45
  10  -8  -1    4.56    1.70
 -10   8   1    1.84    1.28
 -10   8   1    4.37    1.56
   9  -8  -1    1.52    1.18
   9  -8  -1   -1.11    0.90
   9  -8  -1   -0.67    0.94
  -9   8   1   -0.82    0.85
  -9   8   1    0.78    0.88
   8  -8  -1   -0.06    1.05
   8  -8  -1    0.56    0.87
   8  -8  -1   -0.01    1.00
  -8   8   1    1.59    0.92
  -8   8   1   -0.03    0.97
   7  -8  -1   14.74    2.12
   7  -8  -1   10.25    1.76
   7  -8  -1    9.87    1.72
  -7   8   1    8.19    1.63
  -7   8   1   10.11    1.19
  -7   8   1    8.63    1.82
   6  -8  -1   13.73    1.94
   6  -8  -1    9.91    1.70
  -6   8   1    8.98    1.72
  -6   8   1    8.14    0.98
  -6   8   1    9.53    1.62
   5  -8  -1    8.79    1.55
   5  -8  -1    9.72    1.61
  -5   8   1    7.15    1.43
   4  -8  -1    0.17    0.59
   4  -8  -1    0.72    0.63
   4  -8  -1    0.11    0.34
   4  -8  -1    0.00    0.32
   4  -8  -1    0.04    0.49
  -4   8   1    0.11    0.42
  -4   8   1   -0.73    0.45
   3  -8  -1    6.31    1.16
   3  -8  -1    6.70    0.91
   3  -8  -1    6.14    0.96
   3  -8  -1    6.83    1.29
   2  -8  -1    4.33    0.77
   2  -8  -1    3.77    1.04
   2  -8  -1    2.39    0.71
  -2   8   1    5.25    0.95
  -2   8   1    4.46    0.98
  -2   8   1    2.35    0.73
   1  -8  -1    8.31    1.14
   1  -8  -1   12.11    1.59
   1  -8  -1    9.16    1.08
  -1   8   1    9.18    1.27
  -1   8   1    8.61    1.26
  -1   8   1    9.53    1.33
  -1   8   1    9.11    1.30
   0  -8  -1   10.44    1.18
   0  -8  -1    9.56    1.47
   0  -8  -1    8.93    1.01
   0   8   1    9.29    1.34
   0   8   1    7.48    1.26
   0   8   1    9.71    1.13
   0   8   1    9.10    1.07
  -1  -8  -1    0.80    0.69
  -1  -8  -1   -0.05    0.47
   1   8   1    0.01    0.57
   1   8   1    0.08    0.25
   1   8   1    0.38    0.43
   1   8   1    0.06    0.56
  -2  -8  -1   -0.55    0.50
  -2  -8  -1    1.35    0.52
  -2  -8  -1   -0.04    0.61
   2   8   1    0.08    0.31
   2   8   1   -0.24    0.58
   2   8   1   -0.95    0.57
  -3  -8  -1    1.00    0.57
  -3  -8  -1    1.51    0.77
  -3  -8  -1   -0.08    0.83
   3   8   1    0.34    0.31
   3   8   1   -0.17    0.82
  -4  -8  -1   12.06    1.58
  -4  -8  -1    9.32    1.92
   4   8   1   11.43    0.95
   4   8   1    8.75    1.65
  -5  -8  -1    0.46    0.95
   5   8   1    0.99    1.04
  -6  -8  -1   -0.06    1.01
  -6  -8  -1    0.72    1.15
   6   8   1    2.79    1.42
  -7  -8  -1    2.72    1.39
  -7  -8  -1    1.34    1.35
   7   8   1    3.59    1.65
  12  -9  -1   -0.80    1.76
  12  -9  -1    1.06    1.60
  12  -9  -1   -1.02    1.44
 -12   9   1   -1.39    1.03
 -12   9   1    0.84    1.62
  11  -9  -1   -2.68    1.13
  11  -9  -1   -0.71    0.84
  11  -9  -1   -1.08    1.27
 -11   9   1   -1.74    1.17
 -11   9   1    2.10    1.36
  10  -9  -1    1.09    1.08
  10  -9  -1    2.52    1.49
  10  -9  -1   -0.66    0.95
 -10   9   1   -0.08    1.16
 -10   9   1    2.06    1.51
   9  -9  -1    0.01    1.17
   9  -9  -1   -0.09    0.65
   9  -9  -1   -0.03    0.76
  -9   9   1   -0.44    0.94
  -9   9   1   -1.13    0.87
   8  -9  -1    2.64    1.34
   8  -9  -1    3.32    1.49
   8  -9  -1    3.47    1.27
  -8   9   1    4.17    1.47
  -8   9   1    3.08    1.17
   7  -9  -1    0.85    0.92
   7  -9  -1    0.42    0.81
  -7   9   1    0.34    0.74
   6  -9  -1    3.49    1.24
   6  -9  -1    6.30    1.47
  -6   9   1    3.35    1.26
   5  -9  -1    0.33    0.75
   5  -9  -1   -0.22    0.91
  -5   9   1   -0.16    0.70
   4  -9  -1    5.70    1.40
   4  -9  -1    7.74    1.08
   4  -9  -1    6.42    1.31
   3  -9  -1    3.81    0.72
   3  -9  -1    2.13    1.04
   3  -9  -1    2.90    0.85
  -3   9   1    2.12    0.86
  -3   9   1    2.97    0.77
   2  -9  -1    2.53    0.65
   2  -9  -1    3.07    0.81
   2  -9  -1    1.52    0.98
  -2   9   1    2.32    0.72
  -2   9   1    2.52    0.84
   1  -9  -1    4.01    1.17
   1  -9  -1    6.47    0.92
  -1   9   1    4.75    0.94
  -1   9   1    5.77    1.14
  -1   9   1    4.60    1.06
   0  -9  -1    1.39    0.60
   0  -9  -1    2.73    1.02
   0   9   1    1.51    0.64
   0   9   1    1.85    0.79
  -1  -9  -1   30.65    3.10
  -1  -9  -1   34.08    2.99
  -1  -9  -1   35.67    3.07
   1   9   1   35.07    2.84
   1   9   1   34.59    2.95
   1   9   1   37.54    2.75
  -2  -9  -1    0.47    0.73
  -2  -9  -1    1.07    0.60
  -2  -9  -1    0.64    0.95
   2   9   1    0.22    0.35
   2   9   1    0.90    0.85
   2   9   1   -0.33    0.64
  -3  -9  -1    0.33    0.87
  -3  -9  -1    0.89    1.07
   3   9   1   -0.08    0.32
   3   9   1   -0.25    0.85
  -4  -9  -1    3.40    1.31
   4   9   1    2.63    1.28
  -5  -9  -1    0.67    1.23
   5   9   1   -0.74    0.88
  -6  -9  -1    0.34    1.13
  -6  -9  -1    2.68    1.40
   6   9   1    1.55    1.36
  -7  -9  -1    0.79    1.37
  -7  -9  -1    1.31    1.61
   7   9   1    0.80    1.58
  11 -10  -1   -0.74    1.09
  11 -10  -1   -1.76    1.26
  11 -10  -1    1.55    1.64
 -11  10   1    1.12    1.43
 -11  10   1   -0.90    1.38
  10 -10  -1    2.62    1.35
  10 -10  -1    4.59    1.77
  10 -10  -1    2.10    1.58
 -10  10   1    1.37    1.04
 -10  10   1    2.54    1.63
   9 -10  -1   -0.26    1.22
   9 -10  -1    0.39    1.25
   9 -10  -1    1.00    1.27
  -9  10   1    0.72    0.95
  -9  10   1   -0.16    0.71
   8 -10  -1    0.50    0.89
   8 -10  -1   -0.22    1.11
   8 -10  -1   -0.16    1.10
  -8  10   1   -0.10    1.12
   7 -10  -1    5.68    1.61
   7 -10  -1    5.54    1.58
  -7  10   1    5.66    1.50
   6 -10  -1    0.99    0.97
   6 -10  -1   -0.02    0.98
  -6  10   1   -0.74    0.44
   5 -10  -1    0.17    0.79
   5 -10  -1    0.46    0.79
   4 -10  -1   -0.66    0.49
   4 -10  -1   -0.91    0.59
  -4  10   1    0.62    0.76
  -4  10   1   -0.14    0.61
   3 -10  -1    0.40    0.97
  -3  10   1    0.73    0.73
  -3  10   1    1.68    0.81
   2 -10  -1    0.27    0.84
  -2  10   1    0.06    0.69
  -2  10   1    0.15    0.63
  -2  10   1    1.33    0.78
   1 -10  -1    1.42    0.98
  -1  10   1    0.90    0.86
  -1  10   1    1.65    0.65
  -1  10   1    0.63    0.80
   0 -10  -1    2.42    1.07
   0  10   1    0.10    0.75
   0  10   1    0.99    0.57
  -1 -10  -1    7.32    1.60
  -1 -10  -1    7.77    1.50
   1  10   1    9.54    1.58
   1  10   1    6.64    1.06
  -2 -10  -1   -0.12    0.94
  -2 -10  -1    0.21    0.95
   2  10   1    0.46    0.89
   2  10   1   -0.43    1.06
   2  10   1    0.91    0.46
  -3 -10  -1    1.23    1.27
   3  10   1    3.13    1.23
  -4 -10  -1    0.07    1.15
   4  10   1   -0.62    1.01
  -5 -10  -1    0.88    1.38
   5  10   1    2.27    1.51
  -6 -10  -1    1.31    1.45
  -6 -10  -1    1.63    1.28
   6  10   1    0.93    1.58
  10 -11  -1    1.00    1.46
  10 -11  -1    1.45    1.20
  10 -11  -1   -0.42    1.46
 -10  11   1    1.94    1.60
   9 -11  -1   -0.92    1.20
   9 -11  -1   -1.35    1.02
   9 -11  -1    2.07    1.69
  -9  11   1   -0.35    1.22
   8 -11  -1    1.29    1.24
   8 -11  -1    3.07    1.55
   8 -11  -1    2.61    1.58
   7 -11  -1   -0.02    1.15
   7 -11  -1    1.24    1.25
   6 -11  -1    0.25    0.94
   6 -11  -1   -1.05    0.76
   5 -11  -1    2.74    1.37
  -5  11   1    3.61    1.32
   4 -11  -1    6.39    1.64
  -4  11   1    5.48    1.15
  -4  11   1   10.40    1.74
   3 -11  -1    0.90    1.06
  -3  11   1    0.39    0.70
  -3  11   1    1.15    0.83
   2 -11  -1    1.60    1.08
  -2  11   1    1.28    0.79
  -2  11   1    1.31    0.74
  -2  11   1    0.39    0.87
   1 -11  -1    6.48    1.55
  -1  11   1    6.33    1.35
  -1  11   1    8.19    1.37
   0 -11  -1   -0.13    0.69
   0 -11  -1    1.82    1.17
   0  11   1    0.89    0.61
   0  11   1   -0.46    0.71
  -1 -11  -1    2.06    1.10
  -1 -11  -1    0.74    0.90
   1  11   1    2.48    1.11
   1  11   1    2.69    0.69
  -2 -11  -1    0.43    1.09
  -2 -11  -1   -1.19    1.02
   2  11   1    0.32    1.02
   2  11   1    0.09    0.97
  -3 -11  -1    0.51    1.18
   3  11   1    0.26    1.12
  -4 -11  -1   -0.30    1.27
   4  11   1   -0.13    1.27
  -5 -11  -1   -0.74    1.50
   5  11   1    0.65    1.56
  10 -12  -1    0.64    1.45
  10 -12  -1   -0.27    1.38
  10 -12  -1   -0.85    1.51
   9 -12  -1   -0.51    1.42
   9 -12  -1   -0.84    1.42
   8 -12  -1    3.92    1.80
   8 -12  -1    1.09    1.56
   7 -12  -1    1.32    1.15
   6 -12  -1   -0.37    1.36
  -6  12   1   -0.32    0.81
   5 -12  -1    0.19    0.96
  -5  12   1   -1.31    0.78
   4 -12  -1   -0.98    1.14
  -4  12   1    1.21    0.97
   3 -12  -1   -0.14    1.15
  -3  12   1    1.46    0.99
  -3  12   1    2.59    1.08
   2 -12  -1    3.18    1.27
  -2  12   1    4.87    1.32
  -2  12   1    4.97    1.22
   1 -12  -1    0.74    1.36
  -1  12   1   -0.01    0.85
  -1  12   1    0.32    0.72
   0 -12  -1    0.07    1.26
   0 -12  -1    1.04    1.10
   0  12   1    1.08    0.67
   0  12   1    0.65    1.06
  -1 -12  -1    0.01    0.89
  -1 -12  -1   -1.57    0.87
   1  12   1    0.24    1.06
  -2 -12  -1   -0.87    0.87
   2  12   1    1.28    1.23
  -3 -12  -1   -1.14    1.26
   8 -13  -1    1.33    1.32
   8 -13  -1    1.20    1.30
  -8  13   1    1.12    1.39
   7 -13  -1   -0.14    1.45
  -7  13   1   -0.16    1.20
   6 -13  -1   -1.15    0.81
  -6  13   1    1.25    1.15
   5 -13  -1   -0.82    1.28
  -5  13   1   -0.66    1.00
   4 -13  -1    4.22    1.71
  -4  13   1    3.75    1.30
  -4  13   1    4.66    1.41
   3 -13  -1   -1.37    1.22
  -3  13   1   -0.78    0.84
  -3  13   1    0.09    0.82
   2 -13  -1   -0.88    1.17
  -2  13   1    0.06    0.82
  -2  13   1    0.94    1.07
   1 -13  -1    0.20    1.34
   1 -13  -1   -1.24    1.13
  -1  13   1    0.62    0.73
  -1  13   1    1.97    1.11
   0 -13  -1    0.33    1.20
   0 -13  -1    1.12    1.30
   0  13   1    0.73    1.03
  -1 -13  -1   -0.22    0.87
  -2 -13  -1   -0.06    1.04
  -7  14   1   -1.64    1.27
   6 -14  -1   -0.09    1.53
  -6  14   1    0.70    1.31
   5 -14  -1   -0.27    1.42
  -5  14   1    2.06    1.43
   4 -14  -1   -1.98    1.38
  -4  14   1   -0.22    0.78
  -4  14   1   -1.10    0.95
   3 -14  -1   -1.60    1.33
  -3  14   1    1.19    1.08
  -3  14   1    0.37    1.27
   2 -14  -1   -1.03    1.45
   2 -14  -1   -1.92    1.36
  -2  14   1   -0.38    0.72
  -2  14   1   -1.55    1.15
   1 -14  -1    3.93    1.91
   1 -14  -1    1.07    1.52
  -1  14   1    2.56    1.03
  -1  14   1    0.49    1.18
  -1  15  -2   -0.57    1.08
   1 -15   2    0.57    1.55
  -2  15  -2    0.62    1.46
   2 -15   2   -0.10    1.49
   2 -15   2    0.45    1.54
  -3  15  -2    0.42    1.38
  -3  15  -2    2.79    1.60
   3 -15   2    1.02    1.63
   3 -15   2   -0.07    1.51
  -4  15  -2    0.72    1.42
   4 -15   2    0.08    1.39
   4 -15   2    0.39    1.44
   2  14  -2    2.08    1.05
  -2 -14   2    3.37    1.79
   1  14  -2    2.46    1.14
  -1 -14   2    2.62    1.60
   0  14  -2    0.63    0.77
   0 -14   2    0.17    1.36
  -1  14  -2    0.54    0.91
   1 -14   2    0.88    1.37
   1 -14   2    0.54    1.04
  -2  14  -2   -1.37    0.82
  -2  14  -2    0.33    0.94
   2 -14   2    0.51    1.27
   2 -14   2   -0.33    1.27
  -3  14  -2   -0.32    0.98
   3 -14   2   -0.12    1.24
   3 -14   2    1.19    1.32
  -4  14  -2    1.77    1.28
   4 -14   2   -0.32    1.19
   4 -14   2    1.53    1.52
  -5  14  -2    1.73    1.50
   5 -14   2    2.92    1.64
  -6  14  -2    0.04    1.21
   6 -14   2    1.10    1.47
  -7  14  -2   -0.41    1.26
   7 -14   2   -0.12    1.03
  -4 -13   2    2.42    1.75
   3  13  -2    1.68    0.88
  -3 -13   2    5.27    1.99
   2  13  -2    0.71    0.82
  -2 -13   2    1.33    1.48
   1  13  -2    8.35    1.57
  -1 -13   2    2.11    1.49
   0  13  -2    0.65    0.83
   0  13  -2    1.08    0.97
   0 -13   2    0.62    1.12
   0 -13   2   -0.26    1.21
  -1  13  -2    0.43    0.91
  -1  13  -2   -0.04    0.82
   1 -13   2   -0.49    0.98
   1 -13   2   -0.03    0.89
  -2  13  -2    0.44    0.86
   2 -13   2    0.21    1.10
   2 -13   2   -1.15    0.90
  -3  13  -2    0.68    0.97
   3 -13   2   -0.52    1.05
   3 -13   2   -1.11    0.97
  -4  13  -2    2.51    1.38
   4 -13   2    2.51    1.23
  -5  13  -2    2.93    1.51
   5 -13   2    6.39    1.83
  -6  13  -2    1.81    1.48
   6 -13   2    2.70    1.50
  -7  13  -2   -0.83    1.01
   7 -13   2    2.18    1.63
   7 -13   2    1.19    1.49
  -8  13  -2    2.39    1.80
   8 -13   2    2.81    1.69
   8 -13   2    3.38    1.82
   5  12  -2   -1.88    1.29
  -5 -12   2    1.10    1.48
   4  12  -2    0.91    0.72
   4  12  -2    0.14    1.13
  -4 -12   2    0.30    1.07
   3  12  -2    5.06    1.18
   3  12  -2    5.04    1.39
  -3 -12   2    4.11    1.54
   2  12  -2    0.22    0.75
  -2 -12   2    2.09    1.37
   1  12  -2    0.76    0.73
   1  12  -2    1.44    0.85
  -1 -12   2    2.64    1.15
  -1 -12   2    1.50    1.27
   0  12  -2    0.26    0.81
   0  12  -2   -1.18    0.63
   0 -12   2   -0.44    1.04
   0 -12   2   -0.47    0.84
  -1  12  -2    0.07    0.66
  -1  12  -2   -0.33    0.76
   1 -12   2    0.18    0.75
   1 -12   2    1.55    1.06
  -2  12  -2    0.89    0.87
   2 -12   2    1.19    1.15
   2 -12   2   -0.33    0.99
  -3  12  -2    1.79    1.08
   3 -12   2    4.39    1.42
  -4  12  -2   10.09    2.06
   4 -12   2   14.19    2.22
   4 -12   2    8.46    1.86
  -5  12  -2    0.14    0.92
   5 -12   2    0.26    0.84
   5 -12   2   -1.05    0.92
  -6  12  -2    4.95    1.66
   6 -12   2    3.46    1.81
   6 -12   2    6.61    1.78
  -7  12  -2    5.28    1.81
   7 -12   2    4.23    1.50
   7 -12   2    3.16    1.51
  -8  12  -2    0.62    1.37
   8 -12   2   -1.32    1.34
   8 -12   2   -0.17    1.23
  -9  12  -2   -1.11    1.15
   9 -12   2    1.61    1.31
   9 -12   2   -0.07    1.38
   6  11  -2   -0.21    1.47
  -6 -11   2   -1.85    1.19
   5  11  -2    0.29    1.27
   5  11  -2    0.20    0.58
  -5 -11   2    0.42    1.31
   4  11  -2    0.70    0.66
   4  11  -2   -0.56    0.92
  -4 -11   2   -0.22    1.31
   3  11  -2    0.24    1.03
   3  11  -2   -0.48    0.53
  -3 -11   2   -0.08    1.17
  -3 -11   2    1.58    0.78
   2  11  -2    1.58    0.86
   2  11  -2    2.68    0.85
   2  11  -2    1.47    0.81
  -2 -11   2    2.44    0.98
  -2 -11   2    2.15    1.39
  -2 -11   2    1.50    1.04
   1  11  -2    9.65    1.60
   1  11  -2    8.78    1.28
   1  11  -2    9.73    1.44
  -1 -11   2   10.33    2.01
  -1 -11   2   10.03    1.60
   0  11  -2   -0.23    0.62
   0  11  -2    0.69    0.76
   0 -11   2   -0.08    0.73
   0 -11   2    0.48    0.98
  -1  11  -2   -0.70    0.65
   1 -11   2    1.73    1.00
   1 -11   2   -1.15    0.85
  -2  11  -2    4.78    1.30
   2 -11   2    3.64    1.08
   2 -11   2    6.13    1.34
  -3  11  -2   -0.26    0.86
   3 -11   2   -0.82    0.86
   3 -11   2   -0.57    0.84
  -4  11  -2    0.41    0.91
   4 -11   2    0.16    0.91
   4 -11   2   -2.11    0.86
  -5  11  -2   28.67    2.49
  -5  11  -2   26.59    3.11
   5 -11   2   20.30    2.83
   5 -11   2   29.61    3.10
  -6  11  -2    6.68    1.85
  -6  11  -2    5.64    1.37
   6 -11   2    5.12    1.60
   6 -11   2    7.08    1.80
  -7  11  -2    2.50    1.38
   7 -11   2    1.20    1.09
   7 -11   2    0.68    0.93
  -8  11  -2   -1.36    0.71
   8 -11   2   -0.01    1.21
   8 -11   2   -1.07    1.22
  -9  11  -2   -0.51    1.35
  -9  11  -2    1.67    1.51
   9 -11   2    0.45    1.32
   9 -11   2    2.23    1.60
 -10  11  -2    2.99    1.90
 -10  11  -2    2.36    1.75
  10 -11   2    3.23    1.76
  10 -11   2    4.60    1.98
  10 -11   2    4.76    2.02
   7  10  -2   -0.10    1.23
  -7 -10   2   -0.29    1.43
  -7 -10   2    0.10    1.28
   6  10  -2   -0.16    0.96
   6  10  -2    1.12    0.70
  -6 -10   2    1.75    1.50
   5  10  -2    0.40    0.57
   5  10  -2    0.34    1.10
  -5 -10   2    0.13    0.78
  -5 -10   2    1.06    1.24
   4  10  -2    0.23    0.55
   4  10  -2   -1.10    0.74
  -4 -10   2   -0.05    0.78
  -4 -10   2    0.44    1.08
   3  10  -2    3.80    0.93
   3  10  -2    5.30    1.21
   3  10  -2    3.29    0.93
  -3 -10   2    2.96    0.92
  -3 -10   2    1.94    1.28
  -3 -10   2    1.06    0.88
   2  10  -2    0.10    0.81
   2  10  -2    0.09    0.68
   2  10  -2   -0.47    0.41
  -2 -10   2   -1.01    0.87
  -2 -10   2   -0.56    0.74
  -2 -10   2   -0.39    0.53
   1  10  -2    1.16    0.72
   1  10  -2    1.55    0.80
   1  10  -2    1.58    0.74
  -1 -10   2    2.93    0.93
  -1 -10   2    1.76    0.75
  -1 -10   2    1.00    1.14
   0  10  -2    4.80    1.11
   0  10  -2    4.44    0.88
   0  10  -2    4.29    0.96
   0 -10   2    1.44    0.71
   0 -10   2    4.80    1.18
   0 -10   2    2.11    1.16
  -1  10  -2    7.33    1.37
   1 -10   2    6.98    1.25
   1 -10   2    2.76    1.16
   1 -10   2    3.61    1.07
  -2  10  -2    4.59    1.24
   2 -10   2    2.36    1.03
   2 -10   2    1.14    0.82
  -3  10  -2   -0.52    0.69
  -3  10  -2    0.33    0.44
   3 -10   2   -0.15    0.71
   3 -10   2    0.30    0.85
  -4  10  -2    3.78    0.95
  -4  10  -2    1.87    1.12
   4 -10   2    3.81    1.16
   4 -10   2    1.73    1.14
  -5  10  -2    0.26    0.79
  -5  10  -2    0.48    0.76
   5 -10   2   -0.26    0.62
   5 -10   2   -1.23    0.79
  -6  10  -2    6.25    1.32
  -6  10  -2    9.42    1.91
   6 -10   2    3.21    1.43
   6 -10   2    8.34    1.64
  -7  10  -2    1.59    1.02
  -7  10  -2    0.66    1.07
  -7  10  -2    1.63    1.05
   7 -10   2    1.08    1.20
   7 -10   2    0.27    1.22
  -8  10  -2    1.02    0.93
   8 -10   2   -0.47    1.10
   8 -10   2    3.20    1.56
  -9  10  -2    0.44    0.96
   9 -10   2   -0.54    0.82
   9 -10   2    0.54    0.98
   9 -10   2   -0.50    1.28
 -10  10  -2    0.61    1.07
  10 -10   2   -0.49    1.22
  10 -10   2    1.37    1.15
  10 -10   2    0.42    1.38
   8   9  -2   -1.12    1.17
  -8  -9   2   -0.63    1.16
  -8  -9   2   -1.92    1.14
   7   9  -2    2.24    0.85
   7   9  -2    2.22    1.28
  -7  -9   2    2.29    1.28
  -7  -9   2    1.96    1.24
   6   9  -2    2.40    1.28
   6   9  -2    0.99    0.65
  -6  -9   2    0.44    1.21
   5   9  -2    0.64    0.59
   5   9  -2   -0.06    0.82
  -5  -9   2   -1.48    0.96
   4   9  -2    2.02    0.94
   4   9  -2    4.15    0.91
  -4  -9   2    2.45    1.26
  -4  -9   2    1.18    0.78
   3   9  -2    0.52    0.72
   3   9  -2   -0.58    0.46
   3   9  -2   -0.23    0.45
  -3  -9   2   -0.30    0.67
  -3  -9   2    1.03    0.65
  -3  -9   2   -0.71    0.49
   2   9  -2    1.79    0.79
   2   9  -2    1.77    0.68
   2   9  -2    1.95    0.74
  -2  -9   2    2.60    0.93
  -2  -9   2    2.27    0.87
  -2  -9   2    4.18    1.19
  -2  -9   2    2.51    0.76
   1   9  -2    0.05    0.60
   1   9  -2    0.63    0.56
   1   9  -2    0.03    0.40
  -1  -9   2    0.88    0.71
  -1  -9   2    0.28    0.89
  -1  -9   2    0.46    0.58
  -1  -9   2    0.23    0.51
   0   9  -2    1.33    0.54
   0   9  -2    4.55    1.04
   0   9  -2    3.56    0.96
   0  -9   2    2.65    1.10
   0  -9   2    3.06    0.97
   0  -9   2    1.88    0.73
  -1   9  -2    3.29    0.99
   1  -9   2    4.27    1.01
   1  -9   2    5.36    1.17
  -2   9  -2   -0.08    0.48
  -2   9  -2   -0.10    0.34
   2  -9   2   -0.53    0.52
   2  -9   2   -0.06    0.73
  -3   9  -2    6.27    1.43
  -3   9  -2    7.82    1.22
  -3   9  -2    6.54    0.72
  -3   9  -2    7.02    0.61
   3  -9   2    7.16    1.37
   3  -9   2    5.38    1.30
  -4   9  -2    5.71    1.36
  -4   9  -2    5.65    1.02
   4  -9   2    1.84    1.01
   4  -9   2    3.35    1.04
  -5   9  -2    0.30    0.92
  -5   9  -2    0.10    0.73
   5  -9   2    0.02    0.86
   5  -9   2   -0.14    0.87
  -6   9  -2    0.88    0.80
  -6   9  -2   -0.07    0.62
   6  -9   2    0.71    1.03
   6  -9   2    1.37    0.98
  -7   9  -2    0.25    0.72
  -7   9  -2    0.73    0.87
   7  -9   2   -0.91    1.01
   7  -9   2    0.34    0.84
  -8   9  -2    0.09    0.99
  -8   9  -2    1.44    1.07
   8  -9   2    0.18    0.78
   8  -9   2    0.15    1.03
  -9   9  -2    2.94    1.39
  -9   9  -2    2.01    1.06
   9  -9   2    0.57    1.35
   9  -9   2    4.47    1.47
   9  -9   2    0.21    0.95
 -10   9  -2    1.50    1.47
  10  -9   2    0.60    0.99
  10  -9   2    0.77    1.09
  10  -9   2    3.23    1.50
 -11   9  -2    2.67    1.36
  11  -9   2    3.95    2.00
  11  -9   2    1.49    1.43
  11  -9   2    2.40    1.65
   9   8  -2    0.17    1.46
   9   8  -2    2.67    0.94
  -9  -8   2   -0.04    1.44
  -9  -8   2    1.74    1.58
   8   8  -2    0.98    1.33
   8   8  -2    2.59    0.87
  -8  -8   2    1.73    1.50
  -8  -8   2    3.95    1.56
   7   8  -2    2.65    0.90
   7   8  -2    0.14    1.01
  -7  -8   2   -0.20    0.95
  -7  -8   2    0.13    1.14
   6   8  -2    0.67    0.57
   6   8  -2    0.47    0.91
  -6  -8   2    1.01    0.98
   5   8  -2    0.48    0.62
   5   8  -2    1.42    0.64
  -5  -8   2    1.43    1.12
   4   8  -2    0.13    0.45
  -4  -8   2   -0.10    0.50
  -4  -8   2    1.49    0.98
   3   8  -2    8.11    1.28
   3   8  -2    5.39    0.91
   3   8  -2    5.36    1.04
  -3  -8   2    7.63    1.05
  -3  -8   2    9.11    1.17
  -3  -8   2    9.13    1.55
  -3  -8   2    8.28    1.24
   2   8  -2    4.21    0.92
   2   8  -2    5.20    0.95
   2   8  -2    5.52    0.86
   2   8  -2    6.61    1.10
  -2  -8   2    3.44    0.85
  -2  -8   2    4.72    0.79
  -2  -8   2    3.88    0.89
  -2  -8   2    6.33    1.03
  -2  -8   2    4.89    1.28
   1   8  -2    0.42    0.44
   1   8  -2    0.80    0.52
   1   8  -2    0.03    0.39
   1   8  -2    0.39    0.51
  -1  -8   2   -0.78    0.47
  -1  -8   2    0.26    0.43
  -1  -8   2    1.75    0.93
  -1  -8   2    1.05    0.62
   0   8  -2   18.89    1.82
   0   8  -2   12.22    1.71
   0   8  -2   18.33    1.39
   0  -8   2   12.18    1.51
   0  -8   2   14.75    1.62
   0  -8   2   16.05    1.66
   0  -8   2   15.53    1.94
  -1   8  -2    6.27    1.21
   1  -8   2    6.83    1.17
   1  -8   2    5.22    1.06
  -2   8  -2   49.32    4.09
  -2   8  -2   51.90    3.74
  -2   8  -2   52.09    3.22
   2  -8   2   47.99    3.78
   2  -8   2   51.64    3.99
  -3   8  -2   -0.30    0.31
  -3   8  -2    0.11    0.59
  -3   8  -2   -0.83    0.53
   3  -8   2    0.55    0.68
   3  -8   2   -0.14    0.67
  -4   8  -2    0.76    0.68
  -4   8  -2    0.75    0.87
  -4   8  -2    0.36    0.64
   4  -8   2    0.88    0.86
   4  -8   2    1.10    0.88
  -5   8  -2    6.75    1.08
  -5   8  -2    4.01    1.15
   5  -8   2    3.40    1.21
   5  -8   2    5.33    1.49
  -6   8  -2    2.64    0.91
  -6   8  -2    3.96    1.03
   6  -8   2    3.25    1.22
   6  -8   2    3.25    1.22
  -7   8  -2   -0.18    0.79
  -7   8  -2    0.92    0.84
   7  -8   2   -0.33    0.97
   7  -8   2   -0.26    0.90
  -8   8  -2   -0.55    0.54
  -8   8  -2    0.24    0.84
   8  -8   2    0.54    0.97
   8  -8   2    1.22    0.99
  -9   8  -2   -0.09    0.82
  -9   8  -2   -0.70    0.80
   9  -8   2   -0.48    0.80
   9  -8   2   -0.86    0.89
   9  -8   2    0.24    0.75
 -10   8  -2    5.32    1.44
 -10   8  -2    3.32    1.47
  10  -8   2    3.10    1.26
  10  -8   2    3.60    1.34
  10  -8   2    2.53    1.40
 -11   8  -2    0.02    1.40
  11  -8   2    1.34    1.61
  11  -8   2    1.62    1.36
  11  -8   2    1.41    1.22
  10   7  -2    1.34    0.95
  10   7  -2    0.92    1.67
 -10  -7   2    1.09    1.70
 -10  -7   2    2.72    1.73
   9   7  -2   -0.19    0.70
   9   7  -2    0.37    0.90
  -9  -7   2    0.76    1.09
  -9  -7   2    1.70    1.30
   8   7  -2    0.16    0.64
   8   7  -2   -0.04    0.83
  -8  -7   2   -0.23    0.95
  -8  -7   2   -0.25    1.12
   7   7  -2    0.81    0.70
  -7  -7   2   -0.44    0.72
  -7  -7   2    0.00    0.77
   6   7  -2    2.79    0.81
  -6  -7   2    3.16    1.27
  -6  -7   2    3.57    1.09
   5   7  -2   -0.07    0.47
  -5  -7   2    1.55    1.00
  -5  -7   2   -0.58    0.36
   4   7  -2    0.00    0.44
   4   7  -2    0.15    0.44
  -4  -7   2    0.04    0.44
  -4  -7   2    0.18    0.39
  -4  -7   2    0.13    0.60
   3   7  -2    0.50    0.46
   3   7  -2    0.24    0.44
   3   7  -2    0.38    0.46
  -3  -7   2    0.53    0.44
  -3  -7   2   -0.94    0.56
  -3  -7   2   -0.10    0.39
  -3  -7   2    0.32    0.77
   2   7  -2    7.58    1.05
   2   7  -2    7.64    1.14
   2   7  -2    5.50    0.82
  -2  -7   2    6.25    0.91
  -2  -7   2    3.71    1.00
  -2  -7   2    6.93    0.88
  -2  -7   2    6.91    1.01
  -2  -7   2    7.26    1.09
   1   7  -2   35.52    3.12
   1   7  -2   40.47    2.68
   1   7  -2   46.82    3.25
  -1  -7   2   41.97    2.95
  -1  -7   2   43.61    2.84
  -1  -7   2   42.05    3.31
  -1  -7   2   41.55    2.97
  -1  -7   2   40.35    3.12
  -1  -7   2   33.06    2.91
   0   7  -2   38.58    2.38
   0   7  -2   28.14    2.72
   0   7  -2   42.20    2.97
   0  -7   2   31.85    2.74
   0  -7   2   31.63    2.75
   0  -7   2   36.45    2.66
   0  -7   2   31.48    2.65
  -1   7  -2   69.09    5.22
  -1   7  -2   72.87    4.30
  -1   7  -2   70.79    4.95
   1  -7   2   71.13    5.15
   1  -7   2   74.77    4.96
  -2   7  -2   10.09    0.86
  -2   7  -2    9.65    1.15
  -2   7  -2   11.11    1.54
  -2   7  -2   10.54    0.82
   2  -7   2   12.14    1.36
   2  -7   2    8.77    1.38
  -3   7  -2    1.20    0.73
  -3   7  -2   -1.01    0.35
  -3   7  -2    0.89    0.62
   3  -7   2   -0.22    0.38
   3  -7   2    0.60    0.73
  -4   7  -2    0.85    0.68
  -4   7  -2   -0.69    0.44
   4  -7   2   -0.66    0.65
   4  -7   2   -0.41    0.66
  -5   7  -2   20.47    1.85
  -5   7  -2   17.61    1.97
   5  -7   2   17.90    2.14
   5  -7   2   18.91    2.10
  -6   7  -2    0.09    0.55
  -6   7  -2    0.75    0.96
  -6   7  -2    0.85    0.70
   6  -7   2    0.72    0.36
   6  -7   2    1.40    0.99
   6  -7   2   -0.94    0.73
  -7   7  -2    8.23    1.81
  -7   7  -2    4.70    1.29
  -7   7  -2    5.07    1.11
   7  -7   2    6.36    1.56
   7  -7   2    4.53    0.77
   7  -7   2    7.21    1.61
  -8   7  -2    1.64    1.03
  -8   7  -2    3.32    1.23
  -8   7  -2    1.88    0.93
   8  -7   2    2.78    1.15
   8  -7   2    0.12    0.95
  -9   7  -2    9.49    1.80
  -9   7  -2    7.73    1.59
  -9   7  -2    8.45    2.06
   9  -7   2    8.20    1.80
   9  -7   2    4.58    1.47
   9  -7   2    5.59    1.76
 -10   7  -2    2.35    1.24
 -10   7  -2   -0.20    1.19
 -10   7  -2    0.97    1.15
  10  -7   2    2.11    1.18
  10  -7   2   -0.71    0.74
  10  -7   2    1.68    1.23
 -11   7  -2   -1.68    1.07
 -11   7  -2   -1.24    0.85
 -11   7  -2    0.62    1.40
  11  -7   2    0.09    1.26
  11  -7   2    0.39    1.20
  10   6  -2   -1.44    1.23
  10   6  -2    1.51    0.98
 -10  -6   2   -0.56    1.40
 -10  -6   2   -0.38    0.83
   9   6  -2    3.86    1.11
  -9  -6   2    0.98    1.24
  -9  -6   2    1.83    1.28
   8   6  -2    2.33    0.88
  -8  -6   2    3.69    1.46
  -8  -6   2    3.34    1.43
   7   6  -2    0.81    0.66
  -7  -6   2    0.74    0.81
  -7  -6   2    0.52    0.74
   6   6  -2   12.36    1.45
  -6  -6   2   10.92    1.80
  -6  -6   2   13.47    2.02
   5   6  -2   -0.34    0.39
   5   6  -2    0.59    0.46
  -5  -6   2    0.00    0.56
  -5  -6   2    0.05    0.43
  -5  -6   2   -0.04    0.32
   4   6  -2    7.53    1.11
   4   6  -2    8.34    1.12
  -4  -6   2    6.80    1.37
  -4  -6   2    7.01    1.00
  -4  -6   2    6.78    0.75
   3   6  -2    2.62    0.66
   3   6  -2    2.24    0.62
  -3  -6   2    3.05    0.65
  -3  -6   2    2.02    0.48
  -3  -6   2    2.70    0.75
  -3  -6   2    2.62    0.83
   2   6  -2   29.38    2.13
   2   6  -2   33.14    2.60
   2   6  -2   34.49    2.34
   2   6  -2   36.03    2.63
  -2  -6   2   32.66    2.31
  -2  -6   2   34.02    2.61
  -2  -6   2   30.09    2.49
  -2  -6   2   28.58    2.63
   1   6  -2   12.78    1.34
   1   6  -2   12.48    1.16
   1   6  -2   12.42    1.27
   1   6  -2   11.74    0.99
  -1  -6   2    9.15    1.25
  -1  -6   2   11.69    1.05
  -1  -6   2   12.85    0.99
  -1  -6   2   11.66    1.12
  -1  -6   2    9.86    1.18
  -1  -6   2    8.42    1.33
   0   6  -2   33.08    2.84
   0   6  -2   43.44    2.98
   0  -6   2   37.84    2.74
   0  -6   2   35.15    2.82
   0  -6   2   36.83    2.67
   0  -6   2   33.47    2.77
  -1   6  -2    0.70    0.53
  -1   6  -2    0.60    0.44
  -1   6  -2    1.23    0.25
  -1   6  -2    0.06    0.47
  -1   6  -2    0.61    0.21
   1  -6   2   -0.43    0.24
   1  -6   2    0.85    0.57
  -2   6  -2    6.16    1.13
  -2   6  -2    6.53    0.96
  -2   6  -2    7.35    0.75
   2  -6   2    6.74    1.10
   2  -6   2    7.16    1.15
  -3   6  -2    8.94    1.03
  -3   6  -2    8.85    1.02
  -3   6  -2    8.57    1.23
   3  -6   2    9.38    1.41
   3  -6   2    9.26    1.28
  -4   6  -2    0.59    0.50
  -4   6  -2    0.08    0.57
   4  -6   2    0.40    0.51
   4  -6   2    0.46    0.56
  -5   6  -2    0.40    0.57
  -5   6  -2    0.03    0.46
  -5   6  -2   -0.08    0.66
   5  -6   2   -0.33    0.25
   5  -6   2    0.36    0.72
   5  -6   2    0.71    0.59
  -6   6  -2   -0.53    0.47
  -6   6  -2    0.47    0.72
  -6   6  -2   -0.93    0.73
   6  -6   2   -0.23    0.56
   6  -6   2   -0.23    0.84
   6  -6   2    0.04    0.35
  -7   6  -2    8.88    1.43
  -7   6  -2   10.72    1.91
  -7   6  -2    6.77    1.49
   7  -6   2   10.28    1.19
   7  -6   2    7.02    1.40
   7  -6   2    8.27    1.74
  -8   6  -2    7.51    1.71
  -8   6  -2    8.43    1.48
  -8   6  -2   12.35    1.92
   8  -6   2    9.88    1.75
   8  -6   2   10.31    1.85
   8  -6   2    8.94    1.83
   8  -6   2   10.62    1.38
  -9   6  -2    2.01    1.00
  -9   6  -2    2.17    1.20
  -9   6  -2    4.35    1.53
   9  -6   2    2.80    1.19
   9  -6   2    2.81    1.10
   9  -6   2    1.21    1.19
   9  -6   2    1.27    0.96
 -10   6  -2    0.44    1.02
 -10   6  -2    0.19    0.93
 -10   6  -2    0.40    1.21
  10  -6   2    0.55    0.93
  10  -6   2   -0.75    0.83
 -11   6  -2    1.86    1.42
 -11   6  -2    0.58    1.23
  11  -6   2    1.41    1.18
  11  -6   2   -0.28    1.26
  11   5  -2    0.74    0.99
  11   5  -2    0.09    1.35
 -11  -5   2    0.38    1.44
 -11  -5   2   -0.47    1.09
  10   5  -2    5.75    1.38
 -10  -5   2    3.91    1.50
 -10  -5   2    3.29    1.54
   9   5  -2    0.17    0.71
  -9  -5   2    0.95    1.02
  -9  -5   2    0.53    0.86
   8   5  -2   10.14    1.47
  -8  -5   2    8.33    1.73
  -8  -5   2    6.80    1.65
   7   5  -2    3.97    0.94
  -7  -5   2    3.54    1.11
  -7  -5   2    3.23    1.21
   6   5  -2   10.70    1.46
   6   5  -2   11.02    1.31
  -6  -5   2   10.89    0.82
  -6  -5   2   11.63    1.79
  -6  -5   2   10.71    1.39
  -6  -5   2    7.88    1.60
   5   5  -2    1.44    0.58
   5   5  -2    1.68    0.61
  -5  -5   2    0.31    0.40
  -5  -5   2    0.95    0.29
  -5  -5   2    0.50    0.69
   4   5  -2    5.03    0.85
   4   5  -2    4.01    0.79
  -4  -5   2    4.32    1.00
  -4  -5   2    3.93    0.50
  -4  -5   2    4.61    0.67
  -4  -5   2    4.49    0.77
   3   5  -2   84.72    6.51
   3   5  -2  112.83    6.67
  -3  -5   2   98.73    6.07
  -3  -5   2  102.99    7.34
  -3  -5   2   89.65    6.47
  -3  -5   2  102.18    6.55
   2   5  -2  190.66   10.65
   2   5  -2  167.81   12.02
   2   5  -2  194.15   11.45
   2   5  -2  210.37   12.12
  -2  -5   2  185.82   11.32
  -2  -5   2  195.41   13.39
  -2  -5   2  189.83   11.44
  -2  -5   2  176.58   11.69
  -2  -5   2  183.68   12.01
   1   5  -2  112.06    6.73
   1   5  -2  112.22    7.13
   1   5  -2   97.89    7.09
  -1  -5   2  106.29    6.68
  -1  -5   2  109.21    7.62
  -1  -5   2  104.99    6.71
  -1  -5   2  111.04    7.11
  -1  -5   2  107.76    6.53
  -1  -5   2  105.75    6.90
   0   5  -2  184.49   11.77
   0   5  -2  168.63   11.94
   0   5  -2  215.23   12.04
   0   5  -2  192.50   11.43
   0  -5   2  194.07   11.45
   0  -5   2  163.32   11.11
   0  -5   2  181.15   11.93
   0  -5   2  195.47   11.80
   0  -5   2  183.21   11.43
  -1   5  -2   26.42    1.69
  -1   5  -2   29.24    2.13
  -1   5  -2   30.54    2.37
  -1   5  -2   24.35    2.26
  -1   5  -2   28.28    2.02
   1  -5   2   30.77    2.16
   1  -5   2   25.51    2.25
   1  -5   2   26.07    2.10
  -2   5  -2   16.39    1.71
  -2   5  -2   15.88    1.45
  -2   5  -2   18.05    1.48
  -2   5  -2   16.02    1.53
   2  -5   2   19.30    1.53
   2  -5   2   16.74    1.57
   2  -5   2   16.14    1.66
  -3   5  -2   23.10    1.82
  -3   5  -2   21.00    1.83
  -3   5  -2   22.42    1.92
   3  -5   2   20.39    2.04
   3  -5   2   18.72    1.83
  -4   5  -2   21.54    1.87
  -4   5  -2   20.69    2.16
  -4   5  -2   21.17    1.95
   4  -5   2   17.59    2.07
   4  -5   2   20.04    1.93
   4  -5   2   24.70    1.52
  -5   5  -2   11.48    1.37
  -5   5  -2   14.78    1.51
  -5   5  -2   12.26    1.75
   5  -5   2   12.41    1.09
   5  -5   2   11.29    1.56
   5  -5   2   12.94    1.13
   5  -5   2   12.48    1.82
  -6   5  -2    3.25    0.88
  -6   5  -2    3.32    0.86
  -6   5  -2    3.10    1.03
   6  -5   2    2.81    0.88
   6  -5   2    2.79    0.63
   6  -5   2    2.44    0.92
   6  -5   2    4.17    0.65
  -7   5  -2   -0.43    0.78
  -7   5  -2    1.41    0.74
  -7   5  -2    2.21    0.89
   7  -5   2    0.69    0.62
   7  -5   2    0.86    0.56
   7  -5   2    1.67    0.99
  -8   5  -2   -1.06    0.84
  -8   5  -2   -0.26    0.67
  -8   5  -2    0.22    0.76
   8  -5   2   -0.24    0.67
   8  -5   2    0.51    0.90
   8  -5   2    1.49    0.95
   8  -5   2    0.91    0.99
  -9   5  -2    0.18    1.09
  -9   5  -2    0.62    0.75
  -9   5  -2    0.67    0.97
   9  -5   2    0.34    1.00
   9  -5   2   -0.03    0.77
   9  -5   2   -0.30    0.63
 -10   5  -2    6.14    1.61
 -10   5  -2    6.15    1.77
 -10   5  -2    7.69    1.77
  10  -5   2    5.39    1.42
  10  -5   2    6.07    1.47
  10  -5   2    4.82    1.56
 -11   5  -2   -0.29    1.20
 -11   5  -2   -1.33    0.80
  11  -5   2   -0.56    1.02
  11  -5   2   -0.65    0.85
 -12   5  -2    0.43    1.52
 -12   5  -2    1.44    1.69
  12  -5   2    0.58    1.49
  11   4  -2    3.66    1.34
 -11  -4   2    5.78    1.95
 -11  -4   2    3.23    1.63
  10   4  -2    0.67    0.82
 -10  -4   2    1.06    1.29
 -10  -4   2   -0.16    1.09
   9   4  -2    0.65    0.77
  -9  -4   2   -0.17    1.03
  -9  -4   2    1.28    1.07
   8   4  -2    0.57    0.62
  -8  -4   2    0.29    0.91
  -8  -4   2    0.71    0.87
   7   4  -2    6.42    1.12
  -7  -4   2    4.18    1.31
  -7  -4   2    5.49    1.04
  -7  -4   2    3.66    1.17
   6   4  -2   -0.41    0.33
   6   4  -2    1.30    0.60
  -6  -4   2    0.48    0.45
  -6  -4   2    0.35    0.22
  -6  -4   2    0.59    0.72
  -6  -4   2    0.98    0.29
  -6  -4   2    0.40    0.53
   5   4  -2    5.36    0.94
   5   4  -2    4.03    0.85
  -5  -4   2    4.40    0.43
  -5  -4   2    4.29    1.00
  -5  -4   2    5.38    0.88
  -5  -4   2    4.14    0.42
  -5  -4   2    4.26    0.98
   4   4  -2   36.60    2.50
   4   4  -2   27.79    2.36
  -4  -4   2   27.89    2.44
  -4  -4   2   32.99    2.41
  -4  -4   2   28.54    1.90
  -4  -4   2   29.94    1.99
   3   4  -2  295.31   20.71
   3   4  -2  356.06   20.81
  -3  -4   2  318.65   19.74
  -3  -4   2  333.26   19.99
  -3  -4   2  354.61   23.47
  -3  -4   2  321.73   20.71
  -3  -4   2  344.39   18.47
   2   4  -2  161.51    8.82
   2   4  -2  156.86    9.47
   2   4  -2  173.87   10.09
   2   4  -2  148.98   10.05
  -2  -4   2  159.72   11.17
  -2  -4   2  152.32    9.46
  -2  -4   2  154.82   10.02
  -2  -4   2  144.44    9.69
   1   4  -2    1.66    0.49
   1   4  -2    2.61    0.55
   1   4  -2    2.93    0.47
  -1  -4   2    2.15    0.60
  -1  -4   2    2.87    0.41
  -1  -4   2    2.17    0.51
  -1  -4   2    2.79    0.45
  -1  -4   2    2.63    0.56
  -1  -4   2    2.79    0.57
   0   4  -2   11.00    1.07
   0   4  -2   10.95    1.13
   0   4  -2   10.43    1.01
   0   4  -2   10.14    0.78
   0   4  -2   10.95    0.95
   0  -4   2   11.28    1.11
   0  -4   2   11.67    1.05
   0  -4   2    9.97    0.96
   0  -4   2   10.48    1.06
   0  -4   2   10.90    1.04
   0  -4   2   11.64    1.11
  -1   4  -2  418.01   25.56
  -1   4  -2  408.06   26.56
  -1   4  -2  479.46   26.65
  -1   4  -2  401.30   26.16
  -1   4  -2  439.76   24.80
   1  -4   2  430.09   25.60
   1  -4   2  362.73   26.48
   1  -4   2  447.93   26.61
   1  -4   2  430.11   25.43
   1  -4   2  448.42   26.22
  -2   4  -2   58.37    3.78
  -2   4  -2   66.25    4.17
  -2   4  -2   53.83    4.07
  -2   4  -2   52.30    3.79
   2  -4   2   48.95    3.77
   2  -4   2   57.45    4.08
   2  -4   2   59.48    3.84
  -3   4  -2    0.94    0.49
  -3   4  -2    1.36    0.55
  -3   4  -2    1.39    0.45
   3  -4   2    1.50    0.31
   3  -4   2    1.97    0.65
   3  -4   2    0.81    0.60
  -4   4  -2   22.32    1.88
  -4   4  -2   19.11    1.83
  -4   4  -2   18.39    1.98
   4  -4   2   21.94    1.58
   4  -4   2   22.74    2.17
   4  -4   2   22.75    1.96
   4  -4   2   22.51    1.54
  -5   4  -2   43.80    3.52
  -5   4  -2   39.99    3.25
  -5   4  -2   39.87    3.23
   5  -4   2   44.47    2.78
   5  -4   2   41.86    3.26
   5  -4   2   39.57    3.50
   5  -4   2   45.27    2.92
  -6   4  -2    0.65    0.66
  -6   4  -2    0.90    0.71
  -6   4  -2    0.04    0.58
   6  -4   2    0.14    0.56
   6  -4   2    0.60    0.63
   6  -4   2   -0.02    0.38
   6  -4   2    0.62    0.35
  -7   4  -2    0.49    0.76
  -7   4  -2    1.61    0.97
  -7   4  -2    0.06    0.59
   7  -4   2    0.75    0.82
   7  -4   2   -0.09    0.64
   7  -4   2   -0.06    0.70
   7  -4   2    0.90    0.57
  -8   4  -2   -0.57    0.70
  -8   4  -2   -0.10    0.88
  -8   4  -2    0.50    0.84
   8  -4   2   -0.39    0.68
   8  -4   2   -0.26    0.64
   8  -4   2   -0.72    0.50
  -9   4  -2    0.46    0.66
  -9   4  -2   -0.20    0.83
  -9   4  -2    0.24    0.87
   9  -4   2    0.38    0.78
   9  -4   2    1.19    0.79
   9  -4   2    1.72    0.87
 -10   4  -2    1.79    1.26
 -10   4  -2    1.57    1.25
  10  -4   2    1.97    1.12
  10  -4   2    0.69    0.93
  10  -4   2   -0.26    0.70
 -11   4  -2   -0.32    1.24
 -11   4  -2   -0.67    0.71
  11  -4   2   -0.17    1.06
  11  -4   2    0.74    0.99
 -12   4  -2    2.08    1.75
 -12   4  -2    0.47    1.46
  12  -4   2    1.35    1.45
  12   3  -2    3.15    1.35
 -12  -3   2    0.20    1.57
  11   3  -2    0.67    0.92
 -11  -3   2   -0.03    1.28
 -11  -3   2    0.34    1.26
  10   3  -2    0.94    0.84
 -10  -3   2    1.17    1.21
 -10  -3   2    1.55    0.95
   9   3  -2    1.68    0.87
  -9  -3   2    2.18    1.06
  -9  -3   2    4.40    1.27
   8   3  -2   -0.10    0.56
  -8  -3   2    1.24    0.85
  -8  -3   2   -0.04    0.54
  -8  -3   2    0.53    0.70
   7   3  -2    1.96    0.78
   7   3  -2    1.50    0.77
  -7  -3   2    0.64    0.57
  -7  -3   2    0.17    0.67
  -7  -3   2    0.83    0.63
   6   3  -2   -0.45    0.36
   6   3  -2    0.53    0.51
  -6  -3   2    0.14    0.30
  -6  -3   2    0.30    0.62
  -6  -3   2   -0.38    0.34
  -6  -3   2    0.00    0.55
   5   3  -2   39.24    3.09
   5   3  -2   40.71    3.11
  -5  -3   2   34.59    3.00
  -5  -3   2   40.93    3.19
  -5  -3   2   40.81    3.05
  -5  -3   2   41.69    2.51
   4   3  -2  232.18   16.29
   4   3  -2  275.05   16.38
  -4  -3   2  267.91   15.32
  -4  -3   2  261.16   15.70
  -4  -3   2  248.68   16.28
  -4  -3   2  268.69   15.95
  -4  -3   2  254.98   15.32
   3   3  -2  467.99   31.61
   3   3  -2  556.18   31.70
  -3  -3   2  519.53   28.22
  -3  -3   2  523.24   30.21
  -3  -3   2  533.50   35.84
  -3  -3   2  484.38   31.59
  -3  -3   2  487.37   30.26
   2   3  -2  268.02   17.62
   2   3  -2  276.43   16.77
   2   3  -2  279.77   16.83
   2   3  -2  302.41   17.65
  -2  -3   2  271.46   16.87
  -2  -3   2  276.93   16.76
  -2  -3   2  287.17   17.61
  -2  -3   2  294.60   17.62
  -2  -3   2  282.13   19.83
   1   3  -2  261.91   15.60
   1   3  -2  274.55   15.66
   1   3  -2  220.90   16.35
   1   3  -2  255.21   18.29
   1   3  -2  255.48   16.24
   1   3  -2  294.77   16.41
  -1  -3   2  258.04   15.63
  -1  -3   2  251.66   16.22
  -1  -3   2  255.47   18.31
  -1  -3   2  267.14   16.38
  -1  -3   2  267.43   15.67
  -1  -3   2  281.33   16.39
   0   3  -2  393.15   28.00
   0   3  -2  413.13   24.99
   0   3  -2  422.21   24.05
   0   3  -2  344.96   24.67
   0  -3   2  403.97   23.74
   0  -3   2  395.94   23.30
   0  -3   2  395.78   24.71
   0  -3   2  429.22   25.00
   0  -3   2  428.33   24.07
   0  -3   2  400.96   25.01
  -1   3  -2  278.07   18.89
  -1   3  -2  320.51   18.94
  -1   3  -2  307.20   18.63
  -1   3  -2  322.62   18.20
  -1   3  -2  272.92   18.03
  -1   3  -2  323.04   17.63
   1  -3   2  272.26   18.87
   1  -3   2  281.60   18.18
   1  -3   2  318.02   18.06
   1  -3   2  323.15   18.65
  -2   3  -2   72.58    4.78
  -2   3  -2   69.31    4.51
  -2   3  -2   65.69    4.57
  -2   3  -2   64.22    4.44
   2  -3   2   73.08    4.60
   2  -3   2   66.90    4.51
   2  -3   2   63.91    4.76
   2  -3   2   75.45    4.82
   2  -3   2   71.97    4.46
  -3   3  -2  607.70   34.74
  -3   3  -2  518.57   36.19
  -3   3  -2  617.08   35.85
   3  -3   2  579.10   33.25
   3  -3   2  594.92   36.24
   3  -3   2  565.97   34.95
   3  -3   2  535.58   36.25
   3  -3   2  635.27   34.09
  -4   3  -2   41.42    3.19
  -4   3  -2   37.74    2.92
  -4   3  -2   39.14    3.04
   4  -3   2   41.46    2.53
   4  -3   2   43.00    3.25
   4  -3   2   36.27    2.67
   4  -3   2   40.00    2.95
  -5   3  -2   -0.48    0.41
  -5   3  -2   -0.08    0.44
  -5   3  -2   -0.60    0.44
   5  -3   2   -0.39    0.40
   5  -3   2   -0.57    0.42
   5  -3   2   -0.10    0.24
   5  -3   2    0.42    0.54
  -6   3  -2    0.89    0.70
  -6   3  -2    1.94    0.74
  -6   3  -2    1.53    0.70
   6  -3   2    0.48    0.64
   6  -3   2    0.05    0.57
   6  -3   2    2.05    0.47
   6  -3   2    1.77    0.66
   6  -3   2    1.42    0.62
  -7   3  -2    5.42    1.27
  -7   3  -2    7.03    1.35
  -7   3  -2    4.95    1.18
   7  -3   2    5.45    1.03
   7  -3   2    3.80    0.97
   7  -3   2    6.12    1.31
   7  -3   2    5.77    0.80
  -8   3  -2    5.15    1.35
  -8   3  -2    3.67    1.15
  -8   3  -2    5.14    1.38
   8  -3   2    3.88    1.19
   8  -3   2    4.29    1.06
   8  -3   2    5.71    1.17
  -9   3  -2    2.63    1.13
  -9   3  -2    3.49    1.32
  -9   3  -2    1.70    1.03
   9  -3   2    3.74    1.01
   9  -3   2    3.76    1.21
   9  -3   2    3.55    1.16
 -10   3  -2    1.47    1.34
 -10   3  -2   -0.39    0.97
  10  -3   2    0.20    0.88
  10  -3   2    0.85    0.93
 -11   3  -2   -1.35    0.92
 -11   3  -2    0.95    1.39
  11  -3   2   -0.17    0.92
  11  -3   2   -0.31    0.99
  12   2  -2    2.81    1.25
 -12  -2   2    0.11    1.38
  11   2  -2    0.31    0.87
 -11  -2   2    1.48    1.26
 -11  -2   2   -0.62    0.91
  10   2  -2    2.99    1.16
 -10  -2   2    2.88    1.20
 -10  -2   2    4.79    1.50
   9   2  -2    3.13    1.06
  -9  -2   2    2.43    0.98
  -9  -2   2    3.87    1.15
   8   2  -2    0.41    0.63
  -8  -2   2    1.92    0.90
  -8  -2   2    1.63    0.76
  -8  -2   2    0.87    0.94
   7   2  -2   -0.73    0.39
  -7  -2   2    0.24    0.44
  -7  -2   2   -0.57    0.41
  -7  -2   2    0.33    0.69
  -7  -2   2   -0.05    0.56
   6   2  -2   18.50    1.94
   6   2  -2   23.25    2.07
  -6  -2   2   22.88    1.55
  -6  -2   2   21.75    1.94
  -6  -2   2   20.60    2.09
  -6  -2   2   18.96    1.91
   5   2  -2    7.89    1.15
   5   2  -2    9.45    1.12
  -5  -2   2    8.33    1.14
  -5  -2   2    7.66    1.19
  -5  -2   2    7.56    1.10
  -5  -2   2    9.37    0.72
   4   2  -2    0.14    0.35
   4   2  -2    0.15    0.38
  -4  -2   2    0.56    0.17
  -4  -2   2    1.25    0.49
  -4  -2   2    0.95    0.40
  -4  -2   2    0.20    0.42
   3   2  -2    1.11    0.44
   3   2  -2    1.58    0.43
   3   2  -2    0.86    0.36
   3   2  -2    1.31    0.43
  -3  -2   2    1.78    0.54
  -3  -2   2    0.63    0.41
  -3  -2   2    1.26    0.39
  -3  -2   2    0.94    0.34
   2   2  -2    8.00    0.86
   2   2  -2    7.49    0.80
   2   2  -2    7.39    0.78
   2   2  -2    8.49    0.52
   2   2  -2    8.13    0.83
  -2  -2   2    7.95    0.80
  -2  -2   2    9.17    0.94
  -2  -2   2    6.81    0.77
  -2  -2   2    8.11    0.81
   1   2  -2   39.69    2.68
   1   2  -2   43.20    2.74
   1   2  -2   39.36    2.46
   1   2  -2   37.79    2.71
   1   2  -2   39.08    2.92
   1   2  -2   38.16    2.54
  -1  -2   2   40.28    2.92
  -1  -2   2   38.04    2.46
  -1  -2   2   37.60    2.71
  -1  -2   2   41.98    2.73
  -1  -2   2   37.04    2.54
  -1  -2   2   40.11    2.68
   0   2  -2  850.98   50.21
   0   2  -2  911.18   47.74
   0   2  -2  713.56   56.75
   0   2  -2  708.65   49.71
   0   2  -2  931.20   48.50
   0   2  -2  861.90   50.18
   0  -2   2  901.30   47.74
   0  -2   2  806.97   46.77
   0  -2   2  765.48   50.15
   0  -2   2  816.87   50.20
   0  -2   2  740.94   49.72
   0  -2   2  875.34   48.50
   0  -2   2  740.55   48.11
  -1   2  -2  111.88    7.60
  -1   2  -2  123.23    7.62
  -1   2  -2  133.03    7.08
  -1   2  -2  122.43    7.01
  -1   2  -2  111.16    7.46
  -1   2  -2  117.69    7.18
  -1   2  -2  119.88    7.29
  -1   2  -2  120.32    6.84
   1  -2   2  117.01    7.17
   1  -2   2  111.60    7.58
   1  -2   2  114.92    7.29
   1  -2   2  118.66    7.45
   1  -2   2  113.49    6.97
  -2   2  -2  237.97   14.98
  -2   2  -2  253.45   15.12
  -2   2  -2  246.75   15.53
  -2   2  -2  243.36   15.67
   2  -2   2  265.15   15.01
   2  -2   2  250.10   15.14
   2  -2   2  257.83   15.71
   2  -2   2  260.02   15.52
   2  -2   2  244.70   14.37
   2  -2   2  227.56   15.67
   2  -2   2  253.90   14.57
  -3   2  -2  192.76   12.29
  -3   2  -2  190.58   12.41
  -3   2  -2  183.40   11.85
   3  -2   2  184.07   12.44
   3  -2   2  201.91   11.38
   3  -2   2  190.50   11.95
   3  -2   2  218.30   12.48
   3  -2   2  186.87   11.35
  -4   2  -2  155.55   10.33
  -4   2  -2  159.49    9.98
  -4   2  -2  153.89   10.38
   4  -2   2  153.79   10.00
   4  -2   2  164.82    9.44
   4  -2   2  143.85   10.37
   4  -2   2  182.72   10.51
   4  -2   2  157.91    9.53
  -5   2  -2    7.31    0.66
  -5   2  -2    5.42    0.96
  -5   2  -2    4.82    1.05
  -5   2  -2    5.98    1.03
   5  -2   2    5.77    0.91
   5  -2   2    7.07    0.66
   5  -2   2    7.17    1.18
   5  -2   2    5.91    1.10
   5  -2   2    5.98    0.94
  -6   2  -2   10.44    0.99
  -6   2  -2   11.35    1.55
  -6   2  -2   10.19    1.49
  -6   2  -2   11.85    1.67
   6  -2   2   11.66    1.01
   6  -2   2   10.58    1.58
   6  -2   2   10.90    1.23
   6  -2   2   13.07    1.38
  -7   2  -2    4.06    0.72
  -7   2  -2    4.17    1.07
  -7   2  -2    4.15    1.06
  -7   2  -2    5.42    1.13
   7  -2   2    3.67    1.08
   7  -2   2    4.55    0.99
   7  -2   2    6.28    1.15
   7  -2   2    7.21    0.93
  -8   2  -2    2.94    1.13
  -8   2  -2    6.96    1.33
  -8   2  -2    3.34    1.21
   8  -2   2    4.07    1.09
   8  -2   2    3.81    1.14
  -9   2  -2    0.61    0.94
  -9   2  -2   -0.80    0.89
   9  -2   2   -0.08    0.70
   9  -2   2    0.61    0.90
 -10   2  -2    6.48    1.63
 -10   2  -2   10.20    2.18
  10  -2   2   11.17    1.97
  10  -2   2    8.46    1.78
 -11   2  -2    4.97    1.78
 -11   2  -2    7.98    2.09
  11  -2   2    6.19    1.77
  11  -2   2    5.40    1.59
  12   1  -2   -0.02    0.93
 -12  -1   2   -0.35    1.22
  11   1  -2    5.18    1.51
 -11  -1   2    4.96    1.53
 -11  -1   2    7.58    1.75
  10   1  -2    0.35    0.80
 -10  -1   2   -0.23    0.93
 -10  -1   2    1.25    1.04
   9   1  -2    0.11    0.67
  -9  -1   2   -0.53    0.58
  -9  -1   2    0.02    0.80
  -9  -1   2    0.20    0.68
   8   1  -2    6.15    1.25
  -8  -1   2    5.23    1.28
  -8  -1   2    3.64    1.03
  -8  -1   2    5.76    1.23
   7   1  -2    2.04    0.74
  -7  -1   2    2.92    0.89
  -7  -1   2    2.61    0.88
  -7  -1   2    0.84    0.62
  -7  -1   2    2.59    0.63
   6   1  -2    3.08    0.83
   6   1  -2    4.56    0.96
  -6  -1   2    3.13    0.77
  -6  -1   2    4.45    0.64
  -6  -1   2    4.83    1.00
  -6  -1   2    3.74    0.84
   5   1  -2   29.48    2.54
   5   1  -2   31.84    2.56
  -5  -1   2   28.11    2.32
  -5  -1   2   33.83    2.10
  -5  -1   2   33.05    2.50
  -5  -1   2   27.65    2.45
   4   1  -2    1.43    0.50
   4   1  -2    1.06    0.56
   4   1  -2    0.85    0.44
   4   1  -2    1.11    0.50
   4   1  -2    1.42    0.26
  -4  -1   2    0.88    0.37
  -4  -1   2    1.71    0.49
  -4  -1   2    0.95    0.38
  -4  -1   2    1.16    0.27
   3   1  -2   18.73    1.62
   3   1  -2   16.71    1.37
   3   1  -2   16.86    1.11
   3   1  -2   16.47    1.45
   3   1  -2   17.77    1.48
  -3  -1   2   18.39    1.46
  -3  -1   2   17.40    1.12
  -3  -1   2   16.26    1.43
  -3  -1   2   15.45    1.35
  -3  -1   2   18.30    1.62
  -3  -1   2   15.94    1.34
   2   1  -2   79.50    5.17
   2   1  -2   80.37    5.17
   2   1  -2   82.92    4.92
   2   1  -2   76.34    5.79
  -2  -1   2   72.84    4.89
  -2  -1   2   85.05    5.18
  -2  -1   2   86.46    5.84
  -2  -1   2   74.37    4.89
  -2  -1   2   76.56    5.16
   1   1  -2  107.94    6.52
   1   1  -2  101.57    7.31
   1   1  -2   94.66    6.49
   1   1  -2   91.59    6.40
   1   1  -2  104.68    5.70
   1   1  -2  106.80    6.18
  -1  -1   2  113.86    6.54
  -1  -1   2  104.30    7.31
  -1  -1   2  100.41    6.42
  -1  -1   2   99.92    6.52
  -1  -1   2   97.25    6.17
  -1  -1   2  106.57    5.70
   0   1  -2   11.41    0.78
   0   1  -2   11.58    0.79
   0   1  -2   11.33    0.91
   0   1  -2   11.76    0.95
   0   1  -2   13.30    0.96
   0  -1   2   10.50    0.78
   0  -1   2   11.72    0.96
   0  -1   2   12.15    0.79
   0  -1   2   11.12    0.93
   0  -1   2   12.02    0.91
   0  -1   2   12.07    0.86
  -1   1  -2   12.38    0.97
  -1   1  -2   11.65    1.07
  -1   1  -2   13.99    1.06
  -1   1  -2   13.78    1.09
  -1   1  -2   12.32    1.07
  -1   1  -2   12.78    0.99
  -1   1  -2   13.67    0.99
   1  -1   2   14.23    0.99
   1  -1   2   12.94    1.08
   1  -1   2   12.45    1.07
   1  -1   2   13.52    0.99
  -2   1  -2    8.45    0.84
  -2   1  -2    8.95    0.88
  -2   1  -2    8.37    0.84
  -2   1  -2    7.75    0.89
  -2   1  -2    9.47    0.59
  -2   1  -2    8.42    0.87
  -2   1  -2    9.90    0.86
   2  -1   2    8.05    0.82
   2  -1   2    8.43    0.90
   2  -1   2    8.75    0.85
   2  -1   2    8.51    0.87
  -3   1  -2   55.98    4.14
  -3   1  -2   61.38    3.58
  -3   1  -2   59.17    3.95
  -3   1  -2   59.93    3.94
  -3   1  -2   55.53    4.04
   3  -1   2   58.31    3.81
   3  -1   2   54.94    4.07
   3  -1   2   62.98    4.12
  -4   1  -2   47.35    2.91
  -4   1  -2   41.03    3.22
  -4   1  -2   45.60    3.32
  -4   1  -2   45.43    3.48
   4  -1   2   42.19    3.34
   4  -1   2   53.66    3.44
   4  -1   2   41.56    3.06
   4  -1   2   47.03    2.87
   4  -1   2   40.52    3.10
  -5   1  -2   -0.24    0.52
  -5   1  -2    0.15    0.48
  -5   1  -2    0.50    0.43
  -5   1  -2    0.15    0.30
   5  -1   2    1.01    0.53
   5  -1   2    0.44    0.51
   5  -1   2    0.11    0.36
   5  -1   2   -0.19    0.28
   5  -1   2    0.82    0.55
  -6   1  -2    8.22    1.52
  -6   1  -2   11.33    1.60
  -6   1  -2    9.80    1.44
  -6   1  -2   11.03    1.07
   6  -1   2   17.71    1.66
   6  -1   2   12.22    1.09
   6  -1   2   10.66    1.48
   6  -1   2   10.18    1.49
   6  -1   2   11.36    1.20
  -7   1  -2   13.31    1.85
  -7   1  -2   14.55    1.31
  -7   1  -2   12.92    1.55
  -7   1  -2   12.06    1.99
   7  -1   2   14.40    1.87
   7  -1   2   10.60    1.68
  -8   1  -2    0.55    0.95
  -8   1  -2    2.60    1.02
  -8   1  -2    4.69    1.15
  -8   1  -2    2.52    0.72
   8  -1   2    2.96    1.04
   8  -1   2    0.97    0.93
  -9   1  -2   10.07    1.89
  -9   1  -2    7.33    1.67
   9  -1   2    7.13    1.58
   9  -1   2    6.17    1.52
 -10   1  -2    4.16    1.52
 -10   1  -2    3.81    1.42
  10  -1   2    1.74    1.31
  10  -1   2    2.60    1.08
 -11   1  -2    0.08    0.92
 -11   1  -2   -0.77    1.29
  11  -1   2   -0.23    1.13
  11  -1   2    1.54    1.05
  13   0  -2    1.21    1.30
 -13   0   2   -0.12    1.54
 -13   0   2    0.93    1.74
  12   0  -2    1.80    1.16
 -12   0   2    1.32    1.43
  11   0  -2    0.34    0.84
 -11   0   2    1.26    1.00
 -11   0   2    1.07    1.09
  10   0  -2    0.74    0.75
 -10   0   2    3.85    1.13
 -10   0   2    0.32    0.85
 -10   0   2    1.89    0.94
   9   0  -2    0.75    0.76
  -9   0   2   -0.16    0.73
  -9   0   2    0.57    0.77
  -9   0   2    0.96    0.90
   8   0  -2   22.40    2.42
  -8   0   2   24.85    2.46
  -8   0   2   24.06    2.42
  -8   0   2   26.63    2.30
   7   0  -2    8.44    0.94
   7   0  -2    7.67    1.31
  -7   0   2    8.87    1.40
  -7   0   2    8.89    1.29
  -7   0   2    9.69    1.42
   6   0  -2    2.33    0.49
   6   0  -2    1.31    0.57
  -6   0   2    0.67    0.46
  -6   0   2    2.34    0.56
  -6   0   2    1.07    0.56
  -6   0   2    1.03    0.54
   5   0  -2  132.64    7.85
   5   0  -2   93.40    7.65
   5   0  -2  115.69    7.12
  -5   0   2  114.09    7.41
  -5   0   2  136.84    7.19
  -5   0   2   93.20    7.61
  -5   0   2  119.22    7.28
   4   0  -2   15.08    1.48
   4   0  -2   15.68    1.66
   4   0  -2   17.83    1.37
   4   0  -2   16.31    1.49
   4   0  -2   16.10    1.38
   4   0  -2   15.81    1.20
  -4   0   2   15.05    1.38
  -4   0   2   17.91    1.55
  -4   0   2   16.61    1.37
  -4   0   2   16.59    1.22
  -4   0   2   16.60    1.45
   3   0  -2  421.38   24.59
   3   0  -2  414.99   23.54
   3   0  -2  369.57   27.80
   3   0  -2  399.53   23.36
   3   0  -2  384.88   23.54
   3   0  -2  397.81   24.57
  -3   0   2  402.11   24.54
  -3   0   2  414.21   23.95
  -3   0   2  368.02   23.51
  -3   0   2  400.25   23.55
  -3   0   2  350.56   23.34
  -3   0   2  399.54   27.83
  -3   0   2  420.26   24.59
   2   0  -2  141.47    9.04
   2   0  -2  143.27    8.60
   2   0  -2  139.00   10.21
   2   0  -2  138.15    8.60
   2   0  -2  156.71    9.06
   2   0  -2  135.85    8.55
  -2   0   2  145.13    8.56
  -2   0   2  142.45    9.03
  -2   0   2  142.25    9.02
  -2   0   2  142.29    8.83
  -2   0   2  138.96   10.20
  -2   0   2  146.09    8.60
   1   0  -2  297.16   16.81
   1   0  -2  280.21   16.01
   1   0  -2  252.72   19.05
   1   0  -2  287.99   16.61
   1   0  -2  260.33   16.79
   1   0  -2  275.12   15.99
  -1   0   2  274.37   16.80
  -1   0   2  280.54   15.07
  -1   0   2  276.88   19.07
  -1   0   2  269.86   16.60
  -1   0   2  259.77   16.01
  -1   0   2  278.89   16.81
  -1   0   2  242.04   15.98
   0   0  -2   44.78    2.63
   0   0  -2   46.09    2.84
   0   0  -2   41.85    2.79
   0   0  -2   44.12    2.58
   0   0  -2   41.50    2.79
   0   0   2   44.04    2.80
   0   0   2   39.71    2.55
   0   0   2   42.60    2.72
   0   0   2   39.38    2.81
   0   0   2   42.88    2.80
   0   0   2   44.16    2.59
  -1   0  -2   33.05    2.15
  -1   0  -2   33.34    2.19
  -1   0  -2   32.09    2.30
  -1   0  -2   32.30    2.14
  -1   0  -2   33.54    2.17
  -1   0  -2   28.79    2.15
   1   0   2   35.27    2.24
   1   0   2   33.87    2.19
   1   0   2   32.69    2.19
   1   0   2   31.82    2.13
   1   0   2   29.03    2.14
  -2   0  -2   61.91    3.95
  -2   0  -2   67.03    4.23
  -2   0  -2   65.07    4.19
  -2   0  -2   63.02    4.40
  -2   0  -2   62.46    4.14
   2   0   2   66.31    4.27
   2   0   2   64.46    4.28
   2   0   2   64.68    4.12
   2   0   2   66.57    4.19
  -3   0  -2   20.31    1.46
  -3   0  -2   17.37    1.67
  -3   0  -2   22.19    1.66
  -3   0  -2   21.94    1.70
   3   0   2   19.80    1.47
   3   0   2   23.01    1.70
   3   0   2   22.67    1.72
   3   0   2   19.51    1.71
  -4   0  -2    1.48    0.59
  -4   0  -2    2.30    0.49
  -4   0  -2    2.91    0.58
   4   0   2    4.05    0.70
   4   0   2    2.31    0.57
   4   0   2    2.20    0.64
   4   0   2    1.95    0.42
  -5   0  -2   15.26    1.29
  -5   0  -2   15.59    1.48
  -5   0  -2   14.48    1.61
   5   0   2   17.73    1.62
   5   0   2   13.72    1.51
   5   0   2   14.59    1.51
  -6   0  -2   -0.23    0.40
  -6   0  -2    0.54    0.52
  -6   0  -2    0.76    0.56
   6   0   2    0.68    0.71
   6   0   2    0.41    0.52
   6   0   2    0.84    0.54
  -7   0  -2    7.38    1.51
  -7   0  -2    8.35    1.25
  -7   0  -2    6.67    1.06
  -7   0  -2    7.38    1.52
   7   0   2    5.69    1.38
   7   0   2    5.48    1.16
  -8   0  -2    0.78    0.97
  -8   0  -2   -1.54    0.70
  -8   0  -2   -0.03    0.63
   8   0   2   -0.52    0.52
   8   0   2    0.75    0.91
  -9   0  -2    3.81    1.44
  -9   0  -2    2.48    1.40
   9   0   2    2.26    1.03
   9   0   2    2.11    0.97
 -10   0  -2   -0.21    0.82
 -10   0  -2    1.26    1.39
  10   0   2    0.47    1.11
  10   0   2    0.06    0.82
 -11   0  -2   -0.69    1.31
 -11   0  -2   -0.73    1.27
  11   0   2    1.02    1.40
  11   0   2    0.87    1.06
  13  -1  -2    0.08    1.17
 -13   1   2   -0.49    1.36
 -13   1   2    0.45    1.47
  12  -1  -2    2.05    1.18
 -12   1   2    5.31    1.61
  11  -1  -2    0.74    0.92
 -11   1   2    0.10    0.92
 -11   1   2    0.30    1.00
  10  -1  -2    9.49    1.83
 -10   1   2    7.09    1.67
 -10   1   2    8.25    1.72
 -10   1   2   11.63    1.68
   9  -1  -2   -0.61    0.52
   9  -1  -2    0.55    0.71
  -9   1   2   -1.37    0.61
  -9   1   2    0.05    0.87
  -9   1   2    1.47    0.92
   8  -1  -2   55.17    4.08
   8  -1  -2   55.70    4.67
  -8   1   2   65.79    4.61
  -8   1   2   64.60    4.77
  -8   1   2   59.05    4.26
   7  -1  -2    0.46    0.50
   7  -1  -2   -0.06    0.40
  -7   1   2    0.07    0.42
  -7   1   2   -0.20    0.42
  -7   1   2    0.75    0.59
   6  -1  -2    3.05    0.82
   6  -1  -2    3.58    0.62
  -6   1   2    3.50    0.80
  -6   1   2    2.91    0.75
  -6   1   2    3.36    0.75
   5  -1  -2    1.11    0.62
   5  -1  -2    0.95    0.40
   5  -1  -2    1.10    0.57
  -5   1   2   -0.04    0.38
  -5   1   2    0.62    0.42
  -5   1   2    0.49    0.51
  -5   1   2    0.51    0.37
   4  -1  -2   -0.17    0.32
   4  -1  -2    0.75    0.33
   4  -1  -2   -0.33    0.30
   4  -1  -2    0.06    0.26
   4  -1  -2   -0.27    0.19
   4  -1  -2    0.13    0.35
   4  -1  -2    0.20    0.30
  -4   1   2    0.25    0.30
  -4   1   2    0.17    0.44
  -4   1   2    0.31    0.31
  -4   1   2   -0.02    0.24
  -4   1   2   -0.47    0.21
  -4   1   2   -0.15    0.18
   3  -1  -2   11.88    1.12
   3  -1  -2   11.93    1.02
   3  -1  -2   13.37    1.31
   3  -1  -2   12.28    1.15
   3  -1  -2   11.87    1.06
   3  -1  -2   12.02    1.18
   3  -1  -2   12.78    1.03
  -3   1   2   12.42    1.17
  -3   1   2   13.53    1.08
  -3   1   2   10.91    1.09
  -3   1   2   11.54    1.17
  -3   1   2   12.89    1.03
  -3   1   2   12.07    1.03
  -3   1   2   13.61    1.36
   2  -1  -2  320.74   17.81
   2  -1  -2  257.18   21.12
   2  -1  -2  326.34   18.68
   2  -1  -2  328.22   17.85
   2  -1  -2  301.61   18.67
   2  -1  -2  315.81   18.24
   2  -1  -2  303.41   18.02
  -2   1   2  260.52   18.67
  -2   1   2  292.49   17.82
  -2   1   2  287.89   21.13
  -2   1   2  307.66   18.02
  -2   1   2  310.48   18.23
  -2   1   2  284.33   18.29
  -2   1   2  314.44   18.67
   1  -1  -2  297.59   17.67
   1  -1  -2  270.38   20.33
   1  -1  -2  297.06   17.88
   1  -1  -2  291.14   17.87
   1  -1  -2  295.97   17.48
   1  -1  -2  289.46   17.13
  -1   1   2  262.03   16.11
  -1   1   2  310.89   17.90
  -1   1   2  285.50   17.89
  -1   1   2  299.11   17.48
  -1   1   2  298.18   17.67
  -1   1   2  277.33   20.34
   0  -1  -2  309.72   16.71
   0  -1  -2  296.67   18.35
   0  -1  -2  302.96   18.35
   0  -1  -2  300.02   17.19
   0  -1  -2  325.59   18.41
   0   1   2  301.73   17.93
   0   1   2  297.41   16.72
   0   1   2  266.09   18.35
   0   1   2  295.43   17.64
  -1  -1  -2  206.44   11.84
  -1  -1  -2  187.64   10.90
  -1  -1  -2  192.34   11.84
  -1  -1  -2  193.43   11.28
  -1  -1  -2  193.21   11.55
   1   1   2  191.15   11.86
   1   1   2  186.94   11.30
   1   1   2  195.05   11.87
   1   1   2  181.18   11.58
  -2  -1  -2    1.80    0.30
  -2  -1  -2    1.84    0.42
  -2  -1  -2    1.81    0.49
   2   1   2    2.04    0.48
   2   1   2    2.29    0.36
  -3  -1  -2   18.44    1.40
  -3  -1  -2   19.70    1.43
  -3  -1  -2   17.71    1.63
  -3  -1  -2   15.62    1.39
   3   1   2   16.63    1.60
   3   1   2   18.67    1.46
   3   1   2   19.07    1.47
  -4  -1  -2    2.84    0.55
  -4  -1  -2    1.25    0.63
  -4  -1  -2    1.57    0.44
   4   1   2    3.32    0.63
   4   1   2    1.95    0.60
   4   1   2    1.84    0.50
  -5  -1  -2    0.77    0.53
  -5  -1  -2    1.81    0.78
  -5  -1  -2    1.41    0.49
   5   1   2    1.82    0.79
   5   1   2    1.42    0.53
   5   1   2    1.39    0.50
  -6  -1  -2   16.53    1.90
  -6  -1  -2   15.85    1.58
  -6  -1  -2   15.25    1.54
   6   1   2   15.92    2.04
   6   1   2   21.49    1.87
   6   1   2   17.11    1.71
  -7  -1  -2    3.19    0.85
  -7  -1  -2    2.87    1.11
   7   1   2    2.74    0.85
   7   1   2    2.14    1.07
  -8  -1  -2    1.45    0.84
  -8  -1  -2    2.99    1.17
   8   1   2    2.59    1.16
   8   1   2    1.68    0.77
  -9  -1  -2   -0.11    1.15
  -9  -1  -2    0.46    1.05
   9   1   2    1.09    1.10
   9   1   2    1.01    0.71
 -10  -1  -2    1.41    1.35
 -10  -1  -2    0.18    1.29
  10   1   2    1.38    0.86
  10   1   2    0.54    1.27
 -11  -1  -2   -0.85    1.52
 -11  -1  -2   -0.83    1.36
  11   1   2    0.15    1.44
  11   1   2   -1.28    0.78
  13  -2  -2    0.06    1.27
 -13   2   2   -1.27    1.11
 -13   2   2    1.08    1.37
  12  -2  -2    0.44    1.08
 -12   2   2    1.89    1.34
 -12   2   2   -0.41    1.12
  11  -2  -2   -0.37    0.75
 -11   2   2    0.21    0.96
 -11   2   2    2.60    1.00
 -11   2   2    1.59    1.08
 -11   2   2   -0.48    0.95
  10  -2  -2    8.47    1.75
  10  -2  -2    7.70    1.32
 -10   2   2    5.56    1.37
 -10   2   2    5.94    1.41
 -10   2   2    9.91    1.53
   9  -2  -2   71.62    5.16
   9  -2  -2   65.42    5.77
  -9   2   2   77.31    5.29
  -9   2   2   84.99    6.02
  -9   2   2   75.72    5.61
   8  -2  -2    0.80    0.78
   8  -2  -2    0.63    0.60
  -8   2   2    1.85    0.93
  -8   2   2    2.47    0.91
  -8   2   2    0.99    0.70
   7  -2  -2    4.70    1.02
   7  -2  -2    4.43    1.03
   7  -2  -2    4.63    0.88
  -7   2   2    3.47    0.86
  -7   2   2    8.62    1.41
  -7   2   2    4.17    0.99
   6  -2  -2    1.70    0.65
   6  -2  -2    1.48    0.56
   6  -2  -2    0.58    0.48
  -6   2   2    1.96    0.59
  -6   2   2    2.18    0.73
  -6   2   2    2.50    0.69
   5  -2  -2   19.38    1.75
   5  -2  -2   17.61    1.92
   5  -2  -2   19.32    1.57
   5  -2  -2   15.71    1.69
  -5   2   2   16.54    1.52
  -5   2   2   19.78    1.64
  -5   2   2   16.01    1.69
   4  -2  -2   12.97    1.34
   4  -2  -2   12.97    1.22
   4  -2  -2   11.45    1.28
   4  -2  -2   14.77    1.24
   4  -2  -2   12.19    1.20
   4  -2  -2   13.02    1.45
  -4   2   2   14.85    1.24
  -4   2   2   15.55    1.42
  -4   2   2   12.26    1.36
  -4   2   2   16.28    1.64
  -4   2   2   14.23    1.24
   3  -2  -2   18.40    1.47
   3  -2  -2   15.16    1.42
   3  -2  -2   14.53    1.40
   3  -2  -2   15.43    1.33
   3  -2  -2   17.89    1.62
   3  -2  -2   16.52    1.28
   3  -2  -2   16.04    1.34
  -3   2   2   18.04    1.35
  -3   2   2   18.29    1.62
  -3   2   2   13.92    1.23
  -3   2   2   16.92    1.45
  -3   2   2   15.19    1.44
   2  -2  -2   12.68    1.16
   2  -2  -2   14.52    1.17
   2  -2  -2   13.49    1.17
   2  -2  -2   11.50    1.12
   2  -2  -2   14.54    1.07
   2  -2  -2   15.28    1.35
  -2   2   2   13.92    1.16
  -2   2   2   14.02    1.17
  -2   2   2   12.64    1.17
  -2   2   2   14.47    1.28
  -2   2   2   13.02    1.05
   1  -2  -2  131.41    8.36
   1  -2  -2  127.84    9.58
   1  -2  -2  131.23    8.24
   1  -2  -2  130.14    8.25
   1  -2  -2  134.58    8.37
  -1   2   2  144.06    9.61
  -1   2   2  127.36    8.38
  -1   2   2  142.31    8.40
  -1   2   2  132.47    7.65
   0  -2  -2  310.26   18.30
   0  -2  -2  350.51   19.11
   0  -2  -2  294.84   19.43
   0  -2  -2  336.22   19.44
   0  -2  -2  304.65   17.77
   0   2   2  302.19   18.77
   0   2   2  320.31   19.47
   0   2   2  298.33   17.78
   0   2   2  334.55   19.48
   0   2   2  318.64   18.35
  -1  -2  -2  127.51    7.54
  -1  -2  -2  133.29    7.29
  -1  -2  -2  131.96    7.74
   1   2   2  128.41    7.60
   1   2   2  109.67    7.26
   1   2   2  118.38    7.74
  -2  -2  -2   65.26    4.03
  -2  -2  -2   68.02    4.03
   2   2   2   68.97    4.12
   2   2   2   56.18    4.10
   2   2   2   64.43    4.29
  -3  -2  -2   16.11    1.40
  -3  -2  -2   16.38    1.58
  -3  -2  -2   17.01    1.18
  -3  -2  -2   15.82    1.19
   3   2   2   15.57    1.24
   3   2   2   14.49    1.22
   3   2   2   14.12    1.50
  -4  -2  -2    0.91    0.33
  -4  -2  -2   -0.37    0.47
  -4  -2  -2    1.61    0.60
   4   2   2    0.15    0.57
   4   2   2    1.56    0.39
   4   2   2    1.69    0.43
  -5  -2  -2    0.08    0.28
  -5  -2  -2    0.38    0.60
  -5  -2  -2   -0.49    0.40
   5   2   2   -0.05    0.62
   5   2   2    0.08    0.34
   5   2   2    0.60    0.39
  -6  -2  -2   -0.59    0.52
  -6  -2  -2    0.02    0.77
   6   2   2   -0.14    0.83
   6   2   2    0.27    0.48
  -7  -2  -2   18.76    1.88
  -7  -2  -2   18.22    2.47
   7   2   2   16.97    2.24
   7   2   2   17.00    1.81
  -8  -2  -2    3.56    1.33
  -8  -2  -2    4.14    1.05
   8   2   2    3.66    1.31
   8   2   2    2.25    0.86
  -9  -2  -2   -0.58    0.82
   9   2   2    1.60    1.42
   9   2   2   -0.12    0.65
 -10  -2  -2   -0.40    1.14
 -10  -2  -2   -0.62    1.16
  10   2   2   -0.49    0.84
  10   2   2    1.21    0.91
  13  -3  -2   -0.54    0.87
 -13   3   2    0.71    1.22
 -13   3   2   -0.11    1.55
  12  -3  -2    0.96    1.22
 -12   3   2    4.46    1.61
 -12   3   2    3.04    1.61
 -12   3   2    5.83    1.78
  11  -3  -2    2.44    1.35
  11  -3  -2    6.30    1.29
 -11   3   2    4.53    1.36
 -11   3   2    7.43    1.71
 -11   3   2    7.09    1.58
  10  -3  -2   15.01    1.95
  10  -3  -2   16.90    2.52
 -10   3   2   14.74    2.26
 -10   3   2   14.78    2.28
 -10   3   2   14.74    2.08
   9  -3  -2    2.98    1.17
   9  -3  -2    5.58    1.16
  -9   3   2    6.20    1.64
  -9   3   2    6.47    1.31
  -9   3   2    7.21    1.49
   8  -3  -2   45.87    3.80
   8  -3  -2   49.94    3.58
   8  -3  -2   47.43    4.08
  -8   3   2   44.96    4.01
  -8   3   2   49.62    3.78
  -8   3   2   42.94    3.57
   7  -3  -2   55.15    4.59
   7  -3  -2   54.78    4.40
   7  -3  -2   63.95    4.20
  -7   3   2   54.18    4.54
  -7   3   2   59.20    4.30
   6  -3  -2    1.03    0.65
   6  -3  -2   -0.13    0.52
   6  -3  -2    1.69    0.66
   6  -3  -2    0.64    0.66
  -6   3   2    0.90    0.49
  -6   3   2    1.09    0.75
   5  -3  -2   11.05    1.37
   5  -3  -2    9.70    1.33
   5  -3  -2    7.62    1.27
   5  -3  -2   11.45    1.19
  -5   3   2    9.26    0.90
  -5   3   2    8.18    1.27
  -5   3   2    9.84    1.13
   4  -3  -2    1.71    0.64
   4  -3  -2    2.07    0.69
   4  -3  -2    2.25    0.57
   4  -3  -2    1.38    0.55
  -4   3   2    2.33    0.70
  -4   3   2    1.71    0.49
  -4   3   2    0.57    0.50
  -4   3   2    1.64    0.29
   3  -3  -2    9.69    1.05
   3  -3  -2   10.76    1.11
   3  -3  -2   10.57    1.14
   3  -3  -2   11.91    1.25
   3  -3  -2   11.10    1.02
  -3   3   2   11.77    1.21
  -3   3   2   10.77    1.14
  -3   3   2   11.21    1.14
  -3   3   2    9.37    0.97
  -3   3   2   11.81    1.21
   2  -3  -2  540.35   36.40
   2  -3  -2  661.93   37.03
   2  -3  -2  533.73   41.92
   2  -3  -2  657.24   35.59
   2  -3  -2  620.38   37.00
   2  -3  -2  539.46   35.88
  -2   3   2  597.78   35.89
  -2   3   2  613.20   41.93
  -2   3   2  602.13   37.05
  -2   3   2  641.02   37.03
   1  -3  -2    7.82    0.92
   1  -3  -2    8.28    0.78
   1  -3  -2    8.23    0.90
   1  -3  -2    8.02    0.73
   1  -3  -2    7.95    0.74
  -1   3   2    8.00    0.77
  -1   3   2    8.66    0.77
  -1   3   2    7.78    0.78
   0  -3  -2   12.22    0.86
   0  -3  -2   13.11    0.87
   0  -3  -2   12.64    1.13
   0   3   2   12.79    0.91
   0   3   2   10.32    1.09
   0   3   2   12.04    1.07
   0   3   2   13.21    1.19
   0   3   2   13.15    0.93
  -1  -3  -2    2.35    0.31
   1   3   2    1.81    0.51
   1   3   2    1.60    0.63
   1   3   2    2.23    0.65
   2   3   2   21.89    1.38
   2   3   2   20.59    1.37
   2   3   2   19.51    1.82
  -3  -3  -2   32.68    2.01
  -3  -3  -2   30.85    2.46
  -3  -3  -2   30.17    2.58
   3   3   2   32.96    2.62
   3   3   2   32.60    2.16
   3   3   2   29.77    2.15
  -4  -3  -2   28.69    1.98
  -4  -3  -2   26.02    2.48
  -4  -3  -2   30.06    2.38
   4   3   2   29.04    2.08
   4   3   2   26.94    2.47
   4   3   2   27.96    2.08
  -5  -3  -2   -0.20    0.70
  -5  -3  -2   -0.01    0.27
  -5  -3  -2    0.07    0.65
   5   3   2   -0.48    0.26
   5   3   2   -0.11    0.72
   5   3   2   -0.03    0.21
  -6  -3  -2    5.49    1.39
  -6  -3  -2    7.77    1.37
   6   3   2    8.96    1.18
   6   3   2    5.63    1.41
  -7  -3  -2   11.80    1.68
  -7  -3  -2    9.69    1.92
   7   3   2   10.62    1.38
   7   3   2    7.24    1.67
  -8  -3  -2    0.95    1.04
  -8  -3  -2    1.30    1.15
   8   3   2    0.78    0.60
   8   3   2    0.29    1.02
  -9  -3  -2    0.85    1.25
   9   3   2   -0.01    0.81
   9   3   2    0.93    0.69
 -10  -3  -2    0.12    1.32
 -10  -3  -2    0.19    1.48
  10   3   2   -1.95    1.15
  10   3   2    0.75    0.74
  13  -4  -2   -1.21    0.97
 -13   4   2    0.01    1.13
  12  -4  -2    8.40    1.67
  12  -4  -2    5.92    1.84
 -12   4   2    9.57    2.25
 -12   4   2    7.13    1.91
 -12   4   2    7.85    1.74
  11  -4  -2    0.40    0.80
  11  -4  -2   -0.28    0.98
 -11   4   2    0.80    1.04
 -11   4   2    0.57    0.86
 -11   4   2   -0.41    0.83
  10  -4  -2    4.40    1.16
  10  -4  -2    5.24    1.57
 -10   4   2    6.63    1.37
 -10   4   2    4.30    1.43
 -10   4   2    5.75    1.54
   9  -4  -2   35.89    3.61
   9  -4  -2   37.22    3.14
   9  -4  -2   32.47    3.35
  -9   4   2   36.51    3.55
  -9   4   2   37.78    3.14
  -9   4   2   43.27    3.50
   8  -4  -2    7.55    1.50
   8  -4  -2    5.78    1.12
   8  -4  -2    2.64    1.08
  -8   4   2    5.98    1.07
  -8   4   2    6.36    1.47
  -8   4   2    2.86    1.10
   7  -4  -2    3.99    1.15
   7  -4  -2    6.75    1.19
   7  -4  -2    4.56    1.22
  -7   4   2    4.06    1.02
  -7   4   2    4.88    0.84
  -7   4   2    3.29    1.19
   6  -4  -2   48.68    3.94
   6  -4  -2   51.81    3.91
   6  -4  -2   46.39    4.20
   6  -4  -2   54.59    3.69
  -6   4   2   53.83    4.06
  -6   4   2   48.54    3.63
  -6   4   2   44.38    3.34
   5  -4  -2    0.51    0.45
   5  -4  -2    0.08    0.53
   5  -4  -2   -0.86    0.48
   5  -4  -2    0.29    0.38
  -5   4   2    0.77    0.28
  -5   4   2    0.49    0.49
  -5   4   2    1.32    0.72
   4  -4  -2   30.86    2.81
   4  -4  -2   36.77    2.58
   4  -4  -2   31.52    2.64
   4  -4  -2   31.01    2.63
  -4   4   2   39.06    2.75
  -4   4   2   30.59    2.66
  -4   4   2   30.53    2.42
  -4   4   2   32.32    2.09
   3  -4  -2    0.98    0.51
   3  -4  -2    4.16    0.75
   3  -4  -2    1.55    0.56
  -3   4   2    1.33    0.51
  -3   4   2    0.55    0.46
  -3   4   2    1.97    0.48
  -3   4   2    1.44    0.82
   2  -4  -2    3.31    0.63
   2  -4  -2    3.84    0.72
   2  -4  -2    3.15    0.59
   2  -4  -2    3.05    0.65
   2  -4  -2    3.33    0.39
  -2   4   2    2.08    0.55
  -2   4   2    3.56    0.63
  -2   4   2    3.45    0.61
   1  -4  -2   38.14    2.41
   1  -4  -2   41.96    2.47
   1  -4  -2   33.22    2.41
   1  -4  -2   34.37    2.82
   1  -4  -2   32.26    2.54
  -1   4   2   32.22    2.45
  -1   4   2   32.60    2.43
  -1   4   2   34.18    2.47
  -1   4   2   32.06    2.36
  -1   4   2   35.64    2.27
   0  -4  -2    6.86    0.59
   0  -4  -2    7.40    1.00
   0  -4  -2    8.51    0.62
   0  -4  -2    7.14    0.98
   0   4   2    5.99    0.93
   0   4   2    7.86    1.00
   0   4   2    6.60    0.63
   0   4   2    6.98    0.92
  -1  -4  -2    0.75    0.26
   1   4   2    0.61    0.13
   1   4   2   -0.29    0.49
   1   4   2    0.61    0.37
   1   4   2    0.17    0.39
   1   4   2    0.61    0.13
   2   4   2   -0.72    0.59
   2   4   2    1.59    0.60
  -3  -4  -2    8.10    1.20
   3   4   2    7.17    0.57
   3   4   2    4.94    1.08
   3   4   2    6.06    0.55
  -4  -4  -2   21.61    2.15
  -4  -4  -2   20.54    2.03
   4   4   2   23.15    1.62
   4   4   2   23.14    1.63
   4   4   2   14.84    2.08
  -5  -4  -2    4.03    1.05
  -5  -4  -2    2.55    1.01
   5   4   2    2.44    0.57
   5   4   2    3.08    0.60
   5   4   2    3.84    1.23
  -6  -4  -2   40.96    3.71
  -6  -4  -2   42.26    3.45
   6   4   2   41.69    3.03
   6   4   2   37.05    3.53
  -7  -4  -2    1.27    0.92
  -7  -4  -2    1.40    0.92
   7   4   2    2.27    0.68
   7   4   2    2.57    1.17
  -8  -4  -2    2.00    1.08
  -8  -4  -2    2.81    1.33
   8   4   2    1.58    1.09
   8   4   2    1.40    0.71
  -9  -4  -2    1.41    1.36
   9   4   2   -0.60    1.27
  13  -5  -2   -0.19    1.21
 -13   5   2    1.30    1.64
  12  -5  -2    9.81    2.24
  12  -5  -2    9.04    1.81
 -12   5   2    8.09    2.09
 -12   5   2    6.83    1.68
  11  -5  -2    1.84    1.08
  11  -5  -2    0.67    0.96
 -11   5   2    0.26    1.20
 -11   5   2    0.93    0.91
 -11   5   2    1.45    1.06
  10  -5  -2   14.13    2.06
  10  -5  -2   10.75    2.03
  10  -5  -2   11.88    2.15
 -10   5   2   10.65    2.13
 -10   5   2    9.64    1.90
 -10   5   2   11.68    1.68
   9  -5  -2    2.84    1.20
   9  -5  -2    2.11    1.03
   9  -5  -2    4.56    1.39
  -9   5   2    3.14    1.05
  -9   5   2    2.66    1.27
  -9   5   2    3.13    0.87
   8  -5  -2    1.58    0.97
   8  -5  -2    5.14    1.24
   8  -5  -2    1.56    0.86
  -8   5   2    2.07    0.84
  -8   5   2    4.65    0.87
  -8   5   2    1.54    0.90
   7  -5  -2   21.50    2.11
   7  -5  -2   19.91    2.28
   7  -5  -2   18.51    2.39
  -7   5   2   23.25    2.15
  -7   5   2   18.18    2.23
  -7   5   2   18.06    1.63
   6  -5  -2   57.07    4.91
   6  -5  -2   60.23    4.83
   6  -5  -2   71.36    5.43
   6  -5  -2   67.59    4.74
  -6   5   2   60.30    5.04
  -6   5   2   65.63    4.63
  -6   5   2   68.88    4.30
   5  -5  -2    0.73    0.68
   5  -5  -2    2.64    0.74
   5  -5  -2    0.75    0.69
   5  -5  -2    0.43    0.61
  -5   5   2    1.03    0.28
  -5   5   2    1.12    0.67
  -5   5   2    0.55    0.43
   4  -5  -2    8.92    1.16
   4  -5  -2    7.50    1.14
   4  -5  -2    6.16    1.11
  -4   5   2    8.41    1.12
  -4   5   2    8.86    1.28
   3  -5  -2    4.21    0.89
   3  -5  -2    3.76    0.74
   3  -5  -2    3.91    0.38
   3  -5  -2    2.79    0.75
  -3   5   2    4.18    0.77
  -3   5   2    3.61    0.80
  -3   5   2    3.95    0.79
   2  -5  -2   28.38    2.24
   2  -5  -2   28.90    2.47
   2  -5  -2   28.01    2.02
   2  -5  -2   25.58    2.30
   2  -5  -2   30.18    2.02
  -2   5   2   31.28    2.46
  -2   5   2   27.34    2.30
  -2   5   2   31.66    2.32
   1  -5  -2   28.79    2.43
   1  -5  -2   32.69    2.63
   1  -5  -2   30.92    2.24
  -1   5   2   32.36    2.34
  -1   5   2   30.93    2.29
  -1   5   2   31.33    2.29
  -1   5   2   32.42    2.17
  -1   5   2   29.50    2.33
   0  -5  -2    0.90    0.53
   0  -5  -2    0.72    0.24
   0  -5  -2    0.78    0.26
   0  -5  -2    0.31    0.46
   0   5   2   -0.07    0.44
   0   5   2    1.42    0.53
   0   5   2    1.01    0.49
   0   5   2    1.04    0.29
   0   5   2    1.43    0.35
  -1  -5  -2   52.01    3.53
   1   5   2   49.81    3.48
   1   5   2   45.97    3.53
   1   5   2   50.61    3.11
   1   5   2   42.96    3.24
   1   5   2   46.37    3.10
  -2  -5  -2   38.22    2.58
  -2  -5  -2   38.12    2.99
   2   5   2   36.88    3.08
   2   5   2   42.00    2.50
   2   5   2   40.77    2.50
   2   5   2   37.47    2.90
  -3  -5  -2   34.09    3.09
   3   5   2   39.67    2.48
   3   5   2   40.94    2.49
   3   5   2   35.38    3.13
  -4  -5  -2    3.06    0.96
  -4  -5  -2   -0.86    0.58
   4   5   2    0.63    0.91
   4   5   2    0.44    0.22
   4   5   2    1.06    0.27
  -5  -5  -2    1.11    0.89
  -5  -5  -2    2.47    1.05
   5   5   2    0.86    0.97
   5   5   2    1.21    0.37
  -6  -5  -2    1.98    1.15
  -6  -5  -2    3.20    1.23
   6   5   2    2.83    0.56
   6   5   2    3.00    1.34
  -7  -5  -2   -1.02    0.78
  -7  -5  -2    0.30    0.88
   7   5   2    0.87    0.45
   7   5   2    1.58    1.24
  -8  -5  -2    1.84    1.31
  -8  -5  -2   -0.97    1.00
   8   5   2    1.98    1.21
  -9  -5  -2   -0.02    0.96
   9   5   2    0.04    1.35
  13  -6  -2   10.57    2.05
  13  -6  -2    4.45    1.70
 -13   6   2    8.30    2.62
 -13   6   2    7.35    2.20
  12  -6  -2   -0.62    0.90
  12  -6  -2    0.83    1.16
 -12   6   2   -0.05    1.27
 -12   6   2    1.99    1.55
  11  -6  -2   -0.20    1.08
  11  -6  -2    0.86    1.12
  11  -6  -2    0.18    1.16
 -11   6   2    1.90    1.33
 -11   6   2   -0.89    0.98
  10  -6  -2    1.88    1.11
  10  -6  -2    2.69    1.16
  10  -6  -2    3.19    1.54
 -10   6   2    3.23    1.41
 -10   6   2    3.97    1.36
 -10   6   2    3.46    0.99
   9  -6  -2    0.86    1.00
   9  -6  -2    0.33    0.92
   9  -6  -2    0.10    0.67
  -9   6   2    0.96    0.85
  -9   6   2    2.08    0.70
  -9   6   2    2.47    1.03
   8  -6  -2    4.25    1.28
   8  -6  -2    8.42    1.49
   8  -6  -2    6.10    1.52
  -8   6   2    7.79    1.70
  -8   6   2    5.35    0.91
  -8   6   2    4.13    1.23
   7  -6  -2  100.36    7.04
   7  -6  -2  110.15    7.41
   7  -6  -2  104.83    7.51
  -7   6   2  101.44    6.55
  -7   6   2  101.33    6.98
  -7   6   2   91.68    7.41
   6  -6  -2   29.37    2.88
   6  -6  -2   27.43    2.65
   6  -6  -2   29.17    2.88
   6  -6  -2   29.40    2.83
  -6   6   2   33.09    2.67
  -6   6   2   29.61    2.09
  -6   6   2   34.78    3.10
   5  -6  -2   25.71    2.34
   5  -6  -2   19.54    2.17
   5  -6  -2   23.56    2.17
  -5   6   2   23.80    1.58
  -5   6   2   20.89    2.26
  -5   6   2   21.81    2.04
   4  -6  -2    6.03    1.09
   4  -6  -2    5.32    1.00
   4  -6  -2    7.13    1.15
   4  -6  -2    6.14    0.53
  -4   6   2    3.14    0.92
   3  -6  -2   41.28    3.57
   3  -6  -2   42.57    3.60
   3  -6  -2   51.39    3.95
   3  -6  -2   49.69    3.17
   3  -6  -2   51.57    3.19
  -3   6   2   45.72    3.69
  -3   6   2   51.57    3.88
  -3   6   2   52.69    3.74
   2  -6  -2   28.88    2.32
   2  -6  -2   22.09    2.13
   2  -6  -2   27.85    1.94
   2  -6  -2   23.33    2.04
  -2   6   2   27.03    2.15
  -2   6   2   24.39    2.16
   1  -6  -2    6.81    1.03
   1  -6  -2    7.71    1.13
   1  -6  -2    6.48    0.78
  -1   6   2    8.16    0.88
  -1   6   2    7.61    1.07
  -1   6   2    5.86    0.99
  -1   6   2    8.23    0.96
   0  -6  -2    3.50    0.79
   0  -6  -2    2.73    0.43
   0  -6  -2    2.90    0.81
   0   6   2    2.73    0.51
   0   6   2    2.89    0.77
   0   6   2    2.10    0.45
   0   6   2    2.51    0.72
  -1  -6  -2   24.53    2.17
   1   6   2   25.28    1.74
   1   6   2   23.14    1.73
   1   6   2   23.29    2.21
   1   6   2   25.12    2.06
   1   6   2   27.08    2.26
  -2  -6  -2   29.74    2.07
  -2  -6  -2   27.62    2.62
  -2  -6  -2   30.10    2.53
   2   6   2   28.91    1.92
   2   6   2   30.75    1.93
   2   6   2   28.67    2.39
   2   6   2   31.93    2.66
  -3  -6  -2   21.56    1.93
  -3  -6  -2   20.21    2.11
  -3  -6  -2   18.87    1.51
   3   6   2   18.07    2.07
  -4  -6  -2   24.85    2.21
  -4  -6  -2   22.50    2.42
   4   6   2   25.56    2.58
  -5  -6  -2    2.03    1.15
  -5  -6  -2    1.83    1.01
   5   6   2    0.75    0.97
  -6  -6  -2   -0.39    0.62
  -6  -6  -2   -0.22    0.81
   6   6   2    1.24    1.14
  -7  -6  -2    0.94    1.07
  -7  -6  -2    1.22    1.20
   7   6   2   -0.05    1.13
  -8  -6  -2    1.13    1.04
  -8  -6  -2    2.11    1.43
   8   6   2    0.22    1.09
  12  -7  -2    0.78    1.47
  12  -7  -2   -0.20    1.18
  12  -7  -2   -2.53    1.20
 -12   7   2   -2.34    1.10
 -12   7   2   -0.35    1.29
  11  -7  -2   -0.08    1.22
  11  -7  -2    0.47    1.22
  11  -7  -2    0.25    1.21
 -11   7   2   -1.66    0.99
 -11   7   2   -0.07    1.17
  10  -7  -2    0.98    1.12
  10  -7  -2    1.33    1.27
  10  -7  -2   -0.60    1.01
 -10   7   2   -0.28    0.77
 -10   7   2   -0.19    0.92
   9  -7  -2    0.78    0.88
   9  -7  -2   -0.53    0.91
   9  -7  -2   -1.48    0.83
  -9   7   2   -0.69    0.93
  -9   7   2   -0.41    0.63
   8  -7  -2    0.44    0.73
   8  -7  -2    0.22    0.77
   8  -7  -2    0.71    1.00
  -8   7   2    1.83    0.59
  -8   7   2    2.53    1.34
  -8   7   2    1.26    0.97
   7  -7  -2    8.70    1.64
   7  -7  -2    9.01    1.70
   7  -7  -2    7.70    1.69
  -7   7   2    4.65    1.31
  -7   7   2    7.71    0.85
  -7   7   2    5.38    1.32
   6  -7  -2   18.83    2.04
   6  -7  -2   18.70    2.07
   6  -7  -2   16.97    1.95
   6  -7  -2   13.50    2.12
  -6   7   2   18.74    2.12
  -6   7   2   15.97    2.05
  -6   7   2   17.32    1.31
   5  -7  -2    0.43    0.61
   5  -7  -2    0.32    0.66
   5  -7  -2    0.74    0.64
  -5   7   2   -0.21    0.53
   4  -7  -2    2.20    0.54
   4  -7  -2    0.93    0.67
   4  -7  -2    0.58    0.28
   4  -7  -2    0.58    0.59
   4  -7  -2    0.48    0.77
  -4   7   2    1.81    0.76
   3  -7  -2    8.07    1.39
   3  -7  -2    8.55    1.27
   3  -7  -2   10.08    0.91
   3  -7  -2   10.05    1.32
   3  -7  -2    7.07    1.12
  -3   7   2    8.33    1.32
  -3   7   2   10.10    1.39
  -3   7   2    8.36    1.04
   2  -7  -2    0.00    0.47
   2  -7  -2   -0.16    0.30
   2  -7  -2    0.02    0.49
   2  -7  -2    0.55    0.65
  -2   7   2    0.25    0.50
  -2   7   2   -0.50    0.30
   1  -7  -2    0.28    0.43
   1  -7  -2   -0.30    0.56
   1  -7  -2   -0.16    0.26
  -1   7   2    0.56    0.57
  -1   7   2   -0.09    0.49
  -1   7   2    0.58    0.44
  -1   7   2    0.11    0.35
   0  -7  -2   -0.86    0.57
   0  -7  -2    0.15    0.27
   0  -7  -2   -0.01    0.48
   0   7   2   -0.31    0.17
   0   7   2   -0.34    0.49
   0   7   2   -0.09    0.53
   0   7   2   -0.37    0.26
  -1  -7  -2  150.41   10.13
  -1  -7  -2  154.84   11.66
   1   7   2  158.21    9.89
   1   7   2  166.34   10.17
   1   7   2  157.30    9.91
   1   7   2  141.04    9.43
   1   7   2  169.05    9.94
  -2  -7  -2   11.15    1.58
  -2  -7  -2    6.21    1.45
   2   7   2   11.66    1.68
   2   7   2   11.03    0.85
   2   7   2   12.77    0.87
   2   7   2   12.85    1.67
  -3  -7  -2    0.01    0.47
  -3  -7  -2    0.17    0.77
  -3  -7  -2    0.31    0.66
   3   7   2   -0.89    0.71
  -4  -7  -2    5.89    1.21
  -4  -7  -2    5.95    1.42
   4   7   2    7.17    1.45
  -5  -7  -2    6.15    1.24
  -5  -7  -2    4.74    1.40
  -5  -7  -2    4.62    1.46
   5   7   2    4.93    1.46
  -6  -7  -2   -0.18    0.98
  -6  -7  -2    0.54    1.08
   6   7   2    0.30    1.18
  -7  -7  -2   10.82    2.20
  -7  -7  -2    6.14    1.81
   7   7   2    6.53    1.97
  -8  -7  -2    0.13    1.33
   8   7   2   -1.27    1.90
  12  -8  -2   -1.67    1.33
  12  -8  -2    1.89    1.61
  12  -8  -2    1.65    1.57
 -12   8   2    0.69    1.50
 -12   8   2    3.54    1.79
  11  -8  -2   -0.19    1.23
  11  -8  -2   -0.20    1.25
  11  -8  -2   -0.20    1.16
 -11   8   2    2.57    1.31
 -11   8   2   -1.82    1.09
  10  -8  -2    2.06    1.32
  10  -8  -2    0.92    0.97
  10  -8  -2    1.91    1.34
 -10   8   2    0.92    1.23
 -10   8   2    0.60    1.08
   9  -8  -2   -0.34    0.81
   9  -8  -2   -0.40    1.05
   9  -8  -2   -0.54    0.68
  -9   8   2   -0.34    0.68
  -9   8   2   -0.59    0.99
   8  -8  -2   -0.65    0.97
   8  -8  -2    0.51    0.78
   8  -8  -2    0.26    1.11
  -8   8   2    1.59    1.07
  -8   8   2    2.64    1.22
   7  -8  -2    1.73    1.11
   7  -8  -2    3.37    1.33
   7  -8  -2    2.41    1.15
  -7   8   2    1.34    0.99
  -7   8   2    1.17    1.05
   6  -8  -2    6.17    1.46
   6  -8  -2    3.50    1.12
   6  -8  -2    5.05    1.29
   6  -8  -2    3.51    1.04
  -6   8   2    8.08    1.56
   5  -8  -2    2.17    1.05
   5  -8  -2    0.32    0.60
   5  -8  -2   -0.47    0.56
  -5   8   2    1.23    0.79
   4  -8  -2    1.04    0.55
   4  -8  -2    1.28    0.69
   4  -8  -2   -0.62    0.47
   4  -8  -2    2.05    0.79
   4  -8  -2    1.89    0.43
  -4   8   2    1.50    0.77
   3  -8  -2   -0.61    0.42
   3  -8  -2   -0.06    0.49
   3  -8  -2    0.28    0.60
   3  -8  -2   -1.46    0.57
  -3   8   2   -0.14    0.50
   2  -8  -2    0.81    0.79
   2  -8  -2   -0.39    0.52
   2  -8  -2   -0.07    0.42
  -2   8   2   -0.43    0.32
  -2   8   2    1.15    0.61
  -2   8   2    0.82    0.54
  -2   8   2    0.02    0.44
   1  -8  -2   22.99    2.18
   1  -8  -2   21.87    2.24
   1  -8  -2   23.60    1.90
  -1   8   2   22.88    1.99
  -1   8   2   25.79    2.16
  -1   8   2   21.45    1.98
  -1   8   2   22.20    2.11
   0  -8  -2    1.16    0.83
   0  -8  -2    2.25    0.76
   0   8   2    1.46    0.52
   0   8   2    0.86    0.76
   0   8   2    0.40    0.29
   0   8   2    2.66    0.90
  -1  -8  -2    6.23    1.31
  -1  -8  -2    4.35    1.03
   1   8   2    5.83    0.73
   1   8   2    3.23    0.94
   1   8   2    4.83    1.13
  -2  -8  -2    0.02    0.79
  -2  -8  -2    0.65    0.84
   2   8   2    0.79    0.92
   2   8   2    0.93    0.26
   2   8   2    1.07    0.83
  -3  -8  -2    8.76    1.71
  -3  -8  -2    8.21    1.46
   3   8   2    8.61    1.65
  -4  -8  -2    1.66    0.88
  -4  -8  -2    0.97    0.79
   4   8   2    1.85    1.11
  -5  -8  -2    2.13    1.00
  -5  -8  -2    2.97    1.37
   5   8   2    1.08    0.99
  -6  -8  -2    1.04    1.12
  -6  -8  -2    1.57    1.33
   6   8   2    1.71    1.47
  -7  -8  -2    0.64    1.43
  -7  -8  -2    1.33    1.42
   7   8   2    4.98    1.68
  12  -9  -2    0.79    1.54
  12  -9  -2   -1.63    1.45
  12  -9  -2    0.96    1.45
 -12   9   2   -0.50    1.67
 -12   9   2   -0.10    1.06
  11  -9  -2    0.44    1.18
  11  -9  -2    0.61    1.33
  11  -9  -2    0.47    1.53
 -11   9   2    0.01    1.34
 -11   9   2    0.03    1.26
  10  -9  -2    2.15    1.44
  10  -9  -2    1.25    1.12
  10  -9  -2    0.96    1.05
 -10   9   2   -0.28    0.98
 -10   9   2    1.19    1.19
   9  -9  -2    0.53    1.11
   9  -9  -2   -0.85    1.09
   9  -9  -2    0.04    1.03
  -9   9   2    0.86    0.93
  -9   9   2    0.36    1.10
   8  -9  -2    1.50    1.26
   8  -9  -2    0.31    1.11
   8  -9  -2    2.14    1.16
  -8   9   2    0.57    1.03
  -8   9   2    2.74    1.27
   7  -9  -2    2.08    1.02
   7  -9  -2    5.80    1.54
   7  -9  -2    6.09    1.55
  -7   9   2    5.57    1.50
   6  -9  -2    4.56    1.26
   6  -9  -2    3.79    1.26
   6  -9  -2    3.89    1.05
  -6   9   2    2.45    1.10
   5  -9  -2    4.69    1.03
   5  -9  -2    2.65    1.02
   5  -9  -2    4.08    1.18
  -5   9   2    2.39    1.01
   4  -9  -2    1.23    0.74
   4  -9  -2    1.40    0.78
   4  -9  -2    2.42    1.10
   3  -9  -2    1.53    0.78
   3  -9  -2    2.32    0.75
   3  -9  -2    1.60    1.00
  -3   9   2    2.87    0.87
   2  -9  -2    1.45    0.97
   2  -9  -2    0.52    0.70
  -2   9   2    2.72    0.89
  -2   9   2    1.76    0.80
  -2   9   2    1.41    0.64
   1  -9  -2    4.40    1.20
   1  -9  -2    4.48    0.98
  -1   9   2    3.62    1.02
  -1   9   2    3.87    1.03
  -1   9   2    5.17    0.93
   0  -9  -2   -0.48    0.63
   0  -9  -2    0.73    0.63
   0   9   2   -0.66    0.61
   0   9   2    0.39    0.74
   0   9   2    0.11    0.44
  -1  -9  -2    0.20    0.67
  -1  -9  -2    1.48    0.90
   1   9   2    0.96    0.43
   1   9   2   -0.45    0.64
  -2  -9  -2    6.16    1.46
  -2  -9  -2    6.58    1.32
  -2  -9  -2    6.32    1.28
   2   9   2    7.18    1.51
   2   9   2    7.33    1.43
  -3  -9  -2   -0.45    0.93
  -3  -9  -2    0.50    0.84
   3   9   2   -0.81    0.86
  -4  -9  -2    2.57    1.30
   4   9   2    1.00    1.18
  -5  -9  -2   -0.29    0.99
  -5  -9  -2    1.54    1.48
   5   9   2   -0.18    1.11
  -6  -9  -2    6.62    2.02
  -6  -9  -2    6.91    1.99
   6   9   2    5.34    1.90
  11 -10  -2    0.33    1.10
  11 -10  -2    2.11    1.63
  11 -10  -2   -0.52    1.38
 -11  10   2    1.26    1.27
 -11  10   2    1.40    1.65
  10 -10  -2    2.04    1.47
  10 -10  -2    3.18    1.75
  10 -10  -2    1.04    1.45
 -10  10   2   -0.86    1.17
 -10  10   2   -1.91    1.07
   9 -10  -2    1.63    1.39
   9 -10  -2   -1.13    1.19
   9 -10  -2    0.14    1.15
  -9  10   2    0.51    1.16
   8 -10  -2   -0.49    1.11
   8 -10  -2    0.98    1.19
   8 -10  -2   -0.91    0.90
  -8  10   2    1.51    1.09
   7 -10  -2    1.13    1.18
   7 -10  -2    0.63    1.25
   7 -10  -2    2.19    1.29
  -7  10   2    1.99    1.13
   6 -10  -2    0.21    1.09
   6 -10  -2    1.85    1.04
  -6  10   2    1.68    0.98
   5 -10  -2    0.59    0.85
   5 -10  -2   -1.03    0.89
   4 -10  -2   -0.56    0.94
  -4  10   2    0.81    0.70
   3 -10  -2    0.24    0.96
  -3  10   2    0.13    0.62
  -3  10   2   -1.10    0.62
  -3  10   2    0.04    0.76
   2 -10  -2   -0.74    0.90
  -2  10   2    0.95    0.87
  -2  10   2   -0.03    0.54
  -2  10   2   -0.26    0.51
   1 -10  -2    0.84    1.07
  -1  10   2    1.93    0.96
  -1  10   2    1.29    0.66
  -1  10   2    1.76    0.93
   0 -10  -2   -0.96    0.72
   0  10   2    0.72    0.83
   0  10   2    0.34    0.46
  -1 -10  -2    3.08    1.29
  -1 -10  -2    0.57    0.92
   1  10   2    1.69    0.97
   1  10   2    3.16    0.57
  -2 -10  -2   -0.42    0.83
  -2 -10  -2    0.97    0.91
   2  10   2   -0.40    0.74
  -3 -10  -2    2.43    1.39
   3  10   2   -0.63    1.06
  -4 -10  -2    1.89    1.27
   4  10   2    0.77    1.15
  -5 -10  -2    1.59    1.56
  -5 -10  -2    0.14    1.30
   5  10   2   -0.80    1.34
  11 -11  -2    1.38    1.39
  11 -11  -2    0.36    1.53
 -11  11   2   -0.30    1.71
  10 -11  -2    2.17    1.38
  10 -11  -2   -1.32    1.43
  10 -11  -2    1.76    1.45
 -10  11   2   -1.13    1.04
   9 -11  -2    0.53    1.29
   9 -11  -2    2.14    1.55
   9 -11  -2    0.72    1.23
  -9  11   2    1.53    1.43
   8 -11  -2   -0.55    1.05
   8 -11  -2   -0.72    0.74
   8 -11  -2    0.65    1.32
  -8  11   2    0.15    0.94
   7 -11  -2    0.67    1.24
   7 -11  -2    0.75    1.12
  -7  11   2   -0.18    0.72
   6 -11  -2   -1.06    1.02
   5 -11  -2    1.46    1.06
  -5  11   2    0.56    0.96
   4 -11  -2    0.62    1.15
  -4  11   2   -0.44    0.90
  -4  11   2   -0.11    0.74
   3 -11  -2    0.78    0.93
  -3  11   2    0.50    0.78
  -3  11   2    0.05    0.72
  -3  11   2    0.46    0.85
   2 -11  -2    2.40    1.26
  -2  11   2    0.25    0.96
  -2  11   2   -0.24    0.81
  -2  11   2    0.12    0.63
   1 -11  -2    1.88    1.22
  -1  11   2    3.32    1.28
  -1  11   2    5.54    1.33
  -1  11   2    2.67    0.85
   0 -11  -2    0.30    1.08
   0  11   2   -0.10    0.86
   0  11   2    1.30    0.57
  -1 -11  -2    0.47    1.05
  -1 -11  -2    1.77    1.26
   1  11   2    0.66    1.03
  -2 -11  -2   -0.91    1.03
   2  11   2   -0.27    0.88
  -3 -11  -2    1.99    1.42
  -4 -11  -2    0.14    1.40
   4  11   2   -0.83    1.31
  10 -12  -2    1.40    1.76
  10 -12  -2    2.76    1.76
   9 -12  -2    1.40    1.66
   9 -12  -2    1.56    1.63
   8 -12  -2   -0.44    1.26
   8 -12  -2    0.80    1.31
   7 -12  -2   -0.16    0.97
   7 -12  -2   -0.65    0.92
   6 -12  -2   -1.45    1.12
  -6  12   2   -0.59    0.82
   5 -12  -2   -0.91    1.16
  -5  12   2   -0.37    0.71
   4 -12  -2   -1.17    1.07
  -4  12   2   -0.27    0.83
  -4  12   2    2.06    0.99
   3 -12  -2   -0.59    1.05
  -3  12   2   -0.94    0.72
  -3  12   2    0.58    0.96
   2 -12  -2   -0.10    1.16
  -2  12   2    0.95    0.73
  -2  12   2   -0.36    0.86
  -2  12   2    1.17    0.96
   1 -12  -2    1.44    1.43
  -1  12   2    4.00    1.36
  -1  12   2    3.80    0.95
   0 -12  -2   -0.02    1.11
   0 -12  -2    0.52    1.21
   0  12   2    0.30    1.06
  -1 -12  -2   -0.67    1.14
  -1 -12  -2    0.09    1.23
   1  12   2    0.01    1.02
  -2 -12  -2    0.58    1.36
   8 -13  -2    0.04    1.43
   8 -13  -2   -0.59    1.42
   7 -13  -2    1.88    1.48
   7 -13  -2   -0.53    1.33
  -7  13   2    0.78    1.28
   6 -13  -2   -0.23    1.45
   6 -13  -2    1.41    1.30
  -6  13   2    0.04    0.99
   5 -13  -2    0.97    1.51
  -5  13   2    2.12    1.19
  -5  13   2    1.53    1.01
   4 -13  -2   -0.88    1.36
  -4  13   2    0.59    0.98
  -4  13   2    0.27    1.14
   3 -13  -2   -2.46    1.16
  -3  13   2    0.13    1.05
  -3  13   2   -0.91    0.74
   2 -13  -2   -1.00    1.22
  -2  13   2   -0.53    1.01
  -2  13   2    0.53    0.75
   1 -13  -2   -1.10    0.74
   1 -13  -2    1.22    1.46
  -1  13   2    2.17    1.28
   0 -13  -2   -1.85    1.45
   0 -13  -2   -0.06    1.29
   0  13   2    0.29    1.26
  -1 -13  -2    1.53    1.55
   1  13   2    1.13    1.67
   6 -14  -2   -1.08    1.29
   6 -14  -2   -1.48    1.13
  -6  14   2    0.42    1.42
   5 -14  -2    0.99    1.79
  -5  14   2   -1.11    1.10
  -5  14   2    0.29    1.19
   4 -14  -2   -0.38    1.56
  -4  14   2   -0.31    0.92
  -4  14   2    0.21    1.10
   3 -14  -2   -2.77    1.30
  -3  14   2   -0.59    0.78
  -3  14   2    0.68    1.44
   2 -14  -2   -1.81    1.40
   0  15  -3   -0.12    0.98
   0 -15   3    0.10    1.67
  -1  15  -3    1.51    1.24
   1 -15   3    0.07    1.59
  -2  15  -3   -0.17    1.28
   2 -15   3    1.54    1.73
   2 -15   3   -0.75    1.25
  -3  15  -3    2.40    1.59
   3 -15   3    2.49    1.74
   3 -15   3    0.48    1.68
  -4  15  -3    1.70    1.48
   4 -15   3    1.17    1.43
   4 -15   3    1.88    1.65
  -3 -14   3   -2.23    1.05
   2  14  -3    0.48    0.91
  -2 -14   3   -0.86    2.03
   1  14  -3    0.93    0.97
  -1 -14   3    0.17    1.10
   0  14  -3    1.16    1.10
   0 -14   3    4.64    1.74
  -1  14  -3   -0.66    0.75
   1 -14   3    0.78    1.39
   1 -14   3   -0.81    1.15
  -2  14  -3   -0.33    1.04
   2 -14   3   -0.23    1.21
   2 -14   3    1.37    1.25
  -3  14  -3    7.73    1.89
   3 -14   3    7.46    1.93
   3 -14   3    7.07    1.92
  -4  14  -3    0.92    1.21
   4 -14   3    0.11    1.26
   4 -14   3    0.50    1.36
  -5  14  -3    1.62    1.39
   5 -14   3    1.23    1.38
   5 -14   3    1.06    1.43
  -6  14  -3    1.07    1.47
   6 -14   3    2.85    1.64
  -7  14  -3    0.07    1.59
   7 -14   3   -1.17    0.92
   4  13  -3    3.28    1.12
  -4 -13   3    5.08    2.02
   3  13  -3    0.96    0.88
  -3 -13   3   -0.68    1.42
   2  13  -3   10.62    1.80
  -2 -13   3    4.97    1.96
   1  13  -3   -1.05    0.67
  -1 -13   3    1.05    1.31
   0  13  -3   -0.28    0.80
   0 -13   3    0.10    1.00
   0 -13   3    0.07    1.18
  -1  13  -3    0.38    0.77
  -1  13  -3    1.35    1.01
   1 -13   3    1.51    1.31
   1 -13   3    0.01    1.25
  -2  13  -3    1.74    1.14
   2 -13   3    1.74    1.24
   2 -13   3    0.46    1.17
  -3  13  -3    0.41    1.09
   3 -13   3   -0.21    1.07
   3 -13   3    1.23    1.30
  -4  13  -3    0.67    1.08
   4 -13   3   -0.01    1.14
   4 -13   3    0.12    1.19
  -5  13  -3    1.17    1.51
   5 -13   3    0.41    1.22
   5 -13   3    1.22    1.16
   5 -13   3    1.77    1.25
  -6  13  -3    3.75    1.75
   6 -13   3    2.60    1.51
   6 -13   3    1.29    1.44
  -7  13  -3    0.28    1.38
   7 -13   3    0.57    1.12
   7 -13   3    0.60    1.31
  -8  13  -3   -0.83    1.46
   8 -13   3   -0.06    1.39
   8 -13   3   -1.24    1.40
   6  12  -3   -1.69    1.30
  -6 -12   3   -0.06    1.62
   5  12  -3    1.98    0.91
   5  12  -3    1.39    1.50
  -5 -12   3    1.47    1.61
   4  12  -3    0.17    0.74
   4  12  -3    0.18    1.05
  -4 -12   3    0.12    1.38
  -4 -12   3    0.56    0.77
   3  12  -3    5.38    1.47
   3  12  -3    5.08    1.23
  -3 -12   3    4.37    1.24
  -3 -12   3    5.50    1.68
   2  12  -3    4.69    1.27
  -2 -12   3    4.15    1.57
   1  12  -3    2.60    0.93
   1  12  -3    0.59    0.87
  -1 -12   3    2.94    1.40
  -1 -12   3    2.83    1.12
   0  12  -3    3.60    1.01
   0  12  -3    2.72    1.06
   0 -12   3    3.46    1.29
   0 -12   3    1.87    1.18
  -1  12  -3    0.01    0.75
   1 -12   3    1.82    1.32
   1 -12   3   -0.83    0.80
  -2  12  -3    2.58    1.18
   2 -12   3    1.26    1.12
   2 -12   3    0.58    1.09
  -3  12  -3    3.05    1.33
   3 -12   3    3.70    1.34
   3 -12   3    1.85    1.10
   3 -12   3    1.68    1.16
  -4  12  -3    0.71    1.03
   4 -12   3    0.71    1.12
   4 -12   3    0.37    1.02
  -5  12  -3   -0.89    0.93
  -5  12  -3    0.77    0.95
   5 -12   3    0.09    0.99
   5 -12   3    0.50    1.14
  -6  12  -3    2.29    1.25
   6 -12   3    2.68    1.44
   6 -12   3    3.91    1.73
  -7  12  -3   -1.51    0.67
   7 -12   3   -0.25    1.14
   7 -12   3    0.00    1.06
  -8  12  -3   -1.59    1.19
   8 -12   3   -0.20    1.26
   8 -12   3    1.54    1.33
  -9  12  -3    0.01    1.19
   9 -12   3    1.29    1.55
   9 -12   3   -0.05    1.56
   7  11  -3    0.26    1.36
  -7 -11   3   -2.40    1.38
  -7 -11   3   -0.58    1.39
   6  11  -3    1.59    0.81
   6  11  -3    0.95    1.31
  -6 -11   3    0.18    1.55
   5  11  -3    0.75    0.83
   5  11  -3   -0.23    1.01
  -5 -11   3    0.62    0.92
  -5 -11   3    2.80    1.60
   4  11  -3   -0.42    0.51
   4  11  -3   -0.67    1.00
  -4 -11   3   -2.54    0.87
  -4 -11   3    0.24    0.72
   3  11  -3    8.38    1.54
   3  11  -3   11.18    1.66
  -3 -11   3    6.09    1.92
  -3 -11   3    6.53    1.46
   2  11  -3    3.35    0.91
   2  11  -3    1.65    0.92
   2  11  -3    4.10    1.11
  -2 -11   3    1.32    1.02
  -2 -11   3    3.81    1.12
  -2 -11   3    3.57    1.20
   1  11  -3    7.81    1.30
   1  11  -3    6.26    1.13
   1  11  -3    9.86    1.61
  -1 -11   3    7.69    1.50
  -1 -11   3    9.84    1.85
   0  11  -3    0.28    0.62
   0  11  -3    0.26    0.76
   0 -11   3   -1.83    0.80
   0 -11   3   -0.96    0.69
  -1  11  -3    4.88    1.29
   1 -11   3    5.20    1.29
   1 -11   3    5.76    1.49
   1 -11   3    5.51    1.32
  -2  11  -3    1.71    1.01
   2 -11   3    3.67    1.19
   2 -11   3    4.44    1.36
   2 -11   3    3.44    1.19
  -3  11  -3    3.21    1.28
  -3  11  -3    4.93    1.15
   3 -11   3    3.97    1.25
   3 -11   3    5.23    1.31
   3 -11   3    4.23    1.33
  -4  11  -3   26.00    3.05
  -4  11  -3   22.77    2.43
   4 -11   3   25.25    2.79
   4 -11   3   27.54    2.93
  -5  11  -3   -0.17    0.93
  -5  11  -3    1.33    1.24
   5 -11   3    2.56    1.34
   5 -11   3    2.30    1.27
  -6  11  -3   11.80    2.41
  -6  11  -3   12.53    1.88
   6 -11   3   11.34    2.21
   6 -11   3   13.61    2.44
  -7  11  -3    3.87    1.70
   7 -11   3    1.80    1.37
   7 -11   3   -0.32    1.21
  -8  11  -3    1.50    1.14
  -8  11  -3    2.35    1.49
   8 -11   3    1.43    1.48
   8 -11   3    4.46    1.65
  -9  11  -3   -0.06    1.23
  -9  11  -3    0.53    1.11
   9 -11   3    4.32    1.72
   9 -11   3    0.78    1.04
 -10  11  -3    2.91    1.56
   8  10  -3    2.46    1.71
  -8 -10   3    4.62    2.12
  -8 -10   3    2.15    1.69
   7  10  -3    0.13    0.63
   7  10  -3    0.40    1.19
  -7 -10   3    0.18    1.40
  -7 -10   3    1.87    1.44
   6  10  -3    3.72    1.02
   6  10  -3    1.14    1.20
  -6 -10   3    2.09    1.02
  -6 -10   3    1.91    1.42
   5  10  -3    0.62    1.01
   5  10  -3    1.04    0.72
  -5 -10   3    1.33    1.25
  -5 -10   3    0.89    0.92
   4  10  -3    1.38    0.76
   4  10  -3   -0.13    0.73
  -4 -10   3   -0.89    0.51
  -4 -10   3   -1.35    0.84
   3  10  -3   -0.80    0.57
   3  10  -3    0.14    0.82
   3  10  -3    0.01    0.49
  -3 -10   3   -0.09    0.64
  -3 -10   3    0.29    1.06
  -3 -10   3   -1.57    0.56
   2  10  -3   13.74    1.35
   2  10  -3   13.66    1.86
   2  10  -3   14.24    1.68
  -2 -10   3   11.50    1.74
  -2 -10   3    8.63    1.94
  -2 -10   3   12.69    1.60
   1  10  -3    1.04    0.76
   1  10  -3    0.64    0.57
   1  10  -3    0.66    0.62
  -1 -10   3    1.23    0.75
  -1 -10   3    0.89    1.18
  -1 -10   3    0.57    0.77
  -1 -10   3    1.11    0.79
   0  10  -3    2.38    0.67
   0  10  -3    1.70    0.85
   0 -10   3    1.10    0.76
   0 -10   3    1.68    0.92
   0 -10   3    1.88    0.84
  -1  10  -3    4.07    1.18
   1 -10   3    2.29    0.96
   1 -10   3    3.78    1.06
   1 -10   3    3.15    1.10
  -2  10  -3    3.88    1.00
  -2  10  -3    1.89    0.99
   2 -10   3    1.92    0.92
   2 -10   3    2.22    1.00
   2 -10   3    3.08    1.06
  -3  10  -3   -0.11    0.61
  -3  10  -3    0.44    0.79
   3 -10   3    1.20    0.85
   3 -10   3    0.34    0.87
  -4  10  -3   18.84    2.59
  -4  10  -3   15.76    1.87
   4 -10   3   13.69    2.19
   4 -10   3   18.82    2.44
  -5  10  -3   35.46    3.89
  -5  10  -3   44.18    3.41
   5 -10   3   37.01    3.62
   5 -10   3   44.26    3.99
  -6  10  -3    4.96    1.26
  -6  10  -3    9.73    2.08
   6 -10   3    4.20    1.50
   6 -10   3    4.80    1.54
  -7  10  -3   -1.25    0.88
  -7  10  -3   -0.73    0.57
  -7  10  -3   -0.88    0.96
   7 -10   3    1.48    1.18
   7 -10   3    0.56    1.12
  -8  10  -3   -0.29    1.11
  -8  10  -3   -0.76    1.05
  -8  10  -3   -1.71    0.93
   8 -10   3    0.73    1.20
   8 -10   3    1.01    0.98
  -9  10  -3    0.92    1.40
  -9  10  -3    1.15    1.27
   9 -10   3    4.01    1.59
   9 -10   3    3.78    1.66
 -10  10  -3    0.73    1.59
 -10  10  -3    2.82    1.54
  10 -10   3    0.64    1.45
  10 -10   3    2.57    1.53
  10 -10   3    2.15    1.69
   9   9  -3    4.19    1.14
   9   9  -3    1.50    1.75
  -9  -9   3    1.17    1.32
  -9  -9   3    1.90    1.81
   8   9  -3    1.16    1.09
   8   9  -3    2.55    0.95
  -8  -9   3    1.90    1.67
  -8  -9   3    1.99    1.47
   7   9  -3    0.14    0.61
   7   9  -3    0.62    1.08
  -7  -9   3   -0.98    1.23
  -7  -9   3    0.05    0.77
   6   9  -3   -0.13    0.53
  -6  -9   3    1.69    1.42
  -5  -9   3    3.18    1.36
   4   9  -3   -0.48    0.45
  -4  -9   3   -0.20    0.67
  -4  -9   3   -0.11    0.85
   3   9  -3    7.47    1.34
   3   9  -3    6.88    1.01
  -3  -9   3    6.18    1.62
  -3  -9   3    6.77    1.04
  -3  -9   3    6.40    1.25
   2   9  -3    2.79    0.64
   2   9  -3    3.39    0.92
  -2  -9   3    2.74    0.89
  -2  -9   3    4.55    0.91
  -2  -9   3    3.79    1.30
  -2  -9   3    2.88    0.83
   1   9  -3    6.53    0.98
   1   9  -3    5.68    1.15
   1   9  -3    6.16    0.90
  -1  -9   3    8.68    1.34
  -1  -9   3    6.43    1.13
  -1  -9   3    7.47    1.29
  -1  -9   3    4.24    1.32
   0   9  -3    7.14    1.34
   0   9  -3    6.09    0.85
   0  -9   3    7.06    1.20
   0  -9   3    6.91    1.41
   0  -9   3    4.67    1.06
   0  -9   3    5.71    1.18
  -1   9  -3   -0.79    0.54
   1  -9   3   -0.26    0.71
   1  -9   3   -0.41    0.52
   1  -9   3    1.00    0.77
  -2   9  -3   11.24    1.51
  -2   9  -3    9.89    1.76
   2  -9   3   10.88    1.66
   2  -9   3   13.91    1.91
  -3   9  -3   -0.03    0.34
  -3   9  -3    0.10    0.84
  -3   9  -3   -0.68    0.68
   3  -9   3    0.34    0.78
   3  -9   3   -0.32    0.72
  -4   9  -3    2.82    1.02
  -4   9  -3    5.18    1.44
   4  -9   3    2.64    1.20
   4  -9   3    5.51    1.38
  -5   9  -3   -0.03    0.84
  -5   9  -3    0.08    0.76
   5  -9   3    0.13    0.66
   5  -9   3   -1.17    0.66
  -6   9  -3   -1.46    0.68
  -6   9  -3    0.91    1.05
  -6   9  -3   -0.39    0.72
   6  -9   3   -0.61    0.89
   6  -9   3    1.43    1.20
  -7   9  -3   -0.10    0.99
  -7   9  -3    1.69    1.24
  -7   9  -3   -0.10    0.91
   7  -9   3    0.81    1.15
   7  -9   3   -0.48    0.52
  -8   9  -3    2.35    1.23
  -8   9  -3    2.37    1.33
  -8   9  -3    3.08    1.18
   8  -9   3    2.49    1.32
   8  -9   3    2.71    1.33
  -9   9  -3    0.46    1.01
  -9   9  -3   -0.78    0.84
  -9   9  -3   -0.23    0.98
   9  -9   3    0.44    1.28
   9  -9   3    0.42    1.15
   9  -9   3    0.21    1.10
 -10   9  -3    1.78    1.56
 -10   9  -3   -0.23    1.26
  10  -9   3   -1.21    1.17
  10  -9   3    0.73    1.42
  10  -9   3   -0.23    1.19
   9   8  -3    1.48    1.49
   9   8  -3   -0.02    0.77
  -9  -8   3    0.80    1.41
  -9  -8   3    1.28    1.55
   8   8  -3    1.59    0.86
  -8  -8   3    1.26    1.02
  -8  -8   3    0.69    1.39
   7   8  -3   -0.15    0.55
  -7  -8   3    0.32    0.97
  -7  -8   3   -0.37    1.08
   6   8  -3    3.71    0.99
  -6  -8   3    4.81    1.37
   5   8  -3    0.60    0.59
  -5  -8   3    0.52    0.77
   4   8  -3    1.94    0.77
  -4  -8   3    3.68    0.68
  -4  -8   3    3.13    1.05
  -4  -8   3    3.29    0.83
   3   8  -3    5.09    1.06
   3   8  -3    3.60    0.91
   3   8  -3    4.44    0.73
  -3  -8   3    2.90    0.86
  -3  -8   3    4.50    0.79
  -3  -8   3    3.63    0.88
  -3  -8   3    1.96    1.01
   2   8  -3    8.72    0.92
   2   8  -3   12.35    1.53
   2   8  -3    8.03    1.34
  -2  -8   3    8.52    1.14
  -2  -8   3    8.65    0.90
  -2  -8   3   10.53    1.65
  -2  -8   3    6.53    1.24
  -2  -8   3    8.65    1.30
   1   8  -3   20.17    2.01
   1   8  -3   18.76    1.49
   1   8  -3   22.84    2.11
  -1  -8   3   17.41    2.01
  -1  -8   3   18.62    1.71
  -1  -8   3   20.97    1.97
  -1  -8   3   15.75    1.77
   0   8  -3   32.26    2.17
   0   8  -3   25.25    2.68
   0  -8   3   34.38    2.80
   0  -8   3   32.40    2.76
   0  -8   3   33.71    2.58
   0  -8   3   30.34    2.64
  -1   8  -3   26.89    1.70
  -1   8  -3   28.04    2.34
  -1   8  -3   23.21    2.51
   1  -8   3   24.64    2.32
   1  -8   3   25.72    2.49
   1  -8   3   27.14    2.33
  -2   8  -3   11.22    1.76
  -2   8  -3   11.36    1.48
  -2   8  -3   11.98    0.91
  -2   8  -3   12.17    0.91
   2  -8   3   12.09    1.66
   2  -8   3   11.72    1.65
  -3   8  -3    1.37    0.83
  -3   8  -3    0.85    0.51
  -3   8  -3    1.39    0.76
   3  -8   3    0.72    0.83
   3  -8   3    1.80    0.79
  -4   8  -3   -0.39    0.86
  -4   8  -3    0.45    0.63
   4  -8   3    1.12    0.79
   4  -8   3   -0.55    0.74
  -5   8  -3    7.46    1.59
  -5   8  -3   10.91    1.70
  -5   8  -3   11.09    1.48
   5  -8   3   12.66    2.02
   5  -8   3    6.53    1.56
  -6   8  -3    6.86    1.48
  -6   8  -3    7.16    1.33
  -6   8  -3    8.94    1.76
   6  -8   3    8.08    1.61
   6  -8   3    6.18    1.50
  -7   8  -3    0.86    0.92
  -7   8  -3    0.13    0.83
   7  -8   3    0.36    1.03
   7  -8   3    1.80    1.08
  -8   8  -3   -0.46    0.82
  -8   8  -3    1.68    1.15
   8  -8   3    0.27    0.93
   8  -8   3    1.12    0.88
  -9   8  -3    0.56    0.96
  -9   8  -3    0.16    1.10
   9  -8   3    1.39    1.19
   9  -8   3    1.80    1.05
   9  -8   3    0.06    1.12
 -10   8  -3    1.32    1.23
 -10   8  -3   -0.13    0.85
  10  -8   3   -0.38    0.87
  10  -8   3   -0.78    1.19
  10  -8   3   -0.51    1.15
 -11   8  -3   -1.44    1.15
  11  -8   3    0.87    1.31
  11  -8   3    0.05    1.15
  10   7  -3    2.43    1.08
 -10  -7   3    2.00    1.72
 -10  -7   3    1.30    1.44
   9   7  -3   -0.11    0.70
  -9  -7   3    0.20    1.37
  -9  -7   3    0.19    1.21
   8   7  -3    0.78    0.76
  -8  -7   3    1.74    1.21
  -8  -7   3    2.34    1.14
   7   7  -3    6.21    1.22
  -7  -7   3    5.92    1.48
  -7  -7   3    2.86    1.20
   6   7  -3    5.83    1.17
  -6  -7   3    9.62    1.86
   5   7  -3    2.76    0.83
  -5  -7   3    1.46    0.64
  -5  -7   3    1.38    1.04
   4   7  -3   -0.37    0.40
   4   7  -3   -0.21    0.41
  -4  -7   3    0.54    0.80
  -4  -7   3    0.36    0.43
  -4  -7   3   -0.56    0.33
   3   7  -3    5.98    1.08
   3   7  -3    6.30    1.12
  -3  -7   3    6.69    1.05
  -3  -7   3    2.29    0.95
  -3  -7   3    7.47    0.82
  -3  -7   3    7.49    1.10
   2   7  -3   45.99    3.17
   2   7  -3   45.34    2.85
   2   7  -3   48.65    3.53
   2   7  -3   37.83    3.43
  -2  -7   3   44.50    3.13
  -2  -7   3   47.12    3.43
  -2  -7   3   41.88    3.31
  -2  -7   3   45.64    3.46
  -2  -7   3   45.70    3.58
   1   7  -3    5.18    1.00
   1   7  -3    4.62    0.98
  -1  -7   3    7.09    0.96
  -1  -7   3    4.74    0.96
  -1  -7   3    5.13    1.00
  -1  -7   3    5.09    0.67
  -1  -7   3    4.88    1.10
   0   7  -3    1.10    0.61
   0   7  -3   -0.15    0.49
   0  -7   3   -0.73    0.41
   0  -7   3    0.27    0.58
   0  -7   3    0.33    0.53
   0  -7   3    0.72    0.61
  -1   7  -3   12.54    0.90
  -1   7  -3   11.79    1.38
  -1   7  -3   12.26    1.73
   1  -7   3   14.37    1.46
   1  -7   3   14.62    1.62
   1  -7   3   14.84    1.48
  -2   7  -3   11.77    1.39
  -2   7  -3   14.03    1.19
  -2   7  -3   11.59    1.73
   2  -7   3   14.27    1.54
   2  -7   3   12.43    1.73
  -3   7  -3   11.47    1.26
  -3   7  -3    8.95    1.58
  -3   7  -3   11.85    1.35
   3  -7   3   12.67    1.79
   3  -7   3   12.89    1.68
  -4   7  -3    2.23    0.87
  -4   7  -3    2.15    0.77
  -4   7  -3    2.73    1.04
   4  -7   3    2.87    1.09
   4  -7   3    2.15    0.96
  -5   7  -3    9.43    1.39
  -5   7  -3    7.83    1.44
  -5   7  -3    9.28    1.63
   5  -7   3   10.42    1.76
   5  -7   3    7.32    1.43
  -6   7  -3   -0.16    0.73
  -6   7  -3    1.23    0.73
   6  -7   3    1.02    0.97
   6  -7   3    1.02    0.76
  -7   7  -3   -0.61    0.70
  -7   7  -3    0.24    0.76
   7  -7   3   -0.60    0.78
   7  -7   3    1.38    0.89
  -8   7  -3    1.04    1.02
  -8   7  -3    0.13    0.96
   8  -7   3    1.94    1.10
   8  -7   3    0.13    1.02
  -9   7  -3    0.15    0.73
  -9   7  -3   -0.15    1.07
   9  -7   3    1.40    1.33
   9  -7   3   -1.01    0.82
   9  -7   3    0.48    1.07
 -10   7  -3    0.23    1.16
 -10   7  -3    1.17    1.29
  10  -7   3    1.78    1.28
  10  -7   3    0.58    1.15
 -11   7  -3   -0.30    1.32
 -11   7  -3    0.16    1.37
  11  -7   3    1.95    1.47
  11  -7   3   -0.35    1.04
  11   6  -3    4.79    1.43
 -11  -6   3    3.85    1.73
 -11  -6   3    5.46    1.98
  10   6  -3    0.03    0.72
 -10  -6   3    1.64    1.44
 -10  -6   3    0.70    1.31
   9   6  -3    0.14    0.76
  -9  -6   3   -1.22    0.91
  -9  -6   3   -0.36    0.92
   8   6  -3    4.85    1.16
  -8  -6   3    3.95    1.29
  -8  -6   3    4.81    1.51
   7   6  -3    6.80    1.24
  -7  -6   3    4.83    1.30
  -7  -6   3    4.12    1.31
   6   6  -3    0.23    0.49
  -6  -6   3    0.08    0.78
  -6  -6   3   -0.33    0.41
  -6  -6   3    0.72    0.71
   5   6  -3    1.21    0.56
   5   6  -3    3.51    0.88
  -5  -6   3    1.25    0.59
  -5  -6   3    2.44    1.03
  -5  -6   3    2.10    0.55
   4   6  -3   27.08    2.25
   4   6  -3   24.11    2.19
  -4  -6   3   23.90    1.65
  -4  -6   3   23.38    2.12
  -4  -6   3   23.32    2.34
   3   6  -3   40.02    3.30
   3   6  -3   45.80    3.35
  -3  -6   3   43.41    3.48
  -3  -6   3   43.10    2.85
  -3  -6   3   41.87    3.37
  -3  -6   3   44.08    3.29
   2   6  -3    5.62    0.74
   2   6  -3    3.29    0.79
   2   6  -3    3.86    0.52
   2   6  -3    1.59    0.64
  -2  -6   3    3.63    0.65
  -2  -6   3    4.20    0.80
  -2  -6   3    3.38    0.60
  -2  -6   3    3.70    0.61
  -2  -6   3    4.53    0.90
   1   6  -3    8.64    0.96
   1   6  -3    8.62    1.19
   1   6  -3    6.87    1.16
  -1  -6   3    8.21    1.20
  -1  -6   3    7.81    0.90
  -1  -6   3    8.80    0.70
  -1  -6   3    9.81    1.14
  -1  -6   3    7.98    0.75
  -1  -6   3    7.63    1.18
   0   6  -3    0.80    0.52
   0   6  -3    1.11    0.51
   0   6  -3    0.99    0.48
   0  -6   3    0.77    0.44
   0  -6   3    0.26    0.45
   0  -6   3   -0.07    0.35
   0  -6   3   -0.17    0.36
  -1   6  -3   39.51    3.10
  -1   6  -3   40.13    3.38
  -1   6  -3   42.53    3.11
   1  -6   3   43.01    3.14
   1  -6   3   45.61    3.10
   1  -6   3   46.58    3.42
  -2   6  -3   99.79    7.20
  -2   6  -3  105.17    6.82
   2  -6   3  100.18    6.77
   2  -6   3  105.33    7.16
  -3   6  -3   79.00    5.58
  -3   6  -3   84.94    6.06
  -3   6  -3   81.81    5.65
   3  -6   3   84.09    5.74
   3  -6   3   86.19    6.07
  -4   6  -3    3.73    1.12
  -4   6  -3    5.53    0.99
  -4   6  -3    5.25    1.03
   4  -6   3    5.15    1.17
   4  -6   3    5.39    1.06
  -5   6  -3   11.57    1.57
  -5   6  -3   13.06    1.47
   5  -6   3   12.05    1.11
   5  -6   3   11.38    1.63
   5  -6   3   10.03    1.77
  -6   6  -3   -0.89    0.35
  -6   6  -3   -0.20    0.66
   6  -6   3   -1.79    0.50
   6  -6   3    0.02    0.68
   6  -6   3    0.56    0.48
  -7   6  -3    0.67    0.79
  -7   6  -3    1.91    0.92
   7  -6   3    2.65    1.08
   7  -6   3    3.03    1.07
   7  -6   3    1.74    0.64
  -8   6  -3    0.04    0.86
  -8   6  -3   -0.54    0.59
   8  -6   3   -0.46    0.78
   8  -6   3   -1.22    0.78
   8  -6   3   -0.50    0.59
   8  -6   3   -0.18    0.81
  -9   6  -3    2.29    1.28
  -9   6  -3    4.74    1.41
   9  -6   3    3.48    1.43
   9  -6   3    5.57    1.37
 -10   6  -3    2.58    1.38
 -10   6  -3    3.55    1.47
  10  -6   3    3.63    1.32
  10  -6   3    1.19    1.13
 -11   6  -3    0.93    1.54
 -11   6  -3    0.30    1.33
  11  -6   3    2.09    1.39
  11  -6   3    0.47    1.31
  11   5  -3   -0.79    0.76
 -11  -5   3    2.43    1.68
 -11  -5   3   -0.29    1.51
  10   5  -3    0.66    0.80
 -10  -5   3   -0.39    1.23
 -10  -5   3    0.35    1.15
   9   5  -3    0.07    0.62
  -9  -5   3   -0.35    0.96
  -9  -5   3   -0.18    0.87
   8   5  -3   -0.01    0.69
  -8  -5   3   -0.14    0.82
  -8  -5   3    0.30    0.90
   7   5  -3    9.32    1.53
  -7  -5   3   10.61    1.76
  -7  -5   3   10.25    1.44
  -7  -5   3    7.54    1.59
   6   5  -3    1.36    0.65
   6   5  -3    0.61    0.56
  -6  -5   3    1.03    0.91
  -6  -5   3    0.51    0.76
  -6  -5   3    1.17    0.58
   5   5  -3   10.76    1.42
   5   5  -3    9.68    1.31
  -5  -5   3    7.58    0.81
  -5  -5   3    7.39    1.15
  -5  -5   3    8.20    1.40
   4   5  -3   -0.31    0.34
   4   5  -3   -0.46    0.38
  -4  -5   3    0.09    0.12
  -4  -5   3    1.08    0.60
  -4  -5   3   -0.27    0.34
  -4  -5   3   -0.12    0.26
   3   5  -3   41.19    2.85
   3   5  -3   32.11    2.73
  -3  -5   3   36.16    2.92
  -3  -5   3   33.61    2.70
  -3  -5   3   34.10    2.27
  -3  -5   3   33.89    2.79
   2   5  -3   76.89    5.72
   2   5  -3   80.72    4.76
   2   5  -3   88.36    5.22
   2   5  -3   90.42    5.75
  -2  -5   3   83.83    5.22
  -2  -5   3   86.47    6.11
  -2  -5   3   82.60    5.69
  -2  -5   3   75.27    5.51
   1   5  -3  225.57   14.35
   1   5  -3  250.40   14.54
   1   5  -3  234.38   13.76
   1   5  -3  215.47   14.52
   1   5  -3  219.99   15.87
  -1  -5   3  245.61   15.90
  -1  -5   3  209.84   13.52
  -1  -5   3  219.29   14.46
  -1  -5   3  217.93   13.83
  -1  -5   3  225.89   13.78
   0   5  -3  164.00   11.45
   0   5  -3  190.83   10.73
   0   5  -3  160.54   10.43
   0   5  -3  178.95   10.11
   0   5  -3  157.71   10.65
   0  -5   3  159.66    9.93
   0  -5   3  149.32   10.60
   0  -5   3  158.89   10.11
   0  -5   3  152.97   10.01
  -1   5  -3  143.56    9.66
  -1   5  -3  148.94    9.36
   1  -5   3  142.59    8.94
   1  -5   3  143.08    9.62
   1  -5   3  151.09    9.19
  -2   5  -3   58.61    4.29
  -2   5  -3   56.89    3.94
  -2   5  -3   55.18    3.86
   2  -5   3   56.09    4.21
   2  -5   3   54.01    3.92
  -3   5  -3  253.33   15.09
  -3   5  -3  244.56   14.65
  -3   5  -3  221.37   15.45
   3  -5   3  232.57   14.82
   3  -5   3  236.03   15.47
  -4   5  -3   27.29    2.38
  -4   5  -3   26.17    2.33
   4  -5   3   27.53    2.62
   4  -5   3   31.27    2.50
  -5   5  -3   -0.53    0.47
  -5   5  -3   -0.15    0.51
   5  -5   3    0.48    0.56
   5  -5   3    0.16    0.60
   5  -5   3    0.96    0.43
   5  -5   3    0.42    0.30
  -6   5  -3    0.23    0.69
  -6   5  -3    0.54    0.65
  -6   5  -3   -0.28    0.49
   6  -5   3    0.46    0.33
   6  -5   3   -0.25    0.67
   6  -5   3   -0.10    0.72
   6  -5   3   -0.08    0.45
  -7   5  -3   17.77    2.03
  -7   5  -3   16.07    2.33
  -7   5  -3   15.21    2.10
   7  -5   3   14.46    2.28
   7  -5   3   15.67    1.63
   7  -5   3   18.22    2.28
  -8   5  -3   11.50    1.92
  -8   5  -3   11.36    1.90
  -8   5  -3   12.33    2.08
   8  -5   3   10.97    1.55
   8  -5   3   12.82    2.13
   8  -5   3   11.14    1.76
  -9   5  -3   -1.17    0.81
  -9   5  -3    0.06    0.72
   9  -5   3    0.34    0.90
   9  -5   3    0.05    0.76
   9  -5   3   -0.07    0.79
 -10   5  -3    0.40    1.31
 -10   5  -3   -0.60    0.71
  10  -5   3    0.10    0.95
  10  -5   3    0.05    1.02
  10  -5   3   -0.16    0.99
 -11   5  -3   -0.63    1.16
 -11   5  -3   -1.23    1.36
  11  -5   3   -0.46    1.13
  12   4  -3    0.31    1.13
 -12  -4   3    0.47    1.64
 -12  -4   3   -1.09    1.44
  11   4  -3    1.86    1.08
 -11  -4   3    4.54    1.62
 -11  -4   3    1.77    1.15
  10   4  -3   -0.13    0.76
 -10  -4   3    1.82    1.30
 -10  -4   3    1.45    1.00
   9   4  -3    4.18    1.11
  -9  -4   3    2.16    1.14
  -9  -4   3    1.36    0.90
   8   4  -3    2.59    0.93
  -8  -4   3    3.76    1.01
  -8  -4   3    3.70    1.22
  -8  -4   3    3.62    1.24
   7   4  -3    6.79    1.27
  -7  -4   3    8.10    1.56
  -7  -4   3    3.32    1.12
  -7  -4   3    5.15    1.04
   6   4  -3    8.81    1.32
   6   4  -3    7.53    1.23
  -6  -4   3    5.54    1.26
  -6  -4   3    8.25    1.41
  -6  -4   3    6.04    1.09
   5   4  -3    9.60    1.39
   5   4  -3   17.00    1.56
  -5  -4   3   12.11    1.33
  -5  -4   3   12.35    0.99
  -5  -4   3   10.97    1.50
  -5  -4   3   11.97    1.62
   4   4  -3   10.18    1.16
   4   4  -3   10.28    1.17
  -4  -4   3   11.71    1.20
  -4  -4   3    9.75    0.76
  -4  -4   3    6.11    1.16
   3   4  -3    0.71    0.44
   3   4  -3    0.85    0.46
  -3  -4   3    1.53    0.51
  -3  -4   3    1.21    0.48
  -3  -4   3    0.46    0.55
  -3  -4   3    0.36    0.17
   2   4  -3   18.72    1.11
   2   4  -3   18.00    1.56
   2   4  -3   18.65    1.63
   2   4  -3   14.92    1.59
   2   4  -3   19.78    1.30
  -2  -4   3   20.27    1.62
  -2  -4   3   15.34    1.55
  -2  -4   3   18.08    1.29
  -2  -4   3   16.20    1.52
   1   4  -3   24.06    1.83
   1   4  -3   18.78    1.61
   1   4  -3   20.53    1.73
   1   4  -3   21.91    1.54
   1   4  -3   20.97    1.67
   1   4  -3   20.71    1.81
  -1  -4   3   23.48    1.68
  -1  -4   3   20.38    1.53
  -1  -4   3   18.52    1.64
  -1  -4   3   21.24    1.79
  -1  -4   3   18.36    1.75
   0   4  -3   73.75    5.14
   0   4  -3   79.15    5.58
   0   4  -3   85.39    5.34
   0   4  -3   67.86    5.26
   0   4  -3   74.78    4.94
   0  -4   3   88.53    5.22
   0  -4   3   76.87    4.97
   0  -4   3   81.29    4.99
   0  -4   3   73.71    4.93
   0  -4   3   74.29    5.31
   0  -4   3   74.20    4.90
   0  -4   3   83.14    5.34
  -1   4  -3   21.89    1.75
  -1   4  -3   16.95    1.54
  -1   4  -3   18.15    1.72
  -1   4  -3   17.62    1.46
  -1   4  -3   19.86    1.65
   1  -4   3   17.72    1.52
   1  -4   3   17.18    1.37
   1  -4   3   16.86    1.68
   1  -4   3   19.84    1.52
   1  -4   3   20.26    1.60
  -2   4  -3  135.17    8.82
  -2   4  -3  142.95    8.18
  -2   4  -3  124.70    8.49
  -2   4  -3  150.84    9.16
   2  -4   3  126.70    9.05
   2  -4   3  138.62    8.23
   2  -4   3  139.49    8.69
  -3   4  -3    0.31    0.50
  -3   4  -3    0.47    0.48
  -3   4  -3    0.29    0.44
   3  -4   3    0.84    0.58
   3  -4   3   -0.08    0.46
  -4   4  -3    1.90    0.65
  -4   4  -3    2.09    0.67
   4  -4   3    1.65    0.62
   4  -4   3    2.26    0.32
   4  -4   3    2.36    0.52
   4  -4   3    0.54    0.60
  -5   4  -3    3.58    0.94
  -5   4  -3    3.81    0.95
  -5   4  -3    3.57    0.89
   5  -4   3    4.06    0.41
   5  -4   3    2.92    0.71
   5  -4   3    4.71    1.06
   5  -4   3    3.45    0.95
  -6   4  -3    9.02    1.44
  -6   4  -3    7.64    1.46
  -6   4  -3   11.84    1.76
   6  -4   3   10.52    0.79
   6  -4   3    8.43    1.58
   6  -4   3    9.51    1.30
  -7   4  -3    9.32    1.63
  -7   4  -3    9.36    1.62
  -7   4  -3   10.13    1.74
   7  -4   3   12.02    1.52
   7  -4   3    6.80    1.32
   7  -4   3    9.54    1.71
  -8   4  -3    1.16    0.98
  -8   4  -3   -0.06    0.85
  -8   4  -3   -0.26    0.70
   8  -4   3   -0.42    0.67
   8  -4   3    1.51    0.85
   8  -4   3   -0.93    0.66
  -9   4  -3    0.76    1.06
  -9   4  -3    5.19    1.52
   9  -4   3   -0.13    0.81
   9  -4   3    2.34    0.93
   9  -4   3    1.78    1.07
 -10   4  -3    0.16    1.09
 -10   4  -3    0.13    1.10
  10  -4   3    1.90    1.13
  10  -4   3    0.24    0.95
 -11   4  -3    5.68    1.89
 -11   4  -3   10.83    2.39
  11  -4   3    2.75    1.48
  11  -4   3    6.70    1.76
  12   3  -3    0.00    0.93
 -12  -3   3   -1.06    1.25
 -12  -3   3    0.43    1.91
  11   3  -3    0.29    0.91
 -11  -3   3    3.88    1.47
 -11  -3   3    0.86    1.15
  10   3  -3    0.62    0.74
 -10  -3   3    0.92    1.06
 -10  -3   3   -0.34    0.84
   9   3  -3    0.39    0.62
  -9  -3   3    0.23    0.86
  -9  -3   3   -0.71    0.83
   8   3  -3   14.29    1.95
  -8  -3   3   11.98    1.95
  -8  -3   3   16.96    2.07
  -8  -3   3   12.83    1.80
   7   3  -3    0.62    0.61
  -7  -3   3   -0.30    0.48
  -7  -3   3    0.41    0.73
  -7  -3   3    0.33    0.71
   6   3  -3    5.65    1.04
   6   3  -3    4.42    0.98
  -6  -3   3    3.73    0.85
  -6  -3   3    4.29    0.94
  -6  -3   3    3.23    0.86
   5   3  -3   62.00    4.01
   5   3  -3   46.81    3.83
  -5  -3   3   51.76    3.85
  -5  -3   3   50.22    3.75
  -5  -3   3   51.60    3.84
   4   3  -3   37.99    2.72
   4   3  -3   35.11    2.93
   4   3  -3   29.79    2.62
  -4  -3   3   34.36    2.64
  -4  -3   3   31.85    2.57
   3   3  -3   21.19    1.66
   3   3  -3   18.97    1.63
   3   3  -3   17.52    1.67
  -3  -3   3   19.88    1.80
  -3  -3   3   17.23    1.09
  -3  -3   3   19.97    1.63
  -3  -3   3   15.06    1.52
   2   3  -3   42.54    2.98
   2   3  -3   42.24    2.75
   2   3  -3   44.86    3.38
   2   3  -3   38.79    3.15
   2   3  -3   44.91    3.18
  -2  -3   3   44.82    3.01
  -2  -3   3   47.37    3.19
  -2  -3   3   47.48    3.18
  -2  -3   3   48.50    3.41
  -2  -3   3   39.55    3.12
   1   3  -3  146.92   10.58
   1   3  -3  152.47    9.06
   1   3  -3  142.57    9.45
   1   3  -3  159.43    9.60
   1   3  -3  143.79    9.59
   1   3  -3  145.60    9.03
  -1  -3   3  139.64    9.57
  -1  -3   3  154.29   10.59
  -1  -3   3  153.47    9.09
  -1  -3   3  150.40    9.06
  -1  -3   3  157.33    9.48
  -1  -3   3  144.19    9.58
   0   3  -3   12.20    1.05
   0   3  -3   11.46    1.10
   0   3  -3   11.93    1.19
   0   3  -3   11.82    0.96
   0   3  -3   12.58    1.11
   0   3  -3   11.78    1.16
   0  -3   3   10.82    1.03
   0  -3   3   12.49    0.99
   0  -3   3   13.67    1.22
   0  -3   3   11.64    1.19
   0  -3   3   13.33    1.14
   0  -3   3   14.35    1.17
   0  -3   3   13.00    1.03
  -1   3  -3   29.41    2.30
  -1   3  -3   30.01    2.25
  -1   3  -3   28.11    2.06
  -1   3  -3   27.87    1.82
  -1   3  -3   31.97    2.02
  -1   3  -3   24.86    2.08
  -1   3  -3   28.42    2.06
   1  -3   3   26.57    2.07
   1  -3   3   29.70    2.24
   1  -3   3   28.66    1.98
   1  -3   3   28.06    2.10
   1  -3   3   27.26    1.82
   1  -3   3   26.30    2.22
  -2   3  -3   78.14    4.45
  -2   3  -3   74.47    4.53
  -2   3  -3   70.44    4.69
  -2   3  -3   63.42    4.88
  -2   3  -3   68.41    5.05
   2  -3   3   71.38    5.07
   2  -3   3   74.57    4.35
   2  -3   3   89.89    5.21
   2  -3   3   65.76    4.80
   2  -3   3   72.25    4.68
  -3   3  -3  113.20    7.39
  -3   3  -3  108.98    7.07
   3  -3   3  103.55    7.48
   3  -3   3  112.60    7.21
   3  -3   3  125.30    7.58
   3  -3   3  105.88    6.68
  -4   3  -3    0.57    0.50
  -4   3  -3   -0.39    0.46
   4  -3   3    0.70    0.39
   4  -3   3    0.61    0.53
  -5   3  -3    5.87    1.14
  -5   3  -3    5.39    1.09
  -5   3  -3    6.50    1.11
   5  -3   3    5.60    0.95
   5  -3   3    5.47    1.10
   5  -3   3    5.85    0.47
  -6   3  -3    4.28    1.11
  -6   3  -3    5.42    1.11
  -6   3  -3    5.69    1.17
   6  -3   3    3.17    1.02
   6  -3   3    5.97    1.00
   6  -3   3    5.49    1.08
  -7   3  -3    6.28    1.47
  -7   3  -3    5.87    1.31
  -7   3  -3    5.14    1.17
   7  -3   3    5.81    1.37
   7  -3   3    5.83    1.09
   7  -3   3    6.03    1.33
  -8   3  -3    4.48    1.34
  -8   3  -3    1.18    0.86
  -8   3  -3    2.78    1.15
   8  -3   3    2.72    1.06
   8  -3   3    2.49    1.00
   8  -3   3    1.47    0.93
  -9   3  -3    0.18    0.83
  -9   3  -3   -0.82    0.53
   9  -3   3   -0.05    0.76
   9  -3   3   -0.65    0.76
 -10   3  -3    1.39    1.25
 -10   3  -3    0.91    1.29
  10  -3   3    0.13    0.87
  10  -3   3   -0.23    1.03
 -11   3  -3   -1.69    1.25
 -11   3  -3    1.59    1.45
  11  -3   3   -0.39    1.17
  11  -3   3    0.89    1.04
  12   2  -3   -0.53    0.85
 -12  -2   3    0.61    1.27
 -12  -2   3    2.10    1.60
  11   2  -3    0.41    0.89
 -11  -2   3    1.26    1.07
 -11  -2   3    1.27    1.20
  10   2  -3   -0.65    0.59
 -10  -2   3   -0.57    0.94
 -10  -2   3    0.48    0.93
   9   2  -3    0.54    0.78
  -9  -2   3    0.39    0.76
  -9  -2   3   -0.63    0.51
  -9  -2   3   -0.88    0.69
   8   2  -3    4.32    1.07
  -8  -2   3    4.22    1.18
  -8  -2   3    2.22    0.98
  -8  -2   3    4.29    1.08
   7   2  -3   -0.20    0.47
  -7  -2   3   -0.16    0.42
  -7  -2   3   -0.29    0.27
  -7  -2   3    0.37    0.60
  -7  -2   3    0.58    0.71
   6   2  -3   50.50    3.78
  -6  -2   3   50.99    3.00
  -6  -2   3   44.79    3.60
  -6  -2   3   44.23    3.63
  -6  -2   3   43.45    3.48
   5   2  -3    1.51    0.54
   5   2  -3    2.43    0.69
   5   2  -3    2.56    0.71
  -5  -2   3    2.23    0.62
  -5  -2   3    2.08    0.64
  -5  -2   3    2.58    0.70
   4   2  -3   35.59    2.88
   4   2  -3   36.69    2.67
   4   2  -3   32.63    2.60
  -4  -2   3   34.93    2.62
  -4  -2   3   29.67    2.45
  -4  -2   3   30.43    2.45
   3   2  -3    0.03    0.28
   3   2  -3    0.34    0.39
   3   2  -3    0.14    0.37
   3   2  -3    0.33    0.33
   3   2  -3    0.10    0.10
  -3  -2   3    0.22    0.39
  -3  -2   3    0.73    0.41
  -3  -2   3    0.35    0.32
  -3  -2   3   -0.41    0.23
  -3  -2   3    0.57    0.49
   2   2  -3   99.75    7.40
   2   2  -3  104.63    6.30
   2   2  -3  108.83    6.68
   2   2  -3   94.29    6.53
   2   2  -3  101.56    6.67
  -2  -2   3   97.32    6.31
  -2  -2   3  108.04    7.41
  -2  -2   3  105.93    6.57
  -2  -2   3   94.65    6.62
  -2  -2   3  102.30    6.66
   1   2  -3    0.09    0.28
   1   2  -3    0.11    0.22
   1   2  -3    0.60    0.28
   1   2  -3    0.64    0.30
   1   2  -3    0.03    0.25
  -1  -2   3   -0.01    0.23
  -1  -2   3    0.44    0.34
  -1  -2   3    0.34    0.28
  -1  -2   3    0.03    0.20
  -1  -2   3    0.54    0.23
   0   2  -3    0.50    0.35
   0   2  -3    1.84    0.47
   0   2  -3    2.61    0.45
   0   2  -3    1.92    0.31
   0   2  -3    1.70    0.45
   0   2  -3    2.09    0.46
   0   2  -3    1.91    0.31
   0  -2   3    2.17    0.44
   0  -2   3    1.63    0.40
   0  -2   3    1.81    0.45
   0  -2   3    2.37    0.50
   0  -2   3    2.00    0.32
   0  -2   3    2.10    0.33
  -1   2  -3   32.56    2.20
  -1   2  -3   31.16    2.51
  -1   2  -3   36.01    2.34
  -1   2  -3   34.16    2.29
  -1   2  -3   33.70    2.09
  -1   2  -3   32.08    2.48
  -1   2  -3   38.75    2.29
  -1   2  -3   36.83    2.45
  -1   2  -3   31.51    2.49
   1  -2   3   37.22    2.31
   1  -2   3   36.50    2.49
   1  -2   3   33.35    2.09
   1  -2   3   32.28    2.55
   1  -2   3   33.31    2.25
   1  -2   3   36.63    2.56
  -2   2  -3   34.26    2.56
  -2   2  -3   38.52    2.38
  -2   2  -3   33.57    2.55
  -2   2  -3   31.16    2.35
  -2   2  -3   31.79    2.27
   2  -2   3   35.17    2.60
   2  -2   3   33.37    2.58
   2  -2   3   35.13    2.39
   2  -2   3   32.03    2.28
  -3   2  -3   68.86    5.02
  -3   2  -3   73.87    4.80
   3  -2   3   64.17    5.02
   3  -2   3   75.16    4.64
   3  -2   3   80.68    5.10
  -4   2  -3   22.27    1.96
  -4   2  -3   23.30    2.13
   4  -2   3   25.25    2.14
   4  -2   3   24.18    1.93
   4  -2   3   20.10    2.03
  -5   2  -3    7.29    1.19
  -5   2  -3    6.45    1.07
  -5   2  -3    4.94    1.07
   5  -2   3    5.89    1.00
   5  -2   3    5.94    1.14
   5  -2   3    4.89    1.02
  -6   2  -3    0.23    0.80
  -6   2  -3    1.15    0.64
  -6   2  -3    0.03    0.44
   6  -2   3   -0.09    0.57
   6  -2   3    0.09    0.47
   6  -2   3    0.66    0.68
  -7   2  -3    3.11    1.16
  -7   2  -3    3.57    1.11
  -7   2  -3    3.49    0.98
   7  -2   3    3.74    0.89
   7  -2   3    1.71    0.88
   7  -2   3    4.22    1.11
  -8   2  -3    6.20    1.60
  -8   2  -3    6.88    1.48
   8  -2   3    7.46    1.52
   8  -2   3    7.30    1.47
  -9   2  -3   -0.92    1.00
  -9   2  -3    0.50    1.05
   9  -2   3    0.67    1.03
   9  -2   3    0.44    0.80
 -10   2  -3    5.31    1.72
 -10   2  -3    3.16    1.59
  10  -2   3    6.81    1.76
  10  -2   3    4.13    1.39
 -11   2  -3    2.58    1.81
 -11   2  -3    0.38    1.41
  11  -2   3    1.26    1.57
  11  -2   3    3.40    1.48
  13   1  -3    0.51    1.27
 -13  -1   3    0.58    1.60
  12   1  -3   -0.58    0.94
 -12  -1   3    0.67    1.24
 -12  -1   3   -0.42    1.20
  11   1  -3    0.76    0.95
 -11  -1   3    0.14    0.94
 -11  -1   3    0.14    0.90
  10   1  -3   -0.54    0.56
 -10  -1   3   -0.68    0.77
 -10  -1   3    0.58    0.87
 -10  -1   3   -0.57    0.71
   9   1  -3    0.47    0.67
  -9  -1   3    0.10    0.79
  -9  -1   3    0.32    0.83
  -9  -1   3    0.04    0.78
   8   1  -3    3.36    1.03
  -8  -1   3    4.84    1.10
  -8  -1   3    4.43    1.10
  -8  -1   3    2.88    0.94
   7   1  -3   33.59    3.08
  -7  -1   3   37.67    2.51
  -7  -1   3   32.89    3.02
  -7  -1   3   35.19    2.89
  -7  -1   3   40.50    3.10
   6   1  -3   20.56    2.14
   6   1  -3   21.94    1.60
  -6  -1   3   18.10    1.90
  -6  -1   3   25.55    1.66
  -6  -1   3   23.66    2.05
  -6  -1   3   24.78    2.17
   5   1  -3   46.62    3.70
   5   1  -3   48.06    3.11
   5   1  -3   53.49    3.76
   5   1  -3   45.45    4.08
  -5  -1   3   50.59    3.53
  -5  -1   3   47.49    3.48
  -5  -1   3   46.52    3.65
  -5  -1   3   53.90    3.15
   4   1  -3   77.45    5.43
   4   1  -3   80.50    6.09
   4   1  -3   82.48    4.86
   4   1  -3   84.21    5.47
  -4  -1   3   78.35    5.13
  -4  -1   3   77.49    5.41
  -4  -1   3   72.46    5.12
   3   1  -3   27.95    2.01
   3   1  -3   25.92    2.12
   3   1  -3   28.14    2.39
   3   1  -3   29.41    2.18
   3   1  -3   26.86    1.80
  -3  -1   3   29.55    2.16
  -3  -1   3   30.80    2.09
  -3  -1   3   24.90    2.14
  -3  -1   3   25.43    1.94
  -3  -1   3   26.26    2.02
  -3  -1   3   29.99    2.41
   2   1  -3  232.13   13.12
   2   1  -3  197.26   13.06
   2   1  -3  189.87   12.86
   2   1  -3  218.33   12.44
   2   1  -3  191.33   14.74
  -2  -1   3  205.75   14.75
  -2  -1   3  209.41   12.89
  -2  -1   3  207.72   12.39
  -2  -1   3  203.22   12.44
  -2  -1   3  228.29   13.11
  -2  -1   3  200.05   13.08
  -2  -1   3  212.63   11.54
   1   1  -3    4.14    0.64
   1   1  -3    4.83    0.67
   1   1  -3    5.13    0.48
   1   1  -3    4.87    0.53
   1   1  -3    6.25    0.63
   1   1  -3    4.86    0.60
  -1  -1   3    5.07    0.55
  -1  -1   3    5.08    0.64
  -1  -1   3    5.56    0.60
  -1  -1   3    5.11    0.63
  -1  -1   3    5.15    0.68
  -1  -1   3    5.56    0.48
   0   1  -3  302.49   19.89
   0   1  -3  305.69   19.92
   0   1  -3  310.33   18.96
   0   1  -3  340.27   18.86
   0   1  -3  306.40   19.76
   0  -1   3  317.43   19.76
   0  -1   3  325.10   18.52
   0  -1   3  340.99   18.87
   0  -1   3  342.96   19.94
   0  -1   3  315.62   18.84
   0  -1   3  323.57   18.97
  -1   1  -3   34.37    2.38
  -1   1  -3   40.20    2.60
  -1   1  -3   37.82    2.41
  -1   1  -3   38.13    2.37
  -1   1  -3   35.85    2.58
  -1   1  -3   34.61    2.21
  -1   1  -3   39.06    2.49
  -1   1  -3   34.84    2.62
   1  -1   3   35.77    2.58
   1  -1   3   39.89    2.43
   1  -1   3   35.56    2.60
   1  -1   3   33.76    2.46
   1  -1   3   34.70    2.59
  -2   1  -3   30.77    2.47
  -2   1  -3   36.77    2.41
  -2   1  -3   32.67    2.39
  -2   1  -3   34.34    2.63
  -2   1  -3   33.43    2.42
  -2   1  -3   34.01    2.08
  -2   1  -3   34.42    2.50
   2  -1   3   34.07    2.52
   2  -1   3   35.15    2.42
   2  -1   3   33.87    2.53
   2  -1   3   38.78    2.47
  -3   1  -3   75.63    4.43
  -3   1  -3   70.84    4.85
  -3   1  -3   72.59    5.16
   3  -1   3   75.74    5.04
   3  -1   3   73.61    4.77
   3  -1   3   71.45    5.08
  -4   1  -3    0.63    0.48
  -4   1  -3    0.34    0.46
  -4   1  -3    0.24    0.21
   4  -1   3    0.22    0.47
   4  -1   3    0.71    0.47
   4  -1   3    0.24    0.37
  -5   1  -3    5.55    1.06
  -5   1  -3    8.41    0.77
  -5   1  -3    7.11    1.32
  -5   1  -3    9.58    1.28
   5  -1   3    6.15    1.15
   5  -1   3    7.44    0.87
   5  -1   3    9.40    1.26
   5  -1   3    6.66    1.15
  -6   1  -3    1.94    0.49
  -6   1  -3    1.06    0.59
  -6   1  -3    1.14    0.77
  -6   1  -3    1.08    0.88
   6  -1   3    0.79    0.62
   6  -1   3    1.64    0.58
   6  -1   3    0.49    0.69
   6  -1   3    1.41    0.74
  -7   1  -3    3.23    0.89
  -7   1  -3    0.99    0.99
  -7   1  -3    2.46    1.01
  -7   1  -3    1.20    0.54
   7  -1   3    1.05    0.74
   7  -1   3    1.71    0.95
  -8   1  -3    1.86    0.96
  -8   1  -3    1.82    1.05
   8  -1   3    2.87    0.97
   8  -1   3    1.44    1.00
  -9   1  -3    0.60    1.01
  -9   1  -3    0.74    1.12
   9  -1   3   -2.02    0.76
   9  -1   3    0.51    0.77
 -10   1  -3    0.14    1.31
 -10   1  -3    0.51    1.21
  10  -1   3   -0.15    0.85
  10  -1   3   -0.07    1.13
 -11   1  -3    3.05    1.69
 -11   1  -3    5.44    2.18
  11  -1   3    5.50    1.73
  11  -1   3    5.23    1.59
  13   0  -3   -0.50    1.12
 -13   0   3    0.64    1.67
  12   0  -3   -0.51    0.85
 -12   0   3    0.10    1.01
 -12   0   3    0.38    1.22
  11   0  -3    0.94    0.91
 -11   0   3    1.44    0.98
 -11   0   3    0.59    1.02
  10   0  -3    0.09    0.80
 -10   0   3    0.57    0.92
 -10   0   3    0.98    1.00
 -10   0   3    0.72    0.74
   9   0  -3    0.46    0.78
  -9   0   3    2.06    0.91
  -9   0   3    3.91    1.18
  -9   0   3    1.38    0.95
   8   0  -3    2.49    0.58
   8   0  -3    2.02    0.84
  -8   0   3    1.94    0.94
  -8   0   3    0.68    0.66
  -8   0   3    1.00    0.73
   7   0  -3   11.12    1.15
   7   0  -3   13.66    1.80
  -7   0   3   15.08    1.27
  -7   0   3   12.28    1.60
  -7   0   3   15.39    1.65
  -7   0   3   13.39    1.55
   6   0  -3    6.90    1.20
   6   0  -3    8.32    1.45
   6   0  -3    7.16    0.80
  -6   0   3    8.64    1.15
  -6   0   3    7.85    0.85
  -6   0   3    6.88    1.16
  -6   0   3    5.02    0.95
   5   0  -3  136.14    9.97
   5   0  -3  121.35    8.83
   5   0  -3  137.48    8.21
  -5   0   3  141.97    8.22
  -5   0   3  129.24    8.85
  -5   0   3  137.43    8.43
  -5   0   3  126.41    8.35
   4   0  -3    0.58    0.29
   4   0  -3   -0.16    0.23
   4   0  -3    1.03    0.49
   4   0  -3    0.32    0.32
   4   0  -3    0.17    0.31
   4   0  -3    0.67    0.40
  -4   0   3    0.25    0.38
  -4   0   3    0.25    0.27
  -4   0   3    3.47    0.73
  -4   0   3   -0.09    0.23
  -4   0   3   -0.18    0.21
   3   0  -3  236.78   15.07
   3   0  -3  237.16   14.30
   3   0  -3  253.13   15.11
   3   0  -3  222.16   16.99
   3   0  -3  236.09   14.35
   3   0  -3  249.51   14.30
  -3   0   3  232.84   15.05
  -3   0   3  238.28   14.74
  -3   0   3  237.68   17.01
  -3   0   3  236.63   14.29
  -3   0   3  258.11   15.07
  -3   0   3  227.72   14.32
   2   0  -3  162.58   10.29
   2   0  -3  167.50   10.00
   2   0  -3  164.86    9.89
   2   0  -3  160.43   11.91
   2   0  -3  170.28   10.53
   2   0  -3  160.86   10.50
  -2   0   3  185.88   10.56
  -2   0   3  165.31   10.01
  -2   0   3  164.88    9.89
  -2   0   3  177.70   10.29
  -2   0   3  171.72   11.91
  -2   0   3  142.89   10.52
   1   0  -3   37.58    2.73
   1   0  -3   41.66    2.75
   1   0  -3   42.87    2.63
   1   0  -3   45.56    2.50
   1   0  -3   36.66    3.15
   1   0  -3   39.15    2.68
  -1   0   3   38.47    2.76
  -1   0   3   38.19    2.62
  -1   0   3   42.69    3.18
  -1   0   3   40.03    2.67
  -1   0   3   42.39    2.50
  -1   0   3   41.23    2.76
   0   0  -3    0.19    0.25
   0   0  -3   -0.25    0.21
   0   0  -3   -0.04    0.17
   0   0  -3   -0.11    0.13
   0   0  -3   -0.05    0.17
   0   0   3   -0.27    0.17
   0   0   3   -0.11    0.16
   0   0   3   -0.21    0.14
   0   0   3   -0.64    0.17
   0   0   3   -0.33    0.12
   0   0   3    0.03    0.20
  -1   0  -3    7.40    0.81
  -1   0  -3    7.52    0.87
  -1   0  -3    7.47    0.76
  -1   0  -3    6.59    0.81
  -1   0  -3    8.22    0.65
  -1   0  -3    8.97    0.75
  -1   0  -3    7.50    0.71
  -1   0  -3    7.59    0.74
   1   0   3    8.33    0.88
   1   0   3    7.48    0.81
   1   0   3    8.85    0.76
   1   0   3    6.99    0.72
  -2   0  -3  201.03   13.93
  -2   0  -3  216.53   13.74
  -2   0  -3  216.60   13.76
  -2   0  -3  215.81   13.37
   2   0   3  232.64   13.39
   2   0   3  219.29   13.79
   2   0   3  237.54   13.84
   2   0   3  220.55   13.02
  -3   0  -3    0.29    0.48
  -3   0  -3   -0.53    0.32
  -3   0  -3    0.35    0.31
  -3   0  -3    0.24    0.25
   3   0   3    0.18    0.34
   3   0   3    1.06    0.40
   3   0   3    0.61    0.23
   3   0   3    0.05    0.34
  -4   0  -3    7.52    0.77
  -4   0  -3    8.18    1.18
  -4   0  -3    8.12    1.29
   4   0   3    8.04    0.74
   4   0   3    6.67    1.16
   4   0   3    8.38    0.97
   4   0   3    6.52    1.00
  -5   0  -3    7.26    1.27
  -5   0  -3    6.15    1.25
  -5   0  -3    6.28    0.85
  -5   0  -3    8.11    1.09
   5   0   3    6.11    1.20
   5   0   3    8.23    1.17
   5   0   3    8.37    1.16
  -6   0  -3   13.76    1.23
  -6   0  -3   11.65    1.73
  -6   0  -3   12.82    1.39
  -6   0  -3    8.16    1.71
   6   0   3    8.53    1.40
   6   0   3   12.50    1.44
   6   0   3   12.13    1.77
  -7   0  -3   -0.51    0.44
  -7   0  -3   -0.59    0.74
  -7   0  -3    0.37    0.74
   7   0   3   -0.60    0.47
   7   0   3   -1.26    0.72
  -8   0  -3    0.13    0.71
  -8   0  -3    0.00    1.02
   8   0   3    0.60    0.69
   8   0   3    0.67    0.98
  -9   0  -3    1.49    1.18
  -9   0  -3    1.18    1.29
   9   0   3    1.32    1.20
   9   0   3    1.91    0.87
 -10   0  -3   -0.96    1.02
 -10   0  -3    0.84    1.49
  10   0   3    1.14    1.21
  10   0   3    0.77    0.91
  13  -1  -3    0.14    1.33
 -13   1   3    2.13    1.68
 -13   1   3    3.23    1.56
  12  -1  -3    4.58    1.51
 -12   1   3    1.47    1.20
 -12   1   3    1.95    1.42
  11  -1  -3    1.29    1.07
 -11   1   3    2.69    1.22
 -11   1   3    4.06    1.45
 -11   1   3    0.96    1.06
  10  -1  -3    0.11    0.65
  10  -1  -3    1.31    0.65
 -10   1   3   -0.04    0.84
 -10   1   3   -1.05    0.80
 -10   1   3   -0.32    0.82
   9  -1  -3   55.56    4.19
   9  -1  -3   60.48    5.01
  -9   1   3   61.72    4.96
  -9   1   3   62.26    4.51
  -9   1   3   66.91    4.80
   8  -1  -3    1.91    0.60
   8  -1  -3    2.20    0.87
  -8   1   3    2.27    0.81
  -8   1   3    0.93    0.79
  -8   1   3    2.99    0.93
   7  -1  -3   18.87    1.64
   7  -1  -3   20.91    2.16
  -7   1   3   21.39    1.89
  -7   1   3   17.43    1.86
  -7   1   3   18.09    2.00
   6  -1  -3    3.54    0.97
   6  -1  -3    3.80    0.95
   6  -1  -3    3.66    0.68
  -6   1   3    4.64    0.78
  -6   1   3    5.15    0.88
  -6   1   3    4.36    0.85
  -6   1   3    3.71    0.88
   5  -1  -3   30.93    2.18
   5  -1  -3   31.31    2.76
   5  -1  -3   27.63    2.47
  -5   1   3   28.47    2.26
  -5   1   3   28.04    2.48
  -5   1   3   26.97    2.26
  -5   1   3   33.20    2.20
   4  -1  -3   19.71    1.49
   4  -1  -3   17.82    1.46
   4  -1  -3   18.38    1.89
   4  -1  -3   18.77    1.71
   4  -1  -3   20.32    1.82
  -4   1   3   18.42    1.65
  -4   1   3   19.99    1.58
  -4   1   3   20.23    1.48
  -4   1   3   15.78    1.42
  -4   1   3   16.50    1.64
   3  -1  -3   15.21    1.29
   3  -1  -3   13.99    1.09
   3  -1  -3   14.81    1.46
   3  -1  -3   14.52    1.18
   3  -1  -3   11.62    1.22
   3  -1  -3   14.46    1.22
  -3   1   3   11.71    1.18
  -3   1   3   16.49    1.47
  -3   1   3   12.01    1.24
  -3   1   3   11.85    1.21
  -3   1   3   15.42    1.05
  -3   1   3   14.87    1.30
  -3   1   3   12.98    1.07
   2  -1  -3   28.33    2.30
   2  -1  -3   28.34    2.00
   2  -1  -3   25.65    1.74
   2  -1  -3   28.39    1.79
   2  -1  -3   29.12    1.94
   2  -1  -3   27.60    1.99
  -2   1   3   24.94    1.73
  -2   1   3   25.66    1.77
  -2   1   3   26.77    2.25
  -2   1   3   27.50    1.95
  -2   1   3   24.34    1.97
  -2   1   3   27.48    1.99
   1  -1  -3  421.71   26.21
   1  -1  -3  447.24   23.70
   1  -1  -3  445.32   26.03
   1  -1  -3  375.15   29.85
   1  -1  -3  439.33   26.21
  -1   1   3  416.82   23.69
  -1   1   3  395.67   26.22
  -1   1   3  457.54   26.03
  -1   1   3  431.00   25.60
  -1   1   3  414.46   29.88
  -1   1   3  436.79   26.23
   0  -1  -3   18.93    1.51
   0  -1  -3   17.61    1.43
   0  -1  -3   21.25    1.46
   0  -1  -3   19.37    1.33
   0  -1  -3   19.27    1.33
   0   1   3   21.42    1.31
   0   1   3   17.90    1.43
   0   1   3   17.45    1.34
   0   1   3   16.97    1.48
  -1  -1  -3    3.70    0.56
  -1  -1  -3    2.90    0.33
  -1  -1  -3    3.30    0.31
  -1  -1  -3    3.13    0.34
  -1  -1  -3    2.32    0.58
   1   1   3    2.64    0.57
   1   1   3    3.63    0.38
   1   1   3    2.07    0.57
  -2  -1  -3   42.96    3.07
  -2  -1  -3   44.62    2.88
  -2  -1  -3   45.90    2.88
   2   1   3   45.34    3.13
   2   1   3   39.23    2.91
  -3  -1  -3   51.48    3.68
  -3  -1  -3   51.98    3.42
  -3  -1  -3   55.48    3.47
   3   1   3   49.11    3.50
   3   1   3   48.35    3.64
   3   1   3   50.98    3.54
  -4  -1  -3    5.30    0.77
  -4  -1  -3    5.01    1.02
   4   1   3    1.78    0.83
   4   1   3    4.05    0.71
   4   1   3    4.94    0.76
  -5  -1  -3   -0.59    0.38
  -5  -1  -3   -0.21    0.47
   5   1   3    0.46    0.45
   5   1   3   -0.47    0.42
   5   1   3   -0.52    0.29
  -6  -1  -3   -0.23    0.67
  -6  -1  -3   -0.54    0.48
  -6  -1  -3    0.47    0.64
   6   1   3   -0.26    0.43
   6   1   3    0.33    0.65
  -7  -1  -3   -0.90    0.67
  -7  -1  -3   -0.10    0.60
  -7  -1  -3    0.21    0.98
   7   1   3    0.44    0.71
   7   1   3    0.11    0.51
  -8  -1  -3   -0.31    0.96
  -8  -1  -3   -0.18    0.70
   8   1   3   -0.21    0.86
   8   1   3    0.55    0.65
  -9  -1  -3    2.41    1.36
  -9  -1  -3    4.60    1.69
   9   1   3    3.20    1.12
   9   1   3    2.79    1.42
 -10  -1  -3    0.45    1.21
 -10  -1  -3    0.19    1.43
  10   1   3    0.90    0.79
  10   1   3   -0.80    1.13
  13  -2  -3    0.17    1.22
 -13   2   3    1.15    1.34
 -13   2   3   -1.30    1.35
  12  -2  -3   10.45    2.23
 -12   2   3   10.91    2.18
 -12   2   3    9.96    2.18
 -12   2   3    6.42    1.73
 -12   2   3   10.33    1.80
  11  -2  -3   -0.32    0.93
  11  -2  -3    0.49    0.74
 -11   2   3    1.15    1.14
 -11   2   3   -0.37    0.77
 -11   2   3    0.09    0.91
  10  -2  -3   42.01    4.29
 -10   2   3   45.55    3.77
 -10   2   3   49.89    4.34
 -10   2   3   53.12    4.20
   9  -2  -3   23.13    2.09
   9  -2  -3   21.16    2.61
  -9   2   3   26.32    2.42
  -9   2   3   24.11    2.47
  -9   2   3   20.81    2.46
   8  -2  -3   58.74    4.73
   8  -2  -3   56.90    4.12
  -8   2   3   54.55    4.22
  -8   2   3   60.50    4.75
  -8   2   3   64.38    4.50
   7  -2  -3    3.38    0.78
   7  -2  -3    3.02    0.93
   7  -2  -3    1.85    0.80
  -7   2   3    2.24    0.76
  -7   2   3    1.29    0.68
  -7   2   3    1.38    0.72
   6  -2  -3    9.19    1.49
   6  -2  -3    7.42    1.18
   6  -2  -3    6.42    1.21
   6  -2  -3    8.26    1.09
  -6   2   3    6.01    1.03
  -6   2   3    7.50    1.29
  -6   2   3    5.65    0.99
   5  -2  -3  102.23    6.43
   5  -2  -3   99.90    6.85
   5  -2  -3   97.43    7.62
   5  -2  -3   89.10    6.61
  -5   2   3   97.34    6.88
  -5   2   3  104.75    6.47
  -5   2   3  106.23    6.44
   4  -2  -3  130.44   10.44
   4  -2  -3  151.02    8.81
   4  -2  -3  143.35    9.32
   4  -2  -3  129.06    9.09
   4  -2  -3  150.80    8.91
  -4   2   3  136.99    8.76
  -4   2   3  148.13    8.90
  -4   2   3  137.51    9.33
  -4   2   3  154.75    9.36
   3  -2  -3   20.09    1.73
   3  -2  -3   21.99    1.75
   3  -2  -3   20.29    1.52
   3  -2  -3   21.84    1.98
   3  -2  -3   17.75    1.67
   3  -2  -3   22.01    1.69
   3  -2  -3   20.42    1.66
  -3   2   3   19.36    1.77
  -3   2   3   20.91    1.66
  -3   2   3   21.53    1.74
  -3   2   3   21.99    1.95
  -3   2   3   21.02    1.72
  -3   2   3   20.53    1.53
  -3   2   3   21.18    1.34
   2  -2  -3   33.93    2.17
   2  -2  -3   35.85    2.82
   2  -2  -3   36.38    2.44
   2  -2  -3   32.06    2.43
   2  -2  -3   34.88    2.25
   2  -2  -3   30.58    2.41
   2  -2  -3   34.27    2.42
  -2   2   3   32.52    2.39
  -2   2   3   33.90    2.43
  -2   2   3   33.80    2.47
  -2   2   3   34.24    2.78
   1  -2  -3  187.73   11.36
   1  -2  -3  184.44   11.53
   1  -2  -3  189.21   11.54
   1  -2  -3  186.89   11.50
   1  -2  -3  181.10   13.30
  -1   2   3  193.22   11.58
  -1   2   3  172.26   10.57
  -1   2   3  185.87   11.56
   0  -2  -3   13.21    0.91
   0  -2  -3   14.08    1.26
   0  -2  -3   13.43    0.91
   0   2   3   13.95    1.27
   0   2   3   12.40    0.94
   0   2   3   13.85    1.20
   0   2   3   13.95    0.96
   1   2   3   23.15    1.86
   1   2   3   23.31    2.01
   1   2   3   25.21    1.99
   1   2   3   25.23    1.59
   1   2   3   24.88    1.58
  -2  -2  -3    0.04    0.41
   2   2   3    0.49    0.18
   2   2   3   -0.06    0.15
   2   2   3    0.08    0.37
  -3  -2  -3    5.25    0.48
  -3  -2  -3    5.03    0.95
  -3  -2  -3    4.57    0.79
  -3  -2  -3    4.60    0.47
   3   2   3    4.79    0.56
   3   2   3    5.10    0.56
   3   2   3    3.74    0.88
  -4  -2  -3    1.88    0.64
  -4  -2  -3    1.61    0.35
  -4  -2  -3    1.32    0.59
   4   2   3    1.43    0.41
   4   2   3    1.15    0.62
   4   2   3    0.84    0.31
  -5  -2  -3   12.93    1.84
  -5  -2  -3   16.56    1.53
   5   2   3   11.25    1.80
   5   2   3   13.74    1.36
   5   2   3   13.57    1.31
  -6  -2  -3    0.25    0.82
  -6  -2  -3    2.72    0.86
   6   2   3    2.91    1.20
   6   2   3    2.21    0.68
  -7  -2  -3   -0.29    0.89
  -7  -2  -3    0.85    0.77
   7   2   3    1.40    0.66
   7   2   3   -0.55    0.80
  -8  -2  -3    0.15    1.00
  -8  -2  -3    0.73    1.04
   8   2   3    0.67    0.63
   8   2   3   -0.86    0.68
  -9  -2  -3   -0.77    0.93
  -9  -2  -3   -1.75    1.06
   9   2   3    1.00    0.75
   9   2   3    1.20    1.32
 -10  -2  -3    0.03    1.40
 -10  -2  -3    1.97    1.66
  10   2   3    0.94    0.82
  10   2   3   -0.14    1.38
  13  -3  -3    4.11    1.69
 -13   3   3    4.66    1.78
 -13   3   3    5.33    1.91
  12  -3  -3    0.88    1.21
 -12   3   3    2.54    1.44
 -12   3   3    3.42    1.35
 -12   3   3    1.64    1.35
  11  -3  -3   -1.18    0.89
  11  -3  -3    0.51    0.78
 -11   3   3    0.89    0.92
 -11   3   3   -1.09    0.72
 -11   3   3    1.11    1.13
  10  -3  -3    1.76    0.87
  10  -3  -3    3.55    1.39
 -10   3   3    3.16    1.36
 -10   3   3    2.81    1.02
 -10   3   3    4.12    1.34
   9  -3  -3   63.57    4.54
   9  -3  -3   64.73    5.19
  -9   3   3   58.87    4.76
  -9   3   3   61.83    5.17
   8  -3  -3   61.69    4.07
   8  -3  -3   49.74    4.39
   8  -3  -3   45.70    4.15
  -8   3   3   50.97    4.42
  -8   3   3   57.36    4.15
   7  -3  -3   22.27    2.46
   7  -3  -3   29.37    2.84
   7  -3  -3   28.31    2.31
   7  -3  -3   26.51    2.53
  -7   3   3   25.64    2.29
  -7   3   3   25.44    2.55
   6  -3  -3  108.81    6.91
   6  -3  -3  100.70    7.22
   6  -3  -3  101.66    8.14
   6  -3  -3  111.52    7.39
  -6   3   3  104.86    6.89
  -6   3   3  103.45    7.42
   5  -3  -3    7.16    0.99
   5  -3  -3    3.70    0.95
   5  -3  -3    5.82    1.09
   5  -3  -3    5.78    1.05
  -5   3   3    5.55    0.88
  -5   3   3    5.12    0.99
   4  -3  -3   84.25    6.19
   4  -3  -3   86.23    5.31
   4  -3  -3   72.99    5.46
   4  -3  -3   69.05    5.36
  -4   3   3   85.52    4.88
  -4   3   3   90.31    5.60
  -4   3   3   75.68    5.55
  -4   3   3   73.98    5.10
  -4   3   3   76.83    4.88
   3  -3  -3  185.85   12.08
   3  -3  -3  197.18   14.11
   3  -3  -3  189.86   12.43
   3  -3  -3  203.26   11.89
   3  -3  -3  179.49   12.20
  -3   3   3  184.33   11.86
  -3   3   3  208.03   14.10
  -3   3   3  193.76   12.53
  -3   3   3  220.13   12.54
   2  -3  -3  201.86   12.73
   2  -3  -3  204.53   12.94
   2  -3  -3  205.60   12.94
   2  -3  -3  202.81   12.74
   2  -3  -3  200.99   14.75
   2  -3  -3  193.50   12.62
   2  -3  -3  217.29   12.48
  -2   3   3  209.47   13.00
  -2   3   3  215.71   14.77
  -2   3   3  210.41   12.98
   1  -3  -3   64.24    4.70
   1  -3  -3   74.82    5.46
   1  -3  -3   66.62    4.43
   1  -3  -3   72.07    4.59
   1  -3  -3   75.46    4.58
   1  -3  -3   78.16    4.58
  -1   3   3   73.44    4.61
  -1   3   3   61.19    4.56
  -1   3   3   70.15    4.40
   0  -3  -3  166.74    9.77
   0  -3  -3  155.55   11.66
   0   3   3  150.88    9.82
   0   3   3  149.82    9.29
   0   3   3  163.27    9.86
   0   3   3  164.15    9.86
   1   3   3    3.66    0.76
   1   3   3    3.35    0.89
   1   3   3    3.64    0.71
   2   3   3    0.29    0.52
  -3  -3  -3    1.32    0.65
  -3  -3  -3    0.37    0.54
   3   3   3    1.76    0.27
   3   3   3    1.24    0.24
   3   3   3    0.33    0.64
  -4  -3  -3   24.98    2.40
  -4  -3  -3   24.83    2.19
   4   3   3   20.11    2.29
   4   3   3   25.74    1.86
   4   3   3   27.00    1.86
  -5  -3  -3    6.96    1.30
  -5  -3  -3    6.38    1.29
   5   3   3    5.99    0.85
   5   3   3    6.33    0.86
   5   3   3    5.73    1.41
  -6  -3  -3    9.88    1.84
  -6  -3  -3   13.16    1.77
   6   3   3   11.92    1.25
   6   3   3    9.49    1.78
  -7  -3  -3   -0.43    0.78
  -7  -3  -3    1.28    0.92
   7   3   3    2.19    1.11
   7   3   3    1.53    0.64
  -8  -3  -3    0.51    1.15
   8   3   3   -0.80    0.97
   8   3   3    0.30    0.58
  -9  -3  -3    0.58    1.25
  -9  -3  -3    0.15    1.17
   9   3   3   -0.22    1.13
  13  -4  -3    1.19    1.40
 -13   4   3   -0.09    1.40
 -13   4   3    1.23    1.43
  12  -4  -3    1.08    1.11
  12  -4  -3    1.33    0.96
 -12   4   3    0.58    1.25
 -12   4   3    1.19    1.06
 -12   4   3    1.65    1.34
  11  -4  -3    3.28    1.43
  11  -4  -3    3.79    1.15
 -11   4   3    4.50    1.26
 -11   4   3    2.01    1.04
 -11   4   3    1.30    1.14
  10  -4  -3    0.02    0.94
  10  -4  -3    0.26    0.94
 -10   4   3   -0.44    0.65
 -10   4   3   -0.40    0.84
 -10   4   3   -0.28    0.74
   9  -4  -3    0.46    0.88
   9  -4  -3    0.34    0.76
   9  -4  -3    0.87    0.79
  -9   4   3   -1.07    0.53
  -9   4   3   -0.54    0.75
  -9   4   3   -0.39    0.55
   8  -4  -3   13.86    1.75
   8  -4  -3   15.34    2.11
   8  -4  -3   11.08    1.76
  -8   4   3   12.80    1.78
  -8   4   3   10.16    1.33
  -8   4   3    9.28    1.73
   7  -4  -3   28.98    2.85
   7  -4  -3   23.58    2.28
   7  -4  -3   22.46    2.47
   7  -4  -3   25.84    2.60
  -7   4   3   25.88    2.35
  -7   4   3   24.64    1.97
  -7   4   3   30.29    2.75
   6  -4  -3    0.50    0.72
   6  -4  -3   -0.38    0.52
   6  -4  -3   -0.08    0.36
   6  -4  -3    0.56    0.61
  -6   4   3    0.13    0.26
  -6   4   3    0.10    0.68
  -6   4   3   -0.38    0.46
   5  -4  -3    7.82    1.27
   5  -4  -3    5.49    1.05
   5  -4  -3    8.23    1.34
   5  -4  -3    7.94    1.18
  -5   4   3    6.36    1.00
  -5   4   3    7.08    1.18
  -5   4   3    6.50    0.52
   4  -4  -3    0.87    0.55
   4  -4  -3    0.74    0.55
   4  -4  -3   -0.06    0.61
   4  -4  -3   -0.51    0.27
  -4   4   3    1.64    0.54
  -4   4   3    1.06    0.48
  -4   4   3    0.51    0.42
   3  -4  -3   40.94    3.06
   3  -4  -3   35.83    2.95
   3  -4  -3   44.18    3.44
   3  -4  -3   37.85    2.99
  -3   4   3   40.25    3.07
  -3   4   3   44.32    3.52
  -3   4   3   42.25    3.06
   2  -4  -3  261.47   15.23
   2  -4  -3  228.91   14.94
   2  -4  -3  237.49   17.31
   2  -4  -3  235.21   14.95
  -2   4   3  248.41   17.31
  -2   4   3  224.82   15.23
  -2   4   3  257.71   15.25
   1  -4  -3   -0.42    0.37
   1  -4  -3    0.79    0.28
   1  -4  -3    0.19    0.46
   1  -4  -3    0.12    0.23
   1  -4  -3   -0.25    0.38
  -1   4   3    0.30    0.20
  -1   4   3   -0.27    0.25
  -1   4   3    0.76    0.48
  -1   4   3   -0.26    0.39
  -1   4   3    0.78    0.29
   0  -4  -3  111.37    8.04
   0   4   3   91.57    6.74
   0   4   3  109.82    6.62
   0   4   3  108.03    6.48
  -1  -4  -3  167.02   10.03
   1   4   3  170.07   10.18
   1   4   3  157.92   10.33
   1   4   3  162.00    9.80
  -2  -4  -3    2.00    0.30
   2   4   3    0.84    0.70
  -3  -4  -3   -0.08    0.56
  -3  -4  -3   -0.55    0.49
   3   4   3   -0.38    0.67
  -4  -4  -3   24.78    2.26
  -4  -4  -3   23.81    2.43
   4   4   3   25.13    2.49
   4   4   3   22.81    1.62
   4   4   3   25.64    1.63
  -5  -4  -3   60.93    4.41
  -5  -4  -3   59.08    4.66
   5   4   3   55.75    3.84
   5   4   3   62.38    4.65
  -6  -4  -3    2.49    1.02
  -6  -4  -3    3.86    1.30
   6   4   3    3.52    0.61
   6   4   3    3.16    1.10
  -7  -4  -3    5.69    1.49
  -7  -4  -3    4.63    1.27
   7   4   3    4.92    1.37
   7   4   3    6.14    0.89
  -8  -4  -3    1.41    1.27
   8   4   3    1.44    1.30
  -9  -4  -3   -0.54    1.21
  -9  -4  -3   -1.19    1.16
   9   4   3   -0.89    0.98
  13  -5  -3    2.86    1.70
 -13   5   3    0.73    1.46
 -13   5   3   -1.45    1.26
  12  -5  -3    0.10    0.96
  12  -5  -3    0.38    1.09
 -12   5   3   -1.03    1.05
 -12   5   3   -0.80    1.11
  11  -5  -3   -0.07    0.94
  11  -5  -3    0.61    1.04
 -11   5   3   -0.37    0.98
 -11   5   3    1.80    1.35
  10  -5  -3    5.26    1.64
  10  -5  -3    5.86    1.63
  10  -5  -3    4.73    1.34
 -10   5   3    6.53    1.52
 -10   5   3    3.49    0.98
 -10   5   3    2.57    1.28
   9  -5  -3    0.33    0.94
   9  -5  -3    0.31    0.82
   9  -5  -3    1.06    1.16
  -9   5   3    0.55    0.68
  -9   5   3    0.90    1.09
  -9   5   3    0.45    0.61
   8  -5  -3    6.75    1.50
   8  -5  -3    9.53    1.81
   8  -5  -3   12.66    1.78
   8  -5  -3    9.94    1.90
  -8   5   3    9.49    1.61
  -8   5   3    8.04    1.66
  -8   5   3   10.27    1.11
   7  -5  -3    6.97    1.51
   7  -5  -3    9.19    1.50
   7  -5  -3    6.57    1.39
   7  -5  -3    6.31    1.44
  -7   5   3    7.62    1.58
  -7   5   3    8.21    0.84
  -7   5   3    6.66    1.28
   6  -5  -3    1.19    0.85
   6  -5  -3    2.04    0.78
   6  -5  -3    2.28    0.79
   6  -5  -3    1.55    0.75
  -6   5   3    1.48    0.78
  -6   5   3    0.84    0.54
  -6   5   3    2.10    0.32
   5  -5  -3    3.66    0.99
   5  -5  -3    1.09    0.75
   5  -5  -3    3.09    0.88
   5  -5  -3    1.84    0.76
  -5   5   3    2.47    0.84
  -5   5   3    2.04    0.68
   4  -5  -3    1.94    0.63
   4  -5  -3    0.39    0.48
   4  -5  -3    0.75    0.75
   4  -5  -3    0.66    0.46
  -4   5   3    1.58    0.67
  -4   5   3    1.37    0.60
   3  -5  -3   16.63    1.83
   3  -5  -3   22.62    2.07
   3  -5  -3   20.50    1.32
   3  -5  -3   18.29    1.76
   3  -5  -3   20.20    1.88
  -3   5   3   21.18    1.83
  -3   5   3   20.92    1.87
   2  -5  -3    7.84    1.17
   2  -5  -3    9.05    1.13
   2  -5  -3    7.88    0.91
  -2   5   3    8.61    0.94
  -2   5   3   10.01    1.20
  -2   5   3    7.70    0.95
   1  -5  -3    0.01    0.21
   1  -5  -3   -0.04    0.43
   1  -5  -3   -0.36    0.47
  -1   5   3    0.91    0.54
  -1   5   3   -0.20    0.14
  -1   5   3   -0.29    0.27
  -1   5   3   -0.12    0.23
  -1   5   3   -0.23    0.31
   0  -5  -3    3.64    0.92
   0  -5  -3    3.79    0.82
   0   5   3    2.52    0.40
   0   5   3    2.54    0.79
   0   5   3    2.19    0.73
   0   5   3    3.29    0.39
  -1  -5  -3   28.12    2.62
   1   5   3   38.28    2.92
   1   5   3   35.09    2.64
   1   5   3   35.61    2.81
   2   5   3   11.02    1.61
   2   5   3   12.04    1.57
  -3  -5  -3    5.05    1.12
  -3  -5  -3    5.08    0.60
   3   5   3    5.21    1.23
  -4  -5  -3    7.73    1.41
  -4  -5  -3    8.87    1.51
   4   5   3    7.04    1.50
  -5  -5  -3    0.21    0.89
  -5  -5  -3    1.44    0.95
   5   5   3    1.10    0.83
  -6  -5  -3    7.29    1.68
  -6  -5  -3    4.51    1.31
   6   5   3    6.84    1.69
  -7  -5  -3   19.71    2.86
  -7  -5  -3   24.31    2.56
   7   5   3   15.21    2.51
  -8  -5  -3    0.33    0.93
   8   5   3    1.28    1.36
  13  -6  -3    1.73    1.28
  13  -6  -3   -1.09    1.34
 -13   6   3   -1.14    1.25
 -13   6   3   -0.48    1.21
  12  -6  -3   -0.59    1.09
  12  -6  -3    0.28    1.42
 -12   6   3    0.97    1.29
 -12   6   3   -0.47    0.78
  11  -6  -3   -0.16    0.95
  11  -6  -3    0.06    1.01
  11  -6  -3   -1.70    0.95
 -11   6   3    0.39    1.15
 -11   6   3    0.28    1.18
  10  -6  -3   -0.68    0.89
  10  -6  -3   -0.93    0.56
  10  -6  -3    0.18    0.75
 -10   6   3   -0.27    0.74
 -10   6   3    1.87    1.09
   9  -6  -3   -0.14    0.89
   9  -6  -3   -0.09    0.92
   9  -6  -3   -0.20    0.90
  -9   6   3   -1.21    0.69
  -9   6   3   -0.46    0.49
  -9   6   3   -0.58    0.82
   8  -6  -3   -0.18    0.88
   8  -6  -3   -0.04    0.85
   8  -6  -3   -1.20    0.76
   8  -6  -3    1.58    1.09
  -8   6   3    0.11    0.41
  -8   6   3    0.95    0.79
  -8   6   3    0.16    0.89
   7  -6  -3    1.59    0.94
   7  -6  -3    1.44    1.02
   7  -6  -3   -0.32    0.80
   7  -6  -3    0.24    0.63
  -7   6   3    1.03    0.34
  -7   6   3    1.11    0.69
  -7   6   3    2.10    1.03
   6  -6  -3   12.57    1.84
   6  -6  -3   11.17    1.79
   6  -6  -3   12.40    1.76
   6  -6  -3   10.40    1.65
  -6   6   3   12.21    1.86
  -6   6   3   10.02    1.51
   5  -6  -3    0.48    0.59
   5  -6  -3    0.46    0.53
   5  -6  -3    0.99    0.80
   5  -6  -3    0.88    0.82
  -5   6   3    1.36    0.69
   4  -6  -3    2.88    0.92
   4  -6  -3    1.13    0.77
   4  -6  -3   -0.21    0.54
   4  -6  -3    0.67    0.57
  -4   6   3    1.39    0.72
  -4   6   3    0.22    0.58
   3  -6  -3    2.94    0.81
   3  -6  -3    2.48    0.60
   3  -6  -3    2.64    0.89
   3  -6  -3    2.69    0.42
  -3   6   3    2.80    0.72
  -3   6   3    1.88    0.61
   2  -6  -3   -0.25    0.26
   2  -6  -3    0.03    0.49
   2  -6  -3    0.55    0.66
  -2   6   3    0.10    0.38
  -2   6   3   -0.26    0.32
  -2   6   3    0.01    0.44
  -2   6   3   -0.41    0.43
   1  -6  -3   10.27    1.37
   1  -6  -3   12.20    1.54
   1  -6  -3   11.06    0.98
  -1   6   3   10.74    1.37
  -1   6   3   10.30    1.40
   0  -6  -3    9.78    1.41
   0  -6  -3    7.73    1.35
   0   6   3    8.16    1.34
   0   6   3    8.22    0.78
   0   6   3    9.55    0.82
   0   6   3    8.73    1.28
  -1  -6  -3    4.54    1.09
   1   6   3    7.78    1.35
   1   6   3    5.32    1.04
   1   6   3    8.37    1.39
  -2  -6  -3    0.03    0.76
   2   6   3   -0.75    0.59
   2   6   3    0.61    0.84
  -3  -6  -3   -0.24    0.64
  -3  -6  -3   -0.17    0.75
   3   6   3    0.30    0.59
  -4  -6  -3    1.57    0.93
  -4  -6  -3    0.18    0.65
   4   6   3    2.91    1.18
  -5  -6  -3    1.66    1.00
  -5  -6  -3   -0.89    0.74
   5   6   3   -0.05    0.71
  -6  -6  -3   10.64    2.08
  -6  -6  -3   10.19    2.05
   6   6   3   10.02    2.05
  -7  -6  -3    4.23    1.61
  -7  -6  -3    9.62    1.93
   7   6   3    5.53    1.61
  -8  -6  -3    0.98    1.30
   8   6   3    0.12    1.45
  13  -7  -3    0.83    1.70
  13  -7  -3    0.73    1.37
 -13   7   3   -1.58    1.51
 -13   7   3    0.97    1.44
  12  -7  -3    0.24    1.01
  12  -7  -3   -1.10    0.84
  12  -7  -3   -0.46    1.34
 -12   7   3   -2.04    1.16
 -12   7   3   -0.88    0.87
  11  -7  -3   -0.25    1.10
  11  -7  -3    1.20    1.28
  11  -7  -3    0.56    1.32
 -11   7   3   -0.79    1.02
 -11   7   3    0.07    1.13
  10  -7  -3   -0.40    0.75
  10  -7  -3   -1.24    0.98
  10  -7  -3   -0.06    1.15
 -10   7   3    0.30    0.85
 -10   7   3   -0.75    0.93
   9  -7  -3   -0.84    0.63
   9  -7  -3   -0.74    0.63
   9  -7  -3    0.43    1.12
  -9   7   3   -0.44    0.87
  -9   7   3    0.14    0.72
   8  -7  -3    4.04    1.36
   8  -7  -3    4.14    1.41
   8  -7  -3    6.52    1.53
   8  -7  -3    7.00    1.70
  -8   7   3    4.79    1.39
  -8   7   3    5.40    1.22
   7  -7  -3   -0.35    0.44
   7  -7  -3   -1.07    0.38
   7  -7  -3   -0.16    0.75
   7  -7  -3    0.58    1.02
  -7   7   3    0.34    0.85
  -7   7   3   -0.58    0.58
   6  -7  -3    1.56    1.02
   6  -7  -3    3.75    1.15
   6  -7  -3    5.18    1.21
   6  -7  -3    1.53    0.99
  -6   7   3    2.23    0.94
   5  -7  -3    7.87    1.35
   5  -7  -3    7.51    1.34
   5  -7  -3    5.42    1.18
   5  -7  -3    5.24    1.15
  -5   7   3    4.39    1.14
   4  -7  -3    8.62    1.53
   4  -7  -3   11.83    1.54
   4  -7  -3    9.54    1.50
  -4   7   3    9.31    1.48
  -4   7   3   12.92    1.47
   3  -7  -3    3.02    0.93
   3  -7  -3    3.74    0.78
   3  -7  -3    1.31    0.48
   3  -7  -3    2.65    0.86
  -3   7   3    3.10    0.84
  -3   7   3    3.59    0.80
   2  -7  -3    2.44    0.88
   2  -7  -3    1.68    0.72
   2  -7  -3    0.51    0.56
   2  -7  -3    0.74    0.42
  -2   7   3    0.88    0.45
  -2   7   3    1.54    0.67
  -2   7   3    0.73    0.63
   1  -7  -3   14.89    1.60
   1  -7  -3    9.56    1.58
   1  -7  -3   12.30    1.10
  -1   7   3    9.78    1.49
  -1   7   3   12.44    1.56
  -1   7   3   11.96    1.18
   0  -7  -3    8.03    1.40
   0  -7  -3   10.06    1.48
   0   7   3    8.41    1.31
   0   7   3    7.22    0.77
   0   7   3    9.88    1.52
   0   7   3    6.10    0.77
  -1  -7  -3   31.75    2.65
  -1  -7  -3   26.08    2.76
   1   7   3   25.34    2.39
  -2  -7  -3    3.76    1.07
  -2  -7  -3    6.88    1.34
   2   7   3    6.20    1.41
   2   7   3    6.45    1.29
  -3  -7  -3    0.27    0.85
  -3  -7  -3    1.01    0.93
   3   7   3   -0.13    0.88
  -4  -7  -3   12.64    1.65
  -4  -7  -3    6.23    1.59
  -4  -7  -3   10.25    1.79
   4   7   3    9.47    1.98
  -5  -7  -3   -1.24    0.88
  -5  -7  -3    0.91    0.85
   5   7   3    0.09    0.84
  -6  -7  -3    3.71    1.35
  -6  -7  -3    4.69    1.59
   6   7   3    5.31    1.82
  -7  -7  -3    0.47    1.16
   7   7   3    1.46    1.25
  12  -8  -3   -0.96    1.29
  12  -8  -3    0.36    1.22
  12  -8  -3   -0.44    1.29
 -12   8   3   -0.14    1.34
 -12   8   3   -0.35    0.88
  11  -8  -3   -0.51    1.21
  11  -8  -3   -1.11    1.23
  11  -8  -3   -0.11    1.04
 -11   8   3    0.25    1.29
 -11   8   3   -1.00    1.09
  10  -8  -3    1.67    1.41
  10  -8  -3   -0.23    0.76
  10  -8  -3    0.91    1.29
 -10   8   3   -1.02    1.01
 -10   8   3   -0.79    0.98
   9  -8  -3    3.16    1.38
   9  -8  -3    2.31    1.29
   9  -8  -3    2.02    1.19
  -9   8   3    4.30    1.37
  -9   8   3    3.03    1.28
   8  -8  -3    3.21    1.35
   8  -8  -3    3.41    1.28
   8  -8  -3    3.79    1.20
  -8   8   3    4.27    1.16
  -8   8   3    5.24    1.38
   7  -8  -3   11.11    1.88
   7  -8  -3    9.16    1.77
   7  -8  -3    8.64    1.84
   7  -8  -3   13.19    2.06
  -7   8   3    8.81    1.85
   6  -8  -3   23.52    2.53
   6  -8  -3   24.09    2.48
   6  -8  -3   23.10    2.52
   6  -8  -3   28.87    2.68
  -6   8   3   22.68    2.58
   5  -8  -3    1.47    0.91
   5  -8  -3    0.93    0.77
   5  -8  -3    0.73    0.94
   5  -8  -3    1.39    0.87
  -5   8   3    1.53    0.78
   4  -8  -3   -0.53    0.87
   4  -8  -3    2.44    0.94
   4  -8  -3    1.43    0.65
  -4   8   3    1.41    0.78
   3  -8  -3    0.28    0.63
   3  -8  -3    0.26    0.43
   3  -8  -3   -0.54    0.67
  -3   8   3    0.34    0.59
  -3   8   3   -1.31    0.46
  -3   8   3   -0.59    0.52
   2  -8  -3   -0.16    0.35
   2  -8  -3   -0.03    0.61
   2  -8  -3    0.39    0.66
  -2   8   3    0.67    0.65
  -2   8   3    1.26    0.61
   1  -8  -3   15.96    2.00
   1  -8  -3   16.32    1.78
  -1   8   3   12.96    1.35
  -1   8   3   12.78    1.76
  -1   8   3   13.06    1.72
   0  -8  -3    1.91    0.97
   0  -8  -3    2.63    0.92
   0   8   3    3.25    1.04
   0   8   3    1.39    0.44
   0   8   3    2.41    0.92
  -1  -8  -3    1.50    1.04
  -1  -8  -3    1.94    0.81
   1   8   3    0.86    0.81
  -2  -8  -3    0.80    0.80
  -2  -8  -3    2.16    0.99
  -2  -8  -3    0.86    0.91
   2   8   3    1.21    0.98
   2   8   3    0.70    0.87
  -3  -8  -3    0.35    0.89
  -3  -8  -3    0.03    0.76
   3   8   3   -0.01    1.04
  -4  -8  -3    0.09    0.78
  -4  -8  -3    0.66    1.00
   4   8   3   -0.33    0.97
  -5  -8  -3   -0.15    0.94
  -5  -8  -3   -1.03    1.05
   5   8   3   -0.44    1.12
  -6  -8  -3    0.79    1.32
  -6  -8  -3    1.13    1.16
   6   8   3    0.12    1.10
  12  -9  -3   -1.11    1.40
  12  -9  -3   -0.93    0.92
  12  -9  -3   -2.32    1.42
 -12   9   3   -0.67    1.48
 -12   9   3    0.40    1.48
  11  -9  -3    2.20    1.78
  11  -9  -3    2.07    1.29
  11  -9  -3    0.99    1.60
 -11   9   3    3.58    1.59
 -11   9   3    3.44    1.48
  10  -9  -3   -0.26    1.07
  10  -9  -3    1.41    1.08
  10  -9  -3   -0.68    1.20
 -10   9   3    0.82    0.88
 -10   9   3   -0.91    1.04
   9  -9  -3    1.14    1.25
   9  -9  -3   -0.08    1.19
   9  -9  -3   -0.99    0.93
  -9   9   3    1.62    1.22
  -9   9   3    0.40    0.85
   8  -9  -3    4.22    1.45
   8  -9  -3    3.75    1.24
   8  -9  -3    2.09    1.11
  -8   9   3    1.25    0.92
   7  -9  -3    1.05    1.12
   7  -9  -3    2.22    1.03
   7  -9  -3    3.04    1.09
   7  -9  -3    3.55    1.34
  -7   9   3    1.59    1.01
   6  -9  -3    0.46    0.88
   6  -9  -3    1.15    1.10
   6  -9  -3    0.16    0.79
   6  -9  -3    0.01    1.01
  -6   9   3    0.40    0.79
   5  -9  -3   -0.58    0.75
   5  -9  -3    0.97    0.74
   5  -9  -3   -0.72    0.72
   5  -9  -3    0.08    0.81
  -5   9   3    0.49    0.76
   4  -9  -3    5.30    1.22
   4  -9  -3    5.77    1.22
   4  -9  -3    5.18    1.42
  -4   9   3    5.56    1.16
   3  -9  -3    3.02    0.98
   3  -9  -3    1.45    1.08
  -3   9   3    2.90    1.01
  -3   9   3    2.92    0.91
   2  -9  -3    4.07    1.26
   2  -9  -3    5.35    1.11
  -2   9   3    5.76    1.20
  -2   9   3    2.86    0.75
  -2   9   3    0.77    0.79
   1  -9  -3   10.22    1.64
   1  -9  -3   11.56    1.49
  -1   9   3    7.87    1.13
  -1   9   3    8.98    1.53
  -1   9   3    7.21    1.45
   0  -9  -3    7.22    1.45
   0  -9  -3    8.08    1.44
   0   9   3    2.20    1.08
   0   9   3    8.65    1.49
   0   9   3    6.93    0.87
  -1  -9  -3    2.60    1.01
  -1  -9  -3    0.90    0.92
   1   9   3    2.04    1.05
  -2  -9  -3    3.18    1.29
  -2  -9  -3    2.52    1.06
  -2  -9  -3    4.82    1.18
   2   9   3    3.93    1.25
  -3  -9  -3   -0.25    0.97
  -3  -9  -3    0.34    0.94
   3   9   3   -0.64    0.94
  -4  -9  -3   -0.76    1.00
   4   9   3    0.04    1.17
  -5  -9  -3    0.31    1.15
  -5  -9  -3   -0.48    1.33
   5   9   3   -0.28    1.34
  11 -10  -3    0.49    1.33
  11 -10  -3   -0.96    1.45
  11 -10  -3    0.43    1.21
 -11  10   3    2.32    1.41
 -11  10   3   -0.43    1.39
  10 -10  -3   -0.48    1.31
  10 -10  -3    0.96    1.40
  10 -10  -3    1.25    1.48
 -10  10   3   -1.11    0.85
 -10  10   3    2.29    1.40
   9 -10  -3    0.14    1.26
   9 -10  -3   -0.69    0.79
   9 -10  -3   -0.45    1.03
  -9  10   3    0.41    1.01
   8 -10  -3    1.37    1.08
   8 -10  -3    2.88    1.41
   8 -10  -3    0.86    1.25
  -8  10   3    0.12    0.94
   7 -10  -3   -0.37    1.00
   7 -10  -3   -0.50    0.92
   7 -10  -3    0.95    0.98
  -7  10   3    0.26    0.81
   6 -10  -3    1.45    1.10
   6 -10  -3    3.18    1.19
  -6  10   3    1.20    0.97
   5 -10  -3    0.89    1.12
   5 -10  -3    0.55    0.90
  -5  10   3    2.16    0.92
   4 -10  -3   -1.76    0.89
  -4  10   3    0.52    0.78
  -4  10   3    0.49    0.71
   3 -10  -3    1.27    1.13
  -3  10   3    1.27    0.76
  -3  10   3    2.36    0.84
  -3  10   3    1.47    1.00
   2 -10  -3   -0.48    0.90
  -2  10   3   -0.46    0.75
  -2  10   3   -0.98    0.67
  -2  10   3   -0.24    0.51
   1 -10  -3    0.06    0.94
  -1  10   3    0.34    0.53
  -1  10   3    1.08    0.91
  -1  10   3    1.01    0.92
   0 -10  -3    7.59    1.65
   0  10   3    7.85    0.89
   0  10   3    7.32    1.58
  -1 -10  -3   -0.12    0.95
  -1 -10  -3   -0.43    0.82
   1  10   3   -0.50    0.86
  -2 -10  -3   -0.21    1.05
  -2 -10  -3    1.02    1.18
   2  10   3    1.09    1.05
  -3 -10  -3    0.33    1.11
  -4 -10  -3   -0.16    1.23
  10 -11  -3    0.76    1.44
  10 -11  -3   -2.31    1.38
 -10  11   3   -0.48    1.24
   9 -11  -3    1.06    1.47
   9 -11  -3   -0.22    1.27
  -9  11   3   -0.44    1.18
   8 -11  -3    1.01    1.24
   8 -11  -3    0.04    1.32
  -8  11   3    1.23    1.10
   7 -11  -3    3.09    1.64
   7 -11  -3    5.52    1.71
  -7  11   3    3.11    1.40
   6 -11  -3   -1.56    0.83
   6 -11  -3    0.43    1.26
   5 -11  -3    0.61    0.95
   5 -11  -3   -0.91    0.74
  -5  11   3   -0.38    0.81
   4 -11  -3    3.07    1.44
  -4  11   3    2.63    1.14
  -4  11   3    3.24    1.10
  -4  11   3    1.92    1.10
   3 -11  -3   -0.61    0.78
  -3  11   3   -0.29    0.80
  -3  11   3   -1.00    0.76
  -3  11   3   -0.56    0.51
   2 -11  -3    3.76    1.48
  -2  11   3    3.32    1.33
  -2  11   3    2.22    0.83
  -2  11   3    3.94    1.24
   1 -11  -3   -1.28    0.94
  -1  11   3    0.09    0.49
  -1  11   3   -0.44    0.84
  -1  11   3    0.53    1.17
   0 -11  -3    2.71    1.34
   0  11   3    1.43    1.10
  -1 -11  -3   -1.58    0.93
  -1 -11  -3   -2.23    0.84
   1  11   3    0.32    1.22
  -2 -11  -3    0.44    1.34
  -3 -11  -3    1.97    1.23
   9 -12  -3    3.93    1.79
   9 -12  -3   -1.48    1.32
  -9  12   3    0.62    1.36
   8 -12  -3    0.02    1.33
   8 -12  -3   -2.46    1.13
   7 -12  -3   -0.22    1.16
   7 -12  -3    0.26    1.39
   6 -12  -3    1.39    1.58
   6 -12  -3    3.72    1.52
   5 -12  -3   -1.46    0.71
   5 -12  -3    0.37    1.10
  -5  12   3    0.26    0.96
  -5  12   3   -0.69    0.75
   4 -12  -3   -0.19    0.95
   4 -12  -3    0.60    1.35
  -4  12   3    0.60    1.03
  -4  12   3   -0.06    1.25
  -4  12   3    1.43    0.89
   3 -12  -3    3.91    1.61
  -3  12   3    2.01    1.24
  -3  12   3    2.75    1.37
  -3  12   3    2.90    1.04
   2 -12  -3    2.10    1.40
  -2  12   3    0.49    0.64
  -2  12   3    0.13    0.99
  -2  12   3    1.83    1.30
   1 -12  -3    3.31    1.60
  -1  12   3    0.98    1.04
   0 -12  -3    1.34    1.38
   0 -12  -3    0.03    1.24
   0  12   3   -0.26    1.14
  -1 -12  -3    1.54    1.49
   1  12   3   -0.83    1.18
  -2 -12  -3    1.97    1.71
   8 -13  -3   -1.10    1.50
   8 -13  -3    0.73    1.56
   7 -13  -3    0.64    1.53
   7 -13  -3   -0.94    1.09
  -7  13   3    0.97    1.35
   6 -13  -3   -2.09    1.29
   6 -13  -3    0.92    1.21
  -6  13   3    1.19    1.12
   5 -13  -3   -0.33    1.09
   5 -13  -3   -1.34    0.99
  -5  13   3   -0.05    1.08
  -5  13   3    0.31    0.89
   4 -13  -3    1.77    1.65
   4 -13  -3   -0.19    1.13
  -4  13   3   -0.15    0.85
  -4  13   3    0.21    1.14
   3 -13  -3    2.14    1.15
   3 -13  -3    0.80    1.35
  -3  13   3    3.64    1.39
  -3  13   3    0.38    0.78
   2 -13  -3   -0.72    1.28
  -2  13   3    0.07    1.13
   1 -13  -3    5.92    1.99
  -1  13   3    5.27    1.72
   0  15  -4    1.49    1.31
   0 -15   4    1.77    1.82
  -1  15  -4    0.09    1.19
   1 -15   4    0.96    1.37
   1 -15   4    1.93    1.68
  -2  15  -4   -0.31    1.17
   2 -15   4   -0.06    1.41
   2 -15   4   -0.57    1.14
  -3  15  -4   -0.52    1.31
   3 -15   4   -1.07    1.49
   3 -15   4   -0.49    1.48
  -4  15  -4   -0.39    1.20
   4 -15   4   -1.34    1.27
   4 -15   4   -1.44    1.58
   3  14  -4    0.58    0.95
  -3 -14   4   -0.58    1.20
   2  14  -4    1.28    1.07
  -2 -14   4    1.59    1.82
   1  14  -4   -1.07    0.80
  -1 -14   4    1.74    1.24
   0  14  -4    0.61    1.06
   0 -14   4   -0.52    1.25
  -1  14  -4    2.73    1.34
   1 -14   4    3.72    1.51
   1 -14   4    4.06    1.61
  -2  14  -4    3.06    1.48
   2 -14   4    2.24    1.44
   2 -14   4    5.62    1.86
  -3  14  -4    2.47    1.44
   3 -14   4    2.82    1.46
   3 -14   4    1.45    1.50
  -4  14  -4    1.77    1.39
   4 -14   4   -0.79    1.29
   4 -14   4    0.78    1.21
  -5  14  -4    1.95    1.37
   5 -14   4    2.47    1.43
   5 -14   4    0.36    1.25
  -6  14  -4   -1.08    1.32
   6 -14   4    0.24    1.09
   5  13  -4    2.16    1.04
  -5 -13   4   -1.54    1.40
   4  13  -4    0.12    0.79
  -4 -13   4    0.11    1.09
  -4 -13   4    0.47    1.17
   3  13  -4    1.20    0.92
  -3 -13   4   -1.00    1.42
  -3 -13   4    0.41    0.96
   2  13  -4    0.47    0.86
  -2 -13   4    1.05    1.20
   1  13  -4    5.34    1.40
  -1 -13   4    5.68    1.84
   0  13  -4    2.10    1.14
   0 -13   4    0.73    0.97
   0 -13   4    0.45    1.25
  -1  13  -4   -1.04    0.71
   1 -13   4   -1.40    0.87
   1 -13   4    0.10    1.26
  -2  13  -4    0.62    0.97
   2 -13   4    0.88    1.19
   2 -13   4    1.82    1.20
  -3  13  -4    1.04    1.08
   3 -13   4    3.36    1.32
   3 -13   4    1.90    1.27
  -4  13  -4    0.63    1.47
   4 -13   4    1.04    1.09
   4 -13   4   -0.49    0.82
   4 -13   4   -1.00    0.92
  -5  13  -4    1.54    1.41
   5 -13   4    2.27    1.58
   5 -13   4    2.77    1.30
   5 -13   4    0.60    1.04
  -6  13  -4   -0.60    1.27
   6 -13   4    0.07    0.95
   6 -13   4    0.38    1.37
  -7  13  -4    0.21    1.38
   7 -13   4    1.77    1.44
   7 -13   4    0.26    1.15
  -8  13  -4    1.34    1.55
   8 -13   4    1.05    1.54
   8 -13   4    0.83    1.57
   6  12  -4   -1.89    1.10
   6  12  -4   -0.25    0.75
  -6 -12   4   -0.24    1.56
   5  12  -4    0.31    0.82
   5  12  -4    1.71    1.30
  -5 -12   4    3.14    1.27
  -5 -12   4    1.92    1.64
   4  12  -4    1.90    1.19
   4  12  -4    2.07    1.29
  -4 -12   4    0.85    1.50
  -4 -12   4    3.24    1.16
   3  12  -4    3.56    1.16
  -3 -12   4   -0.26    0.79
  -3 -12   4    0.09    0.86
   2  12  -4    0.35    0.85
  -2 -12   4    0.07    1.23
  -2 -12   4    0.37    0.95
   1  12  -4    0.95    0.88
  -1 -12   4    0.56    0.96
  -1 -12   4    0.01    0.88
   0  12  -4    1.38    0.71
   0  12  -4   -0.82    0.68
   0 -12   4    0.73    0.95
   0 -12   4    0.51    1.17
  -1  12  -4   -0.56    0.80
   1 -12   4   -0.46    0.96
   1 -12   4   -0.91    0.80
   1 -12   4   -0.29    0.85
  -2  12  -4    2.60    1.13
   2 -12   4    2.72    1.17
   2 -12   4    3.33    1.33
   2 -12   4    0.36    0.98
  -3  12  -4   -0.64    0.73
  -3  12  -4   -1.17    0.78
   3 -12   4   -0.46    0.59
   3 -12   4   -1.01    0.81
   3 -12   4   -0.28    0.63
  -4  12  -4   -0.14    0.81
  -4  12  -4   -0.53    2.06
   4 -12   4    0.64    0.95
   4 -12   4   -0.91    0.68
   4 -12   4    0.50    1.05
  -5  12  -4   -0.80    0.93
  -5  12  -4    1.25    1.16
   5 -12   4   -1.41    0.89
   5 -12   4    0.53    1.01
   5 -12   4   -0.46    1.10
  -6  12  -4   -0.75    1.00
  -6  12  -4   -1.29    1.10
   6 -12   4   -1.46    1.02
   6 -12   4    1.02    1.21
  -7  12  -4   -0.54    1.20
   7 -12   4   -0.20    1.18
   7 -12   4   -0.44    1.12
  -8  12  -4    0.46    1.55
   8 -12   4    0.74    1.05
   8 -12   4    0.50    1.17
   7  11  -4    1.05    1.39
   7  11  -4   -0.88    0.64
  -7 -11   4    0.81    1.42
  -7 -11   4    0.86    1.43
   6  11  -4   -1.62    1.04
   6  11  -4    0.60    0.82
  -6 -11   4    0.23    1.40
  -6 -11   4    0.26    0.91
   5  11  -4    2.73    1.24
   5  11  -4    4.21    1.15
  -5 -11   4    3.19    1.57
  -5 -11   4    3.46    1.20
   4  11  -4   14.11    1.92
   4  11  -4    8.52    1.60
  -4 -11   4   10.71    2.30
  -4 -11   4   10.00    1.72
   3  11  -4    4.73    1.23
   3  11  -4    6.16    1.40
  -3 -11   4    4.32    1.33
  -3 -11   4    5.84    1.55
   2  11  -4   17.48    1.84
   2  11  -4   15.11    2.24
  -2 -11   4   17.51    2.29
  -2 -11   4   19.27    1.94
  -2 -11   4   19.19    2.70
   1  11  -4   12.63    1.97
   1  11  -4   11.53    1.39
   1  11  -4   13.45    1.44
  -1 -11   4   11.19    1.88
  -1 -11   4   14.46    2.24
  -1 -11   4   12.83    1.73
   0  11  -4   -0.54    0.72
   0 -11   4   -0.37    0.97
   0 -11   4   -0.23    0.75
   0 -11   4   -0.96    0.73
  -1  11  -4   -1.08    0.69
   1 -11   4   -0.45    0.77
   1 -11   4   -0.82    0.71
   1 -11   4   -0.33    0.87
  -2  11  -4    7.10    1.64
  -2  11  -4    6.31    1.29
   2 -11   4    4.65    1.31
   2 -11   4    3.96    1.27
   2 -11   4    8.03    1.51
  -3  11  -4    0.51    1.01
  -3  11  -4    0.86    1.05
   3 -11   4    0.14    0.86
   3 -11   4    2.25    1.26
   3 -11   4   -0.19    0.93
  -4  11  -4    3.00    1.43
  -4  11  -4    1.16    1.09
   4 -11   4    3.25    1.02
   4 -11   4    1.83    1.18
   4 -11   4    1.55    1.18
  -5  11  -4    4.28    1.50
  -5  11  -4    2.80    1.30
   5 -11   4    1.64    1.07
   5 -11   4    2.44    1.34
   5 -11   4    3.28    1.46
  -6  11  -4    0.52    0.85
  -6  11  -4   -0.85    0.97
   6 -11   4    1.66    1.18
   6 -11   4    0.37    1.16
  -7  11  -4   -1.55    1.17
  -7  11  -4    1.40    1.45
   7 -11   4    0.94    1.24
   7 -11   4    0.07    1.26
  -8  11  -4   -0.83    1.14
  -8  11  -4   -1.86    1.19
   8 -11   4    1.48    1.52
   8 -11   4    1.55    1.37
  -9  11  -4    1.67    1.65
  -9  11  -4   -0.85    1.45
   9 -11   4    2.21    1.83
   9 -11   4   -0.77    1.27
   8  10  -4   -0.63    1.25
   8  10  -4   -0.52    0.75
  -8 -10   4   -2.07    1.26
  -8 -10   4    0.16    1.60
   7  10  -4    1.22    0.90
  -7 -10   4   -1.14    1.20
  -7 -10   4   -0.49    0.70
   6  10  -4    0.20    0.69
  -6 -10   4   -1.02    0.96
   5  10  -4    3.36    1.10
  -5 -10   4    2.68    1.44
  -5 -10   4    2.69    1.14
   4  10  -4    0.43    0.72
  -4 -10   4   -1.68    0.98
  -4 -10   4    0.14    0.72
   3  10  -4   50.70    4.06
  -3 -10   4   44.65    3.77
  -3 -10   4   49.10    4.26
  -3 -10   4   47.38    3.49
   2  10  -4    0.53    0.72
   2  10  -4   -0.03    0.46
  -2 -10   4    0.26    0.76
  -2 -10   4    1.53    0.74
  -2 -10   4    0.56    0.68
  -2 -10   4    1.35    1.13
   1  10  -4    0.34    0.50
   1  10  -4   -0.04    0.56
   1  10  -4   -0.76    0.52
  -1 -10   4    0.06    0.93
  -1 -10   4   -0.31    0.66
  -1 -10   4    1.01    0.74
  -1 -10   4   -0.56    0.53
   0  10  -4   -0.07    0.44
   0  10  -4   -0.33    0.72
   0 -10   4   -0.94    0.69
   0 -10   4   -1.11    0.52
   0 -10   4    0.19    0.73
  -1  10  -4    0.54    0.83
  -1  10  -4   -0.33    0.68
   1 -10   4   -0.04    0.73
   1 -10   4   -1.08    0.62
   1 -10   4   -0.91    0.68
  -2  10  -4    5.85    1.25
  -2  10  -4    5.06    1.45
   2 -10   4    4.41    1.26
   2 -10   4    8.18    1.62
   2 -10   4    7.22    1.38
  -3  10  -4    2.79    1.25
  -3  10  -4    1.76    0.94
   3 -10   4    1.99    1.08
   3 -10   4    1.99    1.05
   3 -10   4    3.01    1.13
  -4  10  -4   48.74    4.30
  -4  10  -4   39.14    3.49
   4 -10   4   46.91    4.06
   4 -10   4   36.67    3.64
   4 -10   4   44.27    3.44
  -5  10  -4    1.19    1.01
  -5  10  -4    3.20    1.32
   5 -10   4    2.52    1.04
   5 -10   4    1.85    1.25
  -6  10  -4   12.70    2.27
  -6  10  -4    9.33    1.70
   6 -10   4    8.55    1.96
   6 -10   4   12.63    2.19
  -7  10  -4    0.53    1.13
  -7  10  -4    0.63    1.03
  -7  10  -4    1.01    1.30
   7 -10   4    1.69    1.05
   7 -10   4    0.55    1.11
  -8  10  -4    4.07    1.71
  -8  10  -4    3.65    1.47
  -8  10  -4    1.50    1.28
   8 -10   4    4.88    1.87
   8 -10   4    4.29    1.64
  -9  10  -4   -1.25    1.12
  -9  10  -4    1.84    1.46
  -9  10  -4    2.27    1.45
   9 -10   4    1.84    1.47
   9 -10   4    1.25    1.08
 -10  10  -4    0.15    1.50
 -10  10  -4   -0.82    1.29
  10 -10   4    1.91    1.85
  10 -10   4   -0.52    1.33
  10 -10   4    0.11    1.36
   9   9  -4    1.25    0.92
  -9  -9   4    1.51    1.60
  -9  -9   4    0.39    1.56
   8   9  -4    0.06    0.77
  -8  -9   4    0.48    0.97
  -8  -9   4    0.36    1.43
   7   9  -4    0.70    0.76
  -7  -9   4    0.08    1.03
  -7  -9   4    0.57    1.46
   6   9  -4    0.72    0.73
  -6  -9   4    0.31    1.29
   5   9  -4    2.15    0.91
  -5  -9   4    1.81    1.16
   4   9  -4    7.55    1.38
  -4  -9   4    6.63    1.42
  -4  -9   4    8.17    1.58
   3   9  -4    5.43    0.80
   3   9  -4    6.68    1.32
  -3  -9   4    7.10    1.01
  -3  -9   4    4.57    1.14
  -3  -9   4    3.36    1.21
  -3  -9   4    6.18    1.19
   2   9  -4   -0.26    0.41
   2   9  -4    0.88    0.69
  -2  -9   4    1.25    1.06
  -2  -9   4    0.64    0.66
  -2  -9   4    0.00    0.71
  -2  -9   4    0.10    0.59
   1   9  -4    5.46    1.27
  -1  -9   4    8.37    1.55
  -1  -9   4    8.23    1.44
  -1  -9   4    5.43    1.23
  -1  -9   4    8.83    1.32
   0   9  -4    5.73    1.29
   0  -9   4    5.56    1.27
   0  -9   4    5.52    1.33
   0  -9   4    4.12    1.05
   0  -9   4    8.61    1.44
  -1   9  -4    1.65    0.29
  -1   9  -4    1.73    0.84
  -1   9  -4    1.28    0.88
   1  -9   4    2.26    0.89
   1  -9   4    0.68    0.77
   1  -9   4    1.19    0.90
  -2   9  -4    1.20    0.93
  -2   9  -4    0.42    0.74
   2  -9   4   -0.38    0.79
   2  -9   4   -0.17    0.60
   2  -9   4   -0.43    0.70
  -3   9  -4    4.13    1.09
  -3   9  -4    4.50    1.21
   3  -9   4    4.30    1.02
   3  -9   4    4.57    1.34
   3  -9   4    3.13    1.13
  -4   9  -4   13.64    2.17
  -4   9  -4    9.75    1.58
   4  -9   4   11.00    1.42
   4  -9   4    7.70    1.67
   4  -9   4   12.09    2.02
  -5   9  -4   45.37    3.90
  -5   9  -4   50.41    3.88
  -5   9  -4   46.90    4.37
   5  -9   4   46.91    4.26
   5  -9   4   43.50    3.91
  -6   9  -4    2.68    1.17
  -6   9  -4    1.30    1.09
  -6   9  -4    0.30    1.00
   6  -9   4    4.19    1.30
   6  -9   4    3.31    1.29
  -7   9  -4   -0.18    1.00
  -7   9  -4   -1.08    0.95
  -7   9  -4    0.91    0.83
   7  -9   4    0.03    0.72
   7  -9   4    0.23    0.86
  -8   9  -4    1.58    1.14
  -8   9  -4    2.69    1.32
  -8   9  -4   -0.15    1.17
   8  -9   4    1.70    1.23
   8  -9   4    0.58    1.23
  -9   9  -4   -0.56    0.71
  -9   9  -4   -1.17    1.01
  -9   9  -4   -0.78    0.87
   9  -9   4   -0.61    1.09
   9  -9   4    0.61    0.94
 -10   9  -4    3.21    1.61
 -10   9  -4    0.50    1.41
 -10   9  -4   -0.40    1.32
  10  -9   4   -1.19    0.97
  10  -9   4   -1.16    1.27
  10   8  -4    0.05    0.86
 -10  -8   4    0.83    1.81
 -10  -8   4   -1.47    1.37
   9   8  -4    1.43    0.98
  -9  -8   4    0.95    1.04
  -9  -8   4    1.86    1.48
   8   8  -4    2.67    1.06
  -8  -8   4    2.51    1.47
  -8  -8   4    0.60    1.14
   7   8  -4    1.32    0.77
  -7  -8   4    0.27    1.10
  -7  -8   4    1.83    1.04
   6   8  -4   13.80    1.85
  -6  -8   4   10.15    2.01
   5   8  -4    0.07    0.64
  -5  -8   4   -1.12    0.86
   4   8  -4    2.68    0.88
  -4  -8   4    2.70    0.58
  -4  -8   4    1.60    0.75
  -4  -8   4    3.00    1.10
   3   8  -4   19.56    1.42
   3   8  -4   20.84    1.71
   3   8  -4   22.07    2.12
  -3  -8   4   17.87    1.59
  -3  -8   4   18.94    1.76
  -3  -8   4   18.40    2.11
  -3  -8   4   15.14    1.99
  -3  -8   4   17.15    1.88
   2   8  -4   64.39    4.84
   2   8  -4   63.56    3.83
  -2  -8   4   58.94    4.25
  -2  -8   4   58.75    4.68
  -2  -8   4   67.80    4.55
  -2  -8   4   67.06    4.79
  -2  -8   4   52.63    4.40
   1   8  -4    2.51    0.84
  -1  -8   4    3.28    0.92
  -1  -8   4    1.46    0.70
  -1  -8   4    3.30    0.84
  -1  -8   4    2.66    0.91
   0   8  -4   13.37    1.53
   0   8  -4    9.97    1.58
   0  -8   4   10.94    1.63
   0  -8   4   13.41    1.43
   0  -8   4    9.59    1.51
   0  -8   4   10.80    1.54
  -1   8  -4    7.54    1.56
  -1   8  -4   12.33    1.56
   1  -8   4   10.47    1.42
   1  -8   4   10.32    1.48
   1  -8   4   13.68    1.79
  -2   8  -4    1.62    0.81
  -2   8  -4    3.34    1.08
  -2   8  -4    3.56    0.58
   2  -8   4    2.90    1.03
   2  -8   4    3.02    0.88
   2  -8   4    4.44    1.10
  -3   8  -4   85.38    6.88
  -3   8  -4   94.04    6.86
  -3   8  -4   94.81    6.42
   3  -8   4   91.49    6.84
   3  -8   4   92.33    6.07
   3  -8   4   93.22    6.49
  -4   8  -4   11.66    1.64
  -4   8  -4   13.52    2.11
  -4   8  -4   12.93    1.78
   4  -8   4   10.55    1.90
   4  -8   4   10.92    1.80
  -5   8  -4   15.80    2.35
  -5   8  -4   13.86    1.95
  -5   8  -4   15.79    1.85
   5  -8   4   17.99    2.43
   5  -8   4   12.83    1.94
  -6   8  -4   -0.21    0.73
  -6   8  -4    1.07    0.85
  -6   8  -4    0.03    0.68
   6  -8   4    0.40    0.89
   6  -8   4   -0.17    0.93
  -7   8  -4    1.70    1.12
  -7   8  -4    0.18    0.97
  -7   8  -4    0.63    0.87
   7  -8   4   -0.02    0.71
   7  -8   4   -0.31    0.64
  -8   8  -4   -0.86    0.91
  -8   8  -4    1.60    1.10
  -8   8  -4    0.39    1.13
   8  -8   4    2.50    1.40
   8  -8   4    2.45    1.24
  -9   8  -4   -0.56    1.09
  -9   8  -4   -0.80    1.09
  -9   8  -4    1.68    1.23
   9  -8   4   -0.15    0.99
   9  -8   4   -0.31    1.11
 -10   8  -4    3.77    1.83
 -10   8  -4    3.20    1.53
 -10   8  -4    3.08    1.42
  10  -8   4    5.03    1.81
  10  -8   4    1.30    1.20
  10   7  -4    0.04    0.76
 -10  -7   4    0.92    1.38
 -10  -7   4    0.20    1.27
   9   7  -4    0.09    0.77
  -9  -7   4    0.48    1.19
  -9  -7   4    1.43    1.33
   8   7  -4    6.73    1.39
  -8  -7   4    4.70    1.45
  -8  -7   4    3.07    1.35
   7   7  -4    0.05    0.59
  -7  -7   4   -0.64    0.77
  -7  -7   4    1.04    1.13
   6   7  -4    0.96    0.66
  -6  -7   4    1.82    0.81
  -6  -7   4    0.69    0.97
   5   7  -4    0.43    0.58
  -5  -7   4    1.34    0.91
  -5  -7   4    0.43    0.51
   4   7  -4    6.41    1.19
   4   7  -4    6.05    1.13
  -4  -7   4    2.80    1.12
  -4  -7   4    6.48    1.12
  -4  -7   4    7.12    0.68
   3   7  -4    9.29    1.44
  -3  -7   4    9.45    1.55
  -3  -7   4   10.58    1.22
  -3  -7   4   10.31    1.46
  -3  -7   4    9.91    0.98
   2   7  -4  130.65    9.15
   2   7  -4  151.54    8.60
   2   7  -4  134.08    7.69
  -2  -7   4  136.24    9.09
  -2  -7   4  124.10    8.75
  -2  -7   4  146.98    9.64
  -2  -7   4  128.76    8.44
  -2  -7   4  120.11    8.47
  -2  -7   4  134.69    8.20
   1   7  -4    0.69    0.55
   1   7  -4    0.15    0.51
  -1  -7   4    0.27    0.43
  -1  -7   4    0.39    0.26
  -1  -7   4    1.07    0.61
  -1  -7   4   -0.05    0.57
  -1  -7   4    0.20    0.56
   0   7  -4   88.71    6.88
   0   7  -4  101.57    6.62
   0  -7   4  101.17    6.84
   0  -7   4   96.18    6.38
   0  -7   4   86.84    6.30
   0  -7   4  103.09    6.40
  -1   7  -4    3.50    0.48
  -1   7  -4    6.54    1.25
  -1   7  -4    4.93    1.00
   1  -7   4    3.39    0.88
   1  -7   4    3.19    0.93
   1  -7   4    5.53    0.98
  -2   7  -4   40.76    3.10
  -2   7  -4   34.99    3.34
   2  -7   4   39.51    2.87
   2  -7   4   39.59    3.13
   2  -7   4   39.83    3.38
  -3   7  -4    1.31    0.77
  -3   7  -4    1.78    0.97
  -3   7  -4    0.89    0.67
  -3   7  -4    0.61    0.31
   3  -7   4    0.08    0.67
   3  -7   4    1.33    0.57
   3  -7   4    1.38    0.77
  -4   7  -4    1.59    1.01
  -4   7  -4    1.02    0.49
  -4   7  -4    0.05    0.67
  -4   7  -4    1.85    0.85
   4  -7   4    0.39    0.59
   4  -7   4    0.61    0.85
  -5   7  -4    3.50    1.01
  -5   7  -4    3.89    1.09
  -5   7  -4    3.45    1.11
   5  -7   4    3.08    1.09
   5  -7   4    3.22    1.20
  -6   7  -4    1.23    1.08
  -6   7  -4    0.87    0.84
  -6   7  -4    0.87    0.72
   6  -7   4    0.33    0.67
   6  -7   4    0.42    0.93
  -7   7  -4    1.88    1.04
  -7   7  -4    1.66    1.02
  -7   7  -4    1.04    0.99
   7  -7   4    1.24    0.91
   7  -7   4    1.73    1.05
  -8   7  -4   -0.62    0.80
  -8   7  -4    0.20    1.02
  -8   7  -4    1.37    1.14
   8  -7   4   -0.25    0.87
   8  -7   4    0.03    0.70
  -9   7  -4    0.45    1.16
  -9   7  -4    0.37    0.84
  -9   7  -4   -1.97    0.97
   9  -7   4   -0.77    0.97
   9  -7   4    1.16    1.17
 -10   7  -4   -0.60    1.41
 -10   7  -4   -0.29    1.16
  10  -7   4   -0.13    1.11
  10  -7   4   -0.39    1.02
  11   6  -4    0.79    0.95
 -11  -6   4   -0.37    1.34
 -11  -6   4    1.33    1.58
  10   6  -4    0.44    0.80
 -10  -6   4    0.59    1.35
 -10  -6   4   -0.52    0.95
   9   6  -4   -0.63    0.68
  -9  -6   4   -0.24    0.81
  -9  -6   4    0.52    1.11
   8   6  -4    2.49    0.91
  -8  -6   4    2.02    1.23
  -8  -6   4    3.27    1.34
   7   6  -4    2.75    0.92
  -7  -6   4    1.21    1.03
  -7  -6   4    3.78    1.28
  -7  -6   4    2.11    0.87
   6   6  -4    0.19    0.59
  -6  -6   4    0.06    0.56
  -6  -6   4    0.61    0.87
   5   6  -4    2.71    0.84
   5   6  -4    3.17    0.89
  -5  -6   4    3.55    1.14
  -5  -6   4    2.86    0.83
   4   6  -4    7.82    1.27
   4   6  -4    9.04    1.34
  -4  -6   4   10.45    1.36
  -4  -6   4    6.25    1.27
   3   6  -4   48.54    2.99
   3   6  -4   42.39    3.53
   3   6  -4   52.50    3.64
  -3  -6   4   47.39    3.64
  -3  -6   4   44.89    2.98
  -3  -6   4   39.25    3.43
  -3  -6   4   39.80    3.41
   2   6  -4   27.94    2.57
   2   6  -4   21.11    2.29
   2   6  -4   26.73    1.68
   2   6  -4   26.99    1.97
  -2  -6   4   27.35    1.99
  -2  -6   4   27.96    2.18
  -2  -6   4   30.45    2.43
  -2  -6   4   27.83    2.31
   1   6  -4    4.64    0.96
   1   6  -4    5.90    0.61
   1   6  -4    5.26    1.02
  -1  -6   4    4.99    0.78
  -1  -6   4    5.48    0.51
  -1  -6   4    5.14    0.90
  -1  -6   4    5.11    0.93
  -1  -6   4    5.37    0.99
   0   6  -4   60.89    4.83
   0   6  -4   66.76    4.64
   0   6  -4   67.97    4.73
   0  -6   4   63.32    4.40
   0  -6   4   63.75    4.80
   0  -6   4   63.99    4.42
   0  -6   4   67.32    4.52
  -1   6  -4   10.81    1.29
  -1   6  -4   11.51    1.08
  -1   6  -4   11.58    1.57
   1  -6   4   10.14    1.31
   1  -6   4   10.37    1.51
   1  -6   4   10.33    1.11
  -2   6  -4   99.65    6.51
  -2   6  -4   90.67    6.83
   2  -6   4   89.90    6.74
   2  -6   4  100.32    6.06
   2  -6   4   95.46    6.43
  -3   6  -4   56.98    4.22
  -3   6  -4   53.02    4.09
  -3   6  -4   63.69    4.66
  -3   6  -4   57.97    3.66
   3  -6   4   56.36    3.75
   3  -6   4   61.04    4.62
   3  -6   4   57.93    4.29
  -4   6  -4   37.91    2.57
  -4   6  -4   32.66    2.83
  -4   6  -4   38.93    3.31
  -4   6  -4   38.71    3.02
   4  -6   4   36.71    2.41
   4  -6   4   32.86    3.20
   4  -6   4   29.31    2.88
  -5   6  -4    9.05    1.66
  -5   6  -4    8.40    1.42
  -5   6  -4    7.23    1.34
   5  -6   4    7.85    1.60
   5  -6   4    8.97    1.57
   5  -6   4   10.00    0.83
  -6   6  -4    2.75    1.05
  -6   6  -4    2.34    1.01
  -6   6  -4    3.57    1.51
   6  -6   4    2.62    1.20
   6  -6   4    5.73    1.32
  -7   6  -4    2.09    1.12
  -7   6  -4    3.11    1.16
  -7   6  -4    0.43    0.88
   7  -6   4    3.16    1.25
   7  -6   4    2.01    0.85
  -8   6  -4    1.88    0.94
  -8   6  -4    3.10    1.22
  -8   6  -4    0.93    1.01
   8  -6   4    2.34    1.05
   8  -6   4    1.07    0.96
   8  -6   4    1.15    1.09
  -9   6  -4    3.16    1.37
  -9   6  -4    1.61    1.16
  -9   6  -4    5.43    1.62
   9  -6   4    4.86    1.51
   9  -6   4    6.41    1.39
 -10   6  -4    3.08    1.48
 -10   6  -4    3.21    1.49
  10  -6   4    4.82    1.70
  10  -6   4    1.75    1.25
 -11   6  -4    1.01    1.57
 -11   6  -4   -1.78    1.27
  11  -6   4   -0.52    1.39
  11   5  -4    1.76    1.14
 -11  -5   4    0.57    1.44
 -11  -5   4    1.94    1.47
  10   5  -4    1.16    0.85
 -10  -5   4    0.32    1.12
 -10  -5   4   -0.21    1.12
   9   5  -4    0.82    0.75
  -9  -5   4    0.85    1.00
  -9  -5   4   -0.34    0.85
   8   5  -4   16.00    2.15
  -8  -5   4   14.51    2.13
  -8  -5   4   15.41    2.22
   7   5  -4    0.73    0.65
  -7  -5   4    1.01    0.70
  -7  -5   4   -0.31    0.71
  -7  -5   4   -0.62    0.47
   6   5  -4    4.52    1.06
  -6  -5   4    5.72    1.09
  -6  -5   4    2.41    0.98
  -6  -5   4    4.34    1.08
  -6  -5   4    3.78    0.59
   5   5  -4    2.43    0.75
   5   5  -4    2.69    0.81
  -5  -5   4    3.27    0.98
  -5  -5   4    2.23    0.74
  -5  -5   4    2.82    0.41
   4   5  -4    0.59    0.52
   4   5  -4    0.54    0.58
  -4  -5   4   -0.80    0.52
  -4  -5   4    0.62    0.46
   3   5  -4   12.93    1.01
   3   5  -4   13.13    1.35
   3   5  -4   13.82    1.44
   3   5  -4   13.85    1.49
  -3  -5   4   14.58    1.45
  -3  -5   4   12.13    1.54
  -3  -5   4   13.77    1.46
   2   5  -4  138.96   10.16
   2   5  -4  141.78    9.43
   2   5  -4  155.38    9.45
   2   5  -4  138.62    8.68
  -2  -5   4  131.20    8.89
  -2  -5   4  147.83    9.42
  -2  -5   4  136.77    8.72
  -2  -5   4  150.04   10.20
   1   5  -4   61.83    3.98
   1   5  -4   60.53    4.47
   1   5  -4   61.08    4.45
   1   5  -4   57.85    4.28
  -1  -5   4   55.29    4.06
  -1  -5   4   63.63    4.45
  -1  -5   4   57.70    4.00
  -1  -5   4   62.14    4.15
  -1  -5   4   65.21    4.51
   0   5  -4   60.90    4.27
   0   5  -4   55.43    4.07
   0   5  -4   55.39    4.27
   0  -5   4   62.51    3.88
   0  -5   4   58.35    3.96
   0  -5   4   52.07    4.18
   0  -5   4   54.10    3.87
  -1   5  -4   45.11    3.26
  -1   5  -4   45.08    3.47
   1  -5   4   46.38    2.98
   1  -5   4   42.95    3.47
   1  -5   4   43.95    3.21
   1  -5   4   39.14    3.13
  -2   5  -4    0.47    0.42
  -2   5  -4    0.08    0.26
  -2   5  -4   -0.01    0.24
  -2   5  -4    0.36    0.49
  -2   5  -4    0.05    0.58
   2  -5   4   -0.68    0.22
   2  -5   4    0.88    0.64
   2  -5   4    0.29    0.31
  -3   5  -4   58.03    3.51
  -3   5  -4   54.50    3.82
  -3   5  -4   50.85    3.92
  -3   5  -4   52.27    4.19
   3  -5   4   48.25    4.11
   3  -5   4   54.73    3.35
   3  -5   4   49.16    3.88
  -4   5  -4    1.25    0.68
  -4   5  -4    2.04    0.68
  -4   5  -4    2.36    0.69
   4  -5   4    4.11    1.02
   4  -5   4    2.07    0.32
   4  -5   4    2.44    0.87
   4  -5   4    3.12    0.36
  -5   5  -4    2.19    0.89
  -5   5  -4    2.18    0.73
  -5   5  -4    2.28    0.88
   5  -5   4    2.13    0.95
   5  -5   4    1.68    0.87
  -6   5  -4    0.49    0.71
  -6   5  -4    0.43    0.70
  -6   5  -4    0.20    0.71
   6  -5   4    0.76    0.58
   6  -5   4    1.20    0.84
  -7   5  -4    1.42    0.87
  -7   5  -4    1.16    0.95
   7  -5   4   -1.03    0.62
   7  -5   4   -0.40    0.62
  -8   5  -4    5.20    1.51
  -8   5  -4    3.69    1.31
   8  -5   4    2.82    0.94
   8  -5   4    5.04    1.43
   8  -5   4    3.81    1.13
  -9   5  -4    0.18    1.07
  -9   5  -4   -0.93    0.86
   9  -5   4    0.54    0.99
   9  -5   4   -0.44    0.75
   9  -5   4   -1.24    0.86
 -10   5  -4    0.72    1.23
 -10   5  -4   -1.87    0.96
  10  -5   4   -0.94    0.80
 -11   5  -4   -0.91    1.70
 -11   5  -4    2.95    1.79
  11  -5   4    0.21    1.32
  12   4  -4   -1.03    0.91
 -12  -4   4   -0.17    1.58
 -12  -4   4    1.12    1.52
  11   4  -4   -0.06    0.93
 -11  -4   4    1.06    1.29
 -11  -4   4   -0.02    1.22
  10   4  -4    2.55    1.06
 -10  -4   4    3.28    1.39
 -10  -4   4    2.68    1.32
   9   4  -4    2.06    0.92
  -9  -4   4   -0.79    0.77
  -9  -4   4    0.18    0.97
   8   4  -4    0.65    0.65
  -8  -4   4   -0.11    0.81
  -8  -4   4    0.03    0.61
  -8  -4   4   -0.10    0.79
   7   4  -4    2.26    0.86
  -7  -4   4    3.10    1.03
  -7  -4   4    2.18    0.81
  -7  -4   4    3.41    0.96
   6   4  -4    5.09    1.07
  -6  -4   4    4.65    1.09
  -6  -4   4    4.73    0.99
  -6  -4   4    4.82    0.62
  -6  -4   4    1.97    0.87
   5   4  -4   33.58    2.88
   5   4  -4   39.19    3.16
  -5  -4   4   39.18    2.93
  -5  -4   4   35.10    2.16
  -5  -4   4   35.51    2.88
  -5  -4   4   31.68    2.83
   4   4  -4   -0.33    0.39
   4   4  -4    0.04    0.28
   4   4  -4   -0.09    0.45
  -4  -4   4   -0.39    0.34
  -4  -4   4    0.86    0.51
   3   4  -4   16.04    1.14
   3   4  -4   22.88    1.79
   3   4  -4   15.39    1.56
   3   4  -4   16.17    1.62
  -3  -4   4   12.81    1.48
  -3  -4   4   18.21    1.69
  -3  -4   4   18.40    1.66
   2   4  -4   25.42    1.82
   2   4  -4   25.05    2.22
   2   4  -4   25.21    2.19
   2   4  -4   31.06    2.31
   2   4  -4   25.88    2.15
  -2  -4   4   27.81    2.22
  -2  -4   4   26.71    2.23
  -2  -4   4   27.40    2.10
   1   4  -4    7.03    1.08
   1   4  -4    8.38    0.87
   1   4  -4    8.05    0.82
   1   4  -4    8.06    0.87
   1   4  -4    8.72    0.98
   1   4  -4    8.39    1.11
  -1  -4   4    8.66    0.89
  -1  -4   4    7.51    0.82
  -1  -4   4    7.27    1.08
  -1  -4   4    8.61    0.88
   0   4  -4   30.21    2.17
   0   4  -4   31.38    2.46
   0   4  -4   28.88    2.05
   0   4  -4   29.38    2.26
   0   4  -4   28.33    2.35
   0  -4   4   31.77    2.12
   0  -4   4   29.92    1.82
   0  -4   4   28.83    2.06
   0  -4   4   27.26    2.38
   0  -4   4   24.43    2.12
   0  -4   4   30.30    2.24
  -1   4  -4   -0.06    0.35
  -1   4  -4    0.21    0.40
  -1   4  -4    0.19    0.32
   1  -4   4   -0.32    0.29
   1  -4   4   -0.08    0.41
   1  -4   4    0.02    0.25
   1  -4   4   -0.24    0.38
  -2   4  -4   41.23    2.40
  -2   4  -4   31.94    2.50
  -2   4  -4   33.33    2.84
  -2   4  -4   34.30    2.70
  -2   4  -4   36.42    2.32
   2  -4   4   31.31    2.65
   2  -4   4   32.09    2.81
   2  -4   4   33.60    2.19
  -3   4  -4    6.41    1.01
  -3   4  -4    7.48    1.11
  -3   4  -4    6.15    1.16
  -3   4  -4    7.23    0.94
   3  -4   4    8.50    0.52
   3  -4   4    8.17    0.52
   3  -4   4    6.46    1.11
   3  -4   4    5.79    1.18
  -4   4  -4   43.62    3.31
  -4   4  -4   39.31    3.18
  -4   4  -4   37.77    2.98
   4  -4   4   31.38    3.18
   4  -4   4   40.74    2.75
  -5   4  -4    4.31    1.09
  -5   4  -4    5.15    1.14
  -5   4  -4    3.96    0.96
   5  -4   4    3.56    0.97
   5  -4   4    2.77    0.74
  -6   4  -4    1.40    0.94
  -6   4  -4    2.50    0.94
   6  -4   4    2.50    0.85
   6  -4   4    1.54    0.85
  -7   4  -4   10.42    1.77
  -7   4  -4   14.27    2.11
   7  -4   4   16.20    2.21
   7  -4   4   11.11    1.61
   7  -4   4   15.72    1.90
  -8   4  -4    3.06    1.16
  -8   4  -4    5.90    1.56
   8  -4   4    1.95    0.94
   8  -4   4    0.97    0.92
   8  -4   4    2.42    1.01
  -9   4  -4    1.10    1.25
  -9   4  -4   -0.03    0.94
   9  -4   4    0.33    0.84
   9  -4   4    1.26    1.21
 -10   4  -4    0.67    1.26
 -10   4  -4   -0.25    1.25
  10  -4   4    0.05    1.11
  10  -4   4    0.08    0.91
 -11   4  -4    2.27    1.79
 -11   4  -4    5.11    1.92
  11  -4   4    2.51    1.63
  12   3  -4   -1.50    0.82
 -12  -3   4   -1.31    1.31
 -12  -3   4    0.26    1.04
  11   3  -4    0.43    0.87
 -11  -3   4    2.42    1.39
 -11  -3   4    0.32    0.96
  10   3  -4    0.30    0.71
 -10  -3   4    1.17    1.06
 -10  -3   4    0.64    1.08
   9   3  -4    0.92    0.75
  -9  -3   4    0.70    0.82
  -9  -3   4   -0.25    0.84
  -9  -3   4    1.09    1.07
   8   3  -4    1.68    0.78
  -8  -3   4    4.38    1.23
  -8  -3   4    1.45    0.82
  -8  -3   4    1.99    0.76
   7   3  -4   17.93    1.99
  -7  -3   4   17.42    1.92
  -7  -3   4   22.07    2.13
  -7  -3   4   17.07    1.93
   6   3  -4    3.16    0.83
  -6  -3   4    0.74    0.64
  -6  -3   4    2.85    0.77
  -6  -3   4    1.65    0.66
   5   3  -4    9.87    1.30
   5   3  -4    8.18    1.23
  -5  -3   4    9.08    1.29
  -5  -3   4   10.22    1.32
  -5  -3   4    7.41    1.21
   4   3  -4   18.95    1.83
   4   3  -4   23.31    1.93
   4   3  -4   20.04    1.95
  -4  -3   4   18.99    1.76
  -4  -3   4   18.82    1.83
   3   3  -4    6.54    0.54
   3   3  -4    6.35    0.97
   3   3  -4    5.10    0.91
   3   3  -4    6.42    0.90
  -3  -3   4    6.72    0.94
  -3  -3   4    7.07    1.04
  -3  -3   4    4.97    0.90
   2   3  -4   -0.46    0.19
   2   3  -4    0.52    0.45
   2   3  -4    0.25    0.23
   2   3  -4   -0.38    0.29
   2   3  -4    0.65    0.40
   2   3  -4    0.34    0.39
  -2  -3   4   -0.25    0.29
  -2  -3   4   -0.32    0.28
  -2  -3   4   -0.62    0.16
  -2  -3   4   -0.34    0.22
   1   3  -4   82.29    5.86
   1   3  -4   80.27    5.72
   1   3  -4   90.89    5.44
   1   3  -4   92.32    5.50
   1   3  -4   86.10    6.38
   1   3  -4   90.74    5.87
  -1  -3   4   82.40    5.88
  -1  -3   4   77.09    5.41
  -1  -3   4   93.57    5.77
  -1  -3   4   91.65    5.89
  -1  -3   4   90.71    6.41
   0   3  -4    0.85    0.39
   0   3  -4    1.13    0.40
   0   3  -4    1.98    0.52
   0   3  -4    0.45    0.40
   0   3  -4    1.38    0.47
   0   3  -4    1.59    0.35
   0  -3   4    1.24    0.31
   0  -3   4    1.09    0.38
   0  -3   4    1.79    0.52
   0  -3   4    0.99    0.33
   0  -3   4    1.34    0.46
   0  -3   4    0.99    0.27
   0  -3   4    1.27    0.49
  -1   3  -4   79.37    4.72
  -1   3  -4   74.77    4.91
  -1   3  -4   73.95    5.22
  -1   3  -4   67.08    5.29
   1  -3   4   78.07    5.40
   1  -3   4   82.34    4.92
   1  -3   4   82.97    5.39
   1  -3   4   80.77    4.70
  -2   3  -4    1.40    0.58
  -2   3  -4    1.73    0.49
  -2   3  -4    1.52    0.48
  -2   3  -4    2.26    0.67
  -2   3  -4    2.20    0.55
   2  -3   4    1.13    0.47
   2  -3   4    2.33    0.69
   2  -3   4    1.12    0.42
  -3   3  -4   16.78    1.71
  -3   3  -4   17.57    1.59
  -3   3  -4   18.48    1.78
   3  -3   4   20.63    1.85
   3  -3   4   15.68    1.72
  -4   3  -4    7.59    1.19
  -4   3  -4    5.45    1.12
  -4   3  -4    5.17    0.98
   4  -3   4    7.10    1.00
   4  -3   4    6.24    1.18
  -5   3  -4    4.06    0.97
  -5   3  -4    4.03    1.06
  -5   3  -4    3.73    0.95
   5  -3   4    2.45    0.90
   5  -3   4    2.73    0.79
  -6   3  -4   -1.06    0.70
  -6   3  -4    0.17    0.69
   6  -3   4   -0.85    0.51
   6  -3   4    1.15    0.70
  -7   3  -4    1.45    0.91
  -7   3  -4    1.68    1.10
   7  -3   4    1.38    0.84
   7  -3   4    2.90    0.83
   7  -3   4    2.49    1.00
  -8   3  -4    4.59    1.55
  -8   3  -4    7.18    1.45
   8  -3   4    4.23    1.02
   8  -3   4    3.31    1.18
   8  -3   4    3.89    1.18
  -9   3  -4   -0.83    0.90
  -9   3  -4    0.55    1.18
   9  -3   4    1.69    1.00
   9  -3   4    0.16    0.83
 -10   3  -4    2.01    1.62
 -10   3  -4    0.97    1.10
  10  -3   4   -0.58    0.77
  10  -3   4   -0.52    1.18
  13   2  -4    0.77    1.29
 -13  -2   4    0.63    1.29
  12   2  -4    1.10    1.12
 -12  -2   4    2.45    1.56
 -12  -2   4    2.65    1.52
  11   2  -4    3.54    1.31
 -11  -2   4    5.04    1.46
 -11  -2   4    2.43    1.16
  10   2  -4   -0.25    0.68
 -10  -2   4   -0.03    0.72
 -10  -2   4    1.27    1.04
 -10  -2   4    0.48    0.89
   9   2  -4   10.93    1.83
  -9  -2   4   11.87    1.87
  -9  -2   4   12.15    1.80
  -9  -2   4   12.16    1.88
   8   2  -4   23.21    2.46
  -8  -2   4   25.45    2.45
  -8  -2   4   23.11    2.42
  -8  -2   4   24.45    2.38
   7   2  -4    2.42    0.87
  -7  -2   4    2.75    0.93
  -7  -2   4    3.25    0.91
  -7  -2   4    2.64    0.88
   6   2  -4   34.97    3.39
   6   2  -4   36.14    3.10
  -6  -2   4   42.36    3.17
  -6  -2   4   36.69    2.95
  -6  -2   4   36.94    2.95
   5   2  -4   40.89    2.54
   5   2  -4   38.01    3.21
   5   2  -4   43.98    3.60
  -5  -2   4   42.16    3.10
  -5  -2   4   42.67    3.07
  -5  -2   4   39.89    3.21
   4   2  -4   10.02    1.28
   4   2  -4   11.04    0.78
   4   2  -4   10.47    1.18
   4   2  -4    8.93    1.12
  -4  -2   4    9.50    1.29
  -4  -2   4   10.28    1.12
  -4  -2   4   10.84    1.06
   3   2  -4   35.70    2.45
   3   2  -4   27.95    2.37
   3   2  -4   28.87    2.56
  -3  -2   4   31.22    2.58
  -3  -2   4   30.06    2.41
  -3  -2   4   28.71    2.34
  -3  -2   4   31.94    2.32
  -3  -2   4   25.02    2.14
   2   2  -4    4.52    0.75
   2   2  -4    4.40    0.74
   2   2  -4    4.42    0.74
   2   2  -4    4.72    0.66
   2   2  -4    4.36    0.71
  -2  -2   4    4.46    0.71
  -2  -2   4    3.77    0.70
  -2  -2   4    3.92    0.65
  -2  -2   4    3.50    0.68
  -2  -2   4    4.43    0.75
   1   2  -4  127.22    7.90
   1   2  -4  132.45    7.42
   1   2  -4  118.62    7.75
   1   2  -4  114.93    7.90
   1   2  -4  114.74    8.80
  -1  -2   4  129.13    7.31
  -1  -2   4  101.69    7.87
  -1  -2   4  123.72    7.77
  -1  -2   4  130.76    8.85
  -1  -2   4  130.67    7.94
  -1  -2   4  111.12    7.37
   0   2  -4    5.61    0.78
   0   2  -4    6.05    0.53
   0   2  -4    5.67    0.54
   0   2  -4    4.96    0.82
   0   2  -4    5.27    0.77
   0   2  -4    4.45    0.71
   0  -2   4    5.03    0.53
   0  -2   4    5.72    0.82
   0  -2   4    5.23    0.72
   0  -2   4    6.37    0.83
   0  -2   4    5.58    0.52
   0  -2   4    4.52    0.66
   0  -2   4    5.00    0.63
  -1   2  -4   97.83    5.47
  -1   2  -4   85.86    5.86
  -1   2  -4   83.07    5.33
  -1   2  -4   88.46    5.88
  -1   2  -4   83.60    5.45
  -1   2  -4   89.11    5.24
  -1   2  -4   92.79    5.49
   1  -2   4   75.56    5.87
   1  -2   4   84.18    5.87
   1  -2   4   90.69    5.50
   1  -2   4   91.48    5.48
  -2   2  -4    2.26    0.54
  -2   2  -4    1.54    0.51
  -2   2  -4    2.16    0.53
  -2   2  -4    2.35    0.62
  -2   2  -4    1.32    0.50
   2  -2   4    2.22    0.58
   2  -2   4    3.67    0.71
   2  -2   4    2.81    0.57
  -3   2  -4   75.40    5.06
  -3   2  -4   75.77    5.44
  -3   2  -4   73.79    5.29
   3  -2   4   81.28    4.99
   3  -2   4   85.91    5.41
   3  -2   4   68.03    5.30
  -4   2  -4    6.95    1.13
  -4   2  -4    6.63    1.25
  -4   2  -4    5.99    1.03
   4  -2   4    7.11    1.15
   4  -2   4    8.13    1.14
   4  -2   4    6.90    1.15
  -5   2  -4    2.90    1.05
  -5   2  -4    5.72    1.08
  -5   2  -4    5.57    1.03
   5  -2   4    7.10    1.22
   5  -2   4    4.77    1.03
   5  -2   4    5.29    1.07
  -6   2  -4    0.74    0.94
  -6   2  -4    2.27    0.92
   6  -2   4    1.85    0.82
   6  -2   4    2.49    0.68
   6  -2   4    3.46    1.04
  -7   2  -4    3.68    1.36
  -7   2  -4    4.63    1.27
   7  -2   4    4.34    1.22
   7  -2   4    3.16    1.09
   7  -2   4    5.65    0.99
  -8   2  -4   -0.36    0.79
  -8   2  -4    0.21    1.03
   8  -2   4   -1.16    0.83
   8  -2   4    0.55    0.77
  -9   2  -4    0.41    1.20
  -9   2  -4    1.26    1.15
   9  -2   4    0.48    0.89
   9  -2   4    0.75    1.11
 -10   2  -4    1.67    1.14
 -10   2  -4   -0.73    1.26
  10  -2   4    1.10    0.99
  10  -2   4    2.60    1.44
  13   1  -4    0.22    1.33
 -13  -1   4    4.01    1.87
  12   1  -4    6.41    1.80
 -12  -1   4    6.13    1.83
 -12  -1   4   10.70    2.03
  11   1  -4    0.52    0.71
 -11  -1   4    0.66    1.03
 -11  -1   4    0.46    1.03
  10   1  -4    0.17    0.76
 -10  -1   4   -0.76    0.55
 -10  -1   4   -0.61    0.70
 -10  -1   4    0.14    0.79
   9   1  -4    0.25    0.81
  -9  -1   4   -0.08    0.77
  -9  -1   4    0.01    0.74
  -9  -1   4   -1.21    0.69
   8   1  -4   19.62    1.52
   8   1  -4   18.06    2.12
  -8  -1   4   20.77    2.21
  -8  -1   4   18.05    1.53
  -8  -1   4   18.31    2.01
  -8  -1   4   21.14    2.14
   7   1  -4    5.56    0.71
   7   1  -4    6.10    1.25
   7   1  -4    5.07    1.32
  -7  -1   4    6.03    1.16
  -7  -1   4    6.94    1.26
  -7  -1   4    7.11    0.74
  -7  -1   4    6.02    1.16
   6   1  -4   39.22    3.51
   6   1  -4   42.98    2.86
   6   1  -4   43.91    3.91
  -6  -1   4   50.74    3.39
  -6  -1   4   43.12    3.32
  -6  -1   4   47.11    3.57
   5   1  -4   58.60    4.90
   5   1  -4   60.15    4.46
   5   1  -4   62.61    3.85
  -5  -1   4   58.75    4.12
  -5  -1   4   62.73    4.47
  -5  -1   4   60.73    4.21
   4   1  -4   38.41    2.47
   4   1  -4   38.30    3.23
   4   1  -4   31.69    2.83
   4   1  -4   43.19    3.14
  -4  -1   4   43.67    2.81
  -4  -1   4   36.82    2.94
  -4  -1   4   34.75    2.71
  -4  -1   4   35.38    2.60
   3   1  -4   10.16    1.18
   3   1  -4    7.22    1.01
   3   1  -4    9.82    0.93
   3   1  -4    8.98    0.99
   3   1  -4    7.93    0.88
  -3  -1   4    9.43    0.99
  -3  -1   4    8.73    0.89
  -3  -1   4   10.15    1.09
  -3  -1   4    7.65    0.75
  -3  -1   4    9.52    1.12
  -3  -1   4    8.05    1.02
   2   1  -4   83.94    5.30
   2   1  -4   86.72    5.49
   2   1  -4   85.91    5.63
   2   1  -4   85.29    5.64
   2   1  -4   79.39    6.29
  -2  -1   4   80.98    5.31
  -2  -1   4   84.17    4.87
  -2  -1   4   90.56    5.66
  -2  -1   4   77.45    5.60
  -2  -1   4   85.51    5.09
  -2  -1   4   84.65    5.45
  -2  -1   4   89.02    6.32
   1   1  -4   12.59    0.97
   1   1  -4   11.63    1.21
   1   1  -4   11.01    1.01
   1   1  -4   11.05    0.89
   1   1  -4   11.47    1.06
   1   1  -4   11.46    1.05
  -1  -1   4   10.33    1.05
  -1  -1   4   11.90    1.09
  -1  -1   4   10.78    0.70
  -1  -1   4   11.52    1.21
  -1  -1   4   11.16    0.94
  -1  -1   4    9.67    0.87
  -1  -1   4   13.04    1.04
   0   1  -4   69.87    4.56
   0   1  -4   69.67    4.18
   0   1  -4   66.73    4.11
   0   1  -4   71.19    4.21
   0   1  -4   65.95    4.55
   0   1  -4   68.11    4.57
   0  -1   4   62.81    4.31
   0  -1   4   67.69    4.19
   0  -1   4   69.39    4.19
   0  -1   4   74.34    4.62
   0  -1   4   65.97    4.58
   0  -1   4   67.29    4.55
  -1   1  -4   45.87    2.95
  -1   1  -4   42.77    2.98
  -1   1  -4   45.17    3.21
  -1   1  -4   42.01    3.29
  -1   1  -4   44.71    3.20
  -1   1  -4   45.55    3.04
  -1   1  -4   44.95    2.84
  -1   1  -4   50.83    3.17
   1  -1   4   48.61    3.03
   1  -1   4   48.41    3.26
   1  -1   4   48.50    3.29
   1  -1   4   46.05    3.14
  -2   1  -4   16.45    1.41
  -2   1  -4   16.77    1.64
  -2   1  -4   14.75    1.43
  -2   1  -4   17.45    1.37
   2  -1   4   19.98    1.56
   2  -1   4   19.77    1.49
   2  -1   4   14.20    1.44
   2  -1   4   17.71    1.50
  -3   1  -4    3.09    0.68
  -3   1  -4    4.72    0.43
  -3   1  -4    4.11    0.79
  -3   1  -4    4.85    0.95
   3  -1   4    4.82    0.80
   3  -1   4    4.13    0.75
   3  -1   4    6.38    0.93
  -4   1  -4   10.49    1.36
  -4   1  -4   10.21    1.50
  -4   1  -4    8.90    1.10
  -4   1  -4   10.10    0.79
   4  -1   4   10.60    1.35
   4  -1   4   10.43    1.24
   4  -1   4   10.83    1.44
  -5   1  -4    1.22    0.54
  -5   1  -4   -0.17    0.72
  -5   1  -4    0.58    0.62
  -5   1  -4    0.01    0.28
   5  -1   4    0.91    0.71
   5  -1   4    0.01    0.44
   5  -1   4    0.42    0.38
   5  -1   4   -0.02    0.46
  -6   1  -4    6.85    1.15
  -6   1  -4    6.11    1.49
  -6   1  -4    7.17    1.39
  -6   1  -4    7.66    0.77
   6  -1   4    7.43    1.43
   6  -1   4    6.55    1.25
  -7   1  -4    2.48    1.04
  -7   1  -4    0.77    0.99
   7  -1   4    2.28    0.92
   7  -1   4   -1.12    0.76
  -8   1  -4    0.47    0.79
  -8   1  -4   -0.06    1.10
   8  -1   4   -0.39    0.82
   8  -1   4   -1.00    0.58
  -9   1  -4    0.99    0.94
  -9   1  -4   -0.60    1.05
   9  -1   4    0.22    0.86
   9  -1   4   -1.24    0.92
 -10   1  -4    1.58    1.37
 -10   1  -4    0.56    1.17
  10  -1   4    2.13    1.16
  10  -1   4    2.16    1.50
  13   0  -4   -0.86    1.26
 -13   0   4    0.82    1.55
  12   0  -4    0.44    0.88
 -12   0   4    0.10    1.10
 -12   0   4   -0.35    1.14
  11   0  -4    2.11    1.03
 -11   0   4    2.99    1.14
 -11   0   4    1.52    1.06
 -11   0   4    0.87    1.03
  10   0  -4    0.63    0.66
 -10   0   4    1.35    0.95
 -10   0   4    1.57    1.06
 -10   0   4    4.16    1.20
   9   0  -4   30.93    3.14
   9   0  -4   35.44    2.49
  -9   0   4   34.29    2.99
  -9   0   4   28.87    3.04
  -9   0   4   32.30    3.06
   8   0  -4   30.01    2.85
   8   0  -4   29.42    2.20
  -8   0   4   27.00    2.56
  -8   0   4   30.35    2.88
  -8   0   4   31.31    2.72
   7   0  -4   34.12    3.43
   7   0  -4   34.90    2.49
   7   0  -4   35.26    3.12
  -7   0   4   30.85    2.79
  -7   0   4   36.07    2.87
  -7   0   4   35.17    3.10
  -7   0   4   39.20    2.57
   6   0  -4   18.52    1.92
   6   0  -4   19.34    2.11
   6   0  -4   18.77    1.49
  -6   0   4   22.98    2.03
  -6   0   4   15.12    1.67
  -6   0   4   18.37    1.49
  -6   0   4   18.23    1.70
   5   0  -4  144.14    9.88
   5   0  -4  145.24   11.09
   5   0  -4  157.76    9.22
  -5   0   4  157.10    9.94
  -5   0   4  134.85    9.30
  -5   0   4  156.32    9.33
   4   0  -4  173.16   10.76
   4   0  -4  170.26   10.07
   4   0  -4  155.86   12.06
   4   0  -4  164.46   10.08
  -4   0   4  159.67   10.18
  -4   0   4  161.84   10.05
  -4   0   4  164.43   10.74
  -4   0   4  169.35   10.37
   3   0  -4    0.52    0.22
   3   0  -4    0.27    0.27
   3   0  -4    1.06    0.57
   3   0  -4    0.17    0.34
   3   0  -4    0.00    0.30
   3   0  -4    0.44    0.35
  -3   0   4    0.17    0.35
  -3   0   4    0.60    0.38
  -3   0   4    0.42    0.38
  -3   0   4    0.32    0.28
  -3   0   4    0.26    0.35
  -3   0   4    0.22    0.18
   2   0  -4    0.10    0.32
   2   0  -4    0.06    0.09
   2   0  -4   -0.18    0.21
   2   0  -4    0.15    0.20
   2   0  -4   -0.29    0.32
   2   0  -4    0.14    0.25
  -2   0   4    0.15    0.10
  -2   0   4   -0.02    0.18
  -2   0   4    0.15    0.22
  -2   0   4   -0.15    0.24
  -2   0   4   -0.16    0.19
  -2   0   4    0.94    0.44
  -2   0   4    0.06    0.22
   1   0  -4    0.73    0.31
   1   0  -4    1.28    0.14
   1   0  -4    1.07    0.32
   1   0  -4    1.13    0.35
   1   0  -4    1.32    0.39
   1   0  -4    1.19    0.43
   1   0  -4    0.67    0.31
  -1   0   4    0.90    0.35
  -1   0   4    1.27    0.33
  -1   0   4    0.75    0.41
  -1   0   4    1.29    0.36
  -1   0   4    0.80    0.31
   0   0  -4  191.24   11.82
   0   0  -4  185.53   11.27
   0   0  -4  174.25   11.84
   0   0  -4  193.90   10.79
   0   0  -4  193.52   11.83
   0   0   4  190.59   11.40
   0   0   4  197.51   10.95
   0   0   4  177.02   11.84
   0   0   4  197.18   11.87
   0   0   4  184.54   11.84
  -1   0  -4   24.07    1.58
  -1   0  -4   24.09    1.76
  -1   0  -4   22.08    1.95
  -1   0  -4   22.11    1.73
  -1   0  -4   24.63    1.74
   1   0   4   25.11    1.95
   1   0   4   23.87    1.80
   1   0   4   22.85    1.77
  -2   0  -4    0.34    0.30
  -2   0  -4    0.46    0.31
  -2   0  -4   -0.18    0.28
  -2   0  -4    0.13    0.46
   2   0   4   -0.05    0.31
   2   0   4    0.02    0.25
   2   0   4    0.22    0.48
  -3   0  -4    0.26    0.55
  -3   0  -4    0.12    0.27
  -3   0  -4   -0.11    0.37
  -3   0  -4   -0.40    0.25
   3   0   4    0.03    0.33
   3   0   4   -0.36    0.28
   3   0   4   -0.36    0.48
  -4   0  -4   56.05    4.56
  -4   0  -4   59.07    4.09
  -4   0  -4   54.89    3.75
  -4   0  -4   58.50    4.24
   4   0   4   68.26    4.24
   4   0   4   58.37    4.22
   4   0   4   58.57    3.73
   4   0   4   56.03    4.17
  -5   0  -4    6.38    1.27
  -5   0  -4    7.78    0.88
  -5   0  -4    6.42    1.50
  -5   0  -4    8.72    1.12
   5   0   4    7.06    1.28
   5   0   4    6.76    1.13
   5   0   4    9.61    1.29
  -6   0  -4    2.21    0.62
  -6   0  -4    1.66    1.07
  -6   0  -4    2.52    1.03
   6   0   4    1.01    0.96
   6   0   4    1.76    0.77
  -7   0  -4    2.85    1.13
  -7   0  -4    1.90    0.96
   7   0   4    2.02    1.00
   7   0   4    2.11    0.85
  -8   0  -4    0.49    1.02
  -8   0  -4    0.87    1.00
   8   0   4    0.32    0.63
   8   0   4    0.99    1.07
  -9   0  -4    0.54    1.23
  -9   0  -4    0.18    0.99
   9   0   4    0.08    1.07
   9   0   4    0.27    0.79
 -10   0  -4    0.77    1.38
 -10   0  -4   -0.32    1.24
  10   0   4    1.15    0.90
  10   0   4    3.21    1.58
  13  -1  -4    2.27    1.39
 -13   1   4   -0.08    1.32
  12  -1  -4   -0.22    0.89
 -12   1   4    0.33    1.16
 -12   1   4    0.82    1.09
 -12   1   4    1.44    1.22
  11  -1  -4   -0.13    0.82
 -11   1   4    0.56    0.94
 -11   1   4    0.00    0.95
 -11   1   4    0.06    0.86
  10  -1  -4    2.66    1.25
  10  -1  -4    4.08    0.88
 -10   1   4    4.22    1.43
 -10   1   4    2.27    0.95
 -10   1   4    3.61    1.28
   9  -1  -4   74.89    6.50
   9  -1  -4   85.48    5.69
  -9   1   4   91.10    6.60
  -9   1   4   87.96    6.04
  -9   1   4   88.67    6.21
   8  -1  -4   26.68    2.70
   8  -1  -4   27.79    2.18
   8  -1  -4   22.87    2.94
  -8   1   4   24.56    2.67
  -8   1   4   28.31    2.47
  -8   1   4   31.86    2.61
   7  -1  -4    3.79    0.95
   7  -1  -4    4.46    0.78
   7  -1  -4    4.31    1.22
  -7   1   4    2.00    0.94
  -7   1   4    2.86    0.85
  -7   1   4    3.49    0.90
   6  -1  -4   19.92    1.54
   6  -1  -4   16.94    1.84
   6  -1  -4   15.86    1.98
  -6   1   4   18.64    1.64
  -6   1   4   14.34    1.61
  -6   1   4   16.09    1.81
   5  -1  -4   48.78    3.76
   5  -1  -4   52.47    3.45
   5  -1  -4   48.27    4.20
  -5   1   4   53.64    3.44
  -5   1   4   47.39    3.53
  -5   1   4   52.62    3.47
  -5   1   4   44.95    3.75
   4  -1  -4  115.21    6.79
   4  -1  -4  109.86    6.88
   4  -1  -4  104.13    8.20
   4  -1  -4  103.14    7.25
  -4   1   4  114.76    7.30
  -4   1   4  116.86    6.90
  -4   1   4   99.24    7.27
  -4   1   4  107.75    6.75
  -4   1   4  105.72    6.91
   3  -1  -4   -0.16    0.30
   3  -1  -4    0.34    0.48
   3  -1  -4   -0.21    0.17
   3  -1  -4   -0.14    0.16
   3  -1  -4    0.00    0.22
  -3   1   4   -0.23    0.15
  -3   1   4   -0.23    0.19
  -3   1   4   -0.18    0.40
  -3   1   4   -0.26    0.18
  -3   1   4   -0.01    0.34
  -3   1   4    0.24    0.34
   2  -1  -4   28.19    2.55
   2  -1  -4   31.94    2.24
   2  -1  -4   31.85    1.93
   2  -1  -4   24.39    2.15
   2  -1  -4   31.14    2.19
   2  -1  -4   29.65    2.06
  -2   1   4   33.52    2.27
  -2   1   4   32.84    2.62
  -2   1   4   27.86    2.01
  -2   1   4   26.50    2.23
  -2   1   4   32.34    2.21
  -2   1   4   30.73    2.07
   1  -1  -4    0.63    0.27
   1  -1  -4    1.03    0.36
   1  -1  -4    0.53    0.26
   1  -1  -4    0.57    0.27
   1  -1  -4    0.24    0.41
  -1   1   4    0.27    0.23
  -1   1   4    0.64    0.26
  -1   1   4    0.15    0.27
  -1   1   4    0.84    0.30
  -1   1   4    0.53    0.27
   0  -1  -4  194.59   11.22
   0  -1  -4  187.75   11.00
   0  -1  -4  185.82   10.99
   0   1   4  160.36   11.00
   0   1   4  191.08   10.26
   0   1   4  169.09   10.75
   0   1   4  151.32   10.99
  -1  -1  -4   76.14    5.35
  -1  -1  -4   81.49    5.04
  -1  -1  -4   78.78    4.98
  -1  -1  -4   80.70    4.99
   1   1   4   74.50    5.02
   1   1   4   76.50    4.75
   1   1   4   79.66    5.24
  -2  -1  -4   78.62    5.21
  -2  -1  -4   83.75    5.39
  -2  -1  -4   84.21    5.23
  -2  -1  -4   85.88    5.76
   2   1   4   85.11    5.31
   2   1   4   74.84    5.34
   2   1   4   75.54    5.46
  -3  -1  -4   19.75    1.77
  -3  -1  -4   17.20    1.46
  -3  -1  -4   19.25    1.41
  -3  -1  -4   16.42    1.83
   3   1   4   21.23    1.87
   3   1   4   15.07    1.43
  -4  -1  -4    3.04    1.02
  -4  -1  -4    3.73    0.59
  -4  -1  -4    3.39    0.67
  -4  -1  -4    3.26    0.89
   4   1   4    2.93    0.95
   4   1   4    1.81    0.55
   4   1   4    2.15    0.58
  -5  -1  -4    6.49    1.55
  -5  -1  -4    6.42    1.37
  -5  -1  -4   10.76    1.11
   5   1   4    6.29    1.34
   5   1   4    6.79    1.07
   5   1   4    7.60    1.09
  -6  -1  -4   -0.09    0.69
  -6  -1  -4    0.67    0.60
  -6  -1  -4   -0.42    0.53
   6   1   4   -0.41    0.44
   6   1   4    0.05    0.89
  -7  -1  -4   -0.40    0.80
  -7  -1  -4    0.45    0.99
   7   1   4    1.13    1.07
   7   1   4    0.54    0.57
  -8  -1  -4    0.15    1.09
  -8  -1  -4   -0.37    0.82
   8   1   4    0.87    0.76
   8   1   4    0.25    0.87
  -9  -1  -4    1.75    1.49
  -9  -1  -4    3.62    1.54
   9   1   4    3.41    1.65
   9   1   4    2.18    0.93
 -10  -1  -4   -1.02    1.12
 -10  -1  -4   -0.03    1.36
  10   1   4    1.64    0.94
  10   1   4    2.63    1.69
  13  -2  -4   -0.83    1.25
 -13   2   4    0.25    1.34
 -13   2   4    1.93    1.70
  12  -2  -4    1.13    0.98
 -12   2   4    1.45    1.47
 -12   2   4   -0.42    0.72
 -12   2   4    1.82    1.10
  11  -2  -4   -0.57    0.91
  11  -2  -4   -0.07    0.58
 -11   2   4    0.32    0.75
 -11   2   4   -0.89    0.88
 -11   2   4    1.68    1.11
  10  -2  -4    0.86    0.70
  10  -2  -4    1.10    0.83
 -10   2   4    0.84    1.09
 -10   2   4    1.99    1.00
 -10   2   4    2.24    1.06
   9  -2  -4   36.78    3.03
   9  -2  -4   36.18    3.63
  -9   2   4   38.22    3.62
  -9   2   4   44.49    3.45
  -9   2   4   40.93    3.30
   8  -2  -4   20.21    1.82
   8  -2  -4   17.80    2.38
   8  -2  -4   17.61    2.14
  -8   2   4   20.36    2.22
  -8   2   4   18.90    1.97
  -8   2   4   18.75    1.98
   7  -2  -4   18.90    2.20
   7  -2  -4   27.69    2.62
   7  -2  -4   23.61    2.01
  -7   2   4   21.56    2.07
  -7   2   4   20.89    2.01
  -7   2   4   20.19    2.26
   6  -2  -4   31.68    2.82
   6  -2  -4   31.79    3.11
   6  -2  -4   34.79    2.56
  -6   2   4   32.97    2.66
  -6   2   4   32.54    2.93
  -6   2   4   33.29    2.57
   5  -2  -4   60.27    4.30
   5  -2  -4   55.53    5.11
   5  -2  -4   66.43    4.68
  -5   2   4   60.78    4.65
  -5   2   4   60.57    4.23
  -5   2   4   74.51    4.19
   4  -2  -4    9.31    1.39
   4  -2  -4    7.73    0.85
   4  -2  -4    7.89    1.11
   4  -2  -4    5.28    0.92
  -4   2   4    8.17    0.66
  -4   2   4    8.11    1.13
  -4   2   4    8.56    0.85
  -4   2   4    9.24    1.19
   3  -2  -4    9.47    1.18
   3  -2  -4    8.29    0.66
   3  -2  -4    7.32    0.88
   3  -2  -4    7.38    0.97
   3  -2  -4    7.46    0.75
  -3   2   4    7.24    0.75
  -3   2   4    8.57    1.09
  -3   2   4    7.70    0.63
  -3   2   4    8.67    0.94
   2  -2  -4   24.80    1.88
   2  -2  -4   24.36    1.73
   2  -2  -4   26.06    1.91
   2  -2  -4   25.00    1.73
   2  -2  -4   23.12    2.25
  -2   2   4   22.61    1.91
  -2   2   4   25.76    1.84
  -2   2   4   26.66    1.92
  -2   2   4   27.14    1.94
   1  -2  -4  157.81    9.46
   1  -2  -4  141.97   11.03
   1  -2  -4  154.81    9.52
   1  -2  -4  153.46    9.45
  -1   2   4  140.61    8.78
  -1   2   4  153.76    9.30
  -1   2   4  135.59    9.47
  -1   2   4  164.12    9.51
   0  -2  -4   90.68    6.10
   0  -2  -4   92.84    7.10
   0  -2  -4   92.23    5.76
   0  -2  -4   94.23    5.76
   0   2   4   94.26    5.83
   0   2   4   84.09    5.91
   0   2   4   92.80    5.82
   0   2   4   91.66    5.66
  -1  -2  -4   65.02    4.58
   1   2   4   63.72    4.47
   1   2   4   67.22    4.07
   1   2   4   60.90    4.06
  -2  -2  -4   21.04    1.26
  -2  -2  -4   16.30    1.86
  -2  -2  -4   20.55    1.80
   2   2   4   19.90    1.41
   2   2   4   19.23    1.95
   2   2   4   19.66    1.41
   2   2   4   19.43    1.87
  -3  -2  -4   10.98    1.18
  -3  -2  -4    9.82    1.47
  -3  -2  -4   11.20    0.82
  -3  -2  -4   11.20    1.47
  -3  -2  -4   10.34    0.78
   3   2   4   10.39    0.92
   3   2   4    7.98    1.35
   3   2   4   11.27    0.94
  -4  -2  -4    0.69    0.67
  -4  -2  -4    1.10    0.76
  -4  -2  -4    1.42    0.63
  -4  -2  -4    0.97    0.35
   4   2   4    1.15    0.39
   4   2   4    1.73    0.42
   4   2   4    1.38    0.69
  -5  -2  -4   21.32    2.35
  -5  -2  -4   23.89    2.04
  -5  -2  -4   17.09    2.50
   5   2   4   23.17    1.89
   5   2   4   23.34    2.43
  -6  -2  -4   -0.17    0.64
  -6  -2  -4   -0.24    0.66
  -6  -2  -4    0.11    0.85
   6   2   4   -0.24    0.86
   6   2   4    0.05    0.45
  -7  -2  -4    1.25    1.04
  -7  -2  -4    0.03    0.96
   7   2   4   -0.71    0.83
   7   2   4    2.13    0.72
  -8  -2  -4   -0.16    1.08
  -8  -2  -4   -0.79    0.91
   8   2   4   -0.42    0.52
   8   2   4   -0.26    1.00
  -9  -2  -4   -1.08    1.32
  -9  -2  -4   -0.70    1.12
   9   2   4    0.10    0.92
   9   2   4    0.65    0.73
  13  -3  -4   -1.11    1.16
 -13   3   4    0.84    1.28
 -13   3   4   -1.78    1.15
  12  -3  -4    1.48    1.02
 -12   3   4    0.73    1.00
 -12   3   4    0.34    1.12
 -12   3   4   -1.39    1.12
  11  -3  -4    1.34    1.25
  11  -3  -4    2.74    1.09
 -11   3   4    1.13    1.14
 -11   3   4    4.33    1.58
  10  -3  -4   57.94    4.40
  10  -3  -4   59.56    5.18
 -10   3   4   63.02    5.22
 -10   3   4   59.19    4.76
   9  -3  -4    1.96    0.88
   9  -3  -4    0.91    0.95
  -9   3   4    2.37    1.19
  -9   3   4    1.14    0.95
   8  -3  -4    0.75    0.98
   8  -3  -4    0.90    0.72
   8  -3  -4    0.88    0.76
  -8   3   4    0.84    0.73
  -8   3   4    1.14    0.78
   7  -3  -4   -0.35    0.59
   7  -3  -4    0.24    0.64
   7  -3  -4    0.43    0.62
  -7   3   4    0.89    0.78
  -7   3   4    0.57    0.59
   6  -3  -4   45.39    3.76
   6  -3  -4   44.43    3.69
   6  -3  -4   53.99    3.59
   6  -3  -4   50.42    4.22
  -6   3   4   46.81    3.90
  -6   3   4   44.50    3.40
   5  -3  -4    0.96    0.61
   5  -3  -4   -0.15    0.44
   5  -3  -4   -0.23    0.45
   5  -3  -4   -0.76    0.53
  -5   3   4   -0.11    0.19
  -5   3   4    0.58    0.39
  -5   3   4   -0.54    0.45
   4  -3  -4   11.97    1.28
   4  -3  -4   10.04    1.56
   4  -3  -4   12.13    1.15
   4  -3  -4   12.82    1.37
   4  -3  -4   13.37    1.31
  -4   3   4   11.61    1.10
  -4   3   4   11.50    1.29
  -4   3   4    9.34    1.36
   3  -3  -4   17.49    1.35
   3  -3  -4   13.58    1.45
   3  -3  -4   14.23    1.66
   3  -3  -4   15.05    1.49
   3  -3  -4   15.70    1.06
   3  -3  -4   17.50    1.46
  -3   3   4   16.20    1.47
  -3   3   4   16.31    1.50
   2  -3  -4   33.48    2.29
   2  -3  -4   29.95    2.50
   2  -3  -4   30.65    2.40
   2  -3  -4   33.95    2.84
   2  -3  -4   31.23    2.32
   2  -3  -4   30.07    2.19
  -2   3   4   34.23    2.39
  -2   3   4   33.73    2.41
  -2   3   4   32.10    2.31
   1  -3  -4  244.24   17.49
   1  -3  -4  248.65   15.03
   1  -3  -4  254.43   15.03
   1  -3  -4  254.62   15.14
  -1   3   4  221.10   14.63
  -1   3   4  241.35   15.09
  -1   3   4  226.00   13.88
   0  -3  -4   87.89    5.91
   0  -3  -4   81.31    6.81
   0   3   4   86.71    5.50
   0   3   4   89.57    5.51
   0   3   4   82.10    5.78
   0   3   4   93.36    5.53
   1   3   4   47.80    3.61
   1   3   4   47.38    3.36
  -2  -3  -4   49.46    3.53
   2   3   4   47.97    3.69
   2   3   4   43.02    3.51
  -3  -3  -4   25.29    2.47
  -3  -3  -4   29.01    2.39
   3   3   4   28.37    1.85
   3   3   4   30.28    1.86
   3   3   4   29.11    2.66
  -4  -3  -4   13.18    1.65
  -4  -3  -4   12.10    1.76
   4   3   4   12.56    1.02
   4   3   4   12.96    1.02
   4   3   4   10.88    1.79
  -5  -3  -4   12.40    1.58
  -5  -3  -4    9.95    1.73
   5   3   4   12.24    1.86
   5   3   4    9.25    0.95
  -6  -3  -4    2.41    1.08
  -6  -3  -4    2.72    1.02
  -6  -3  -4    0.60    0.79
   6   3   4    3.75    1.29
   6   3   4    1.85    0.52
  -7  -3  -4    2.82    1.13
  -7  -3  -4    2.31    1.23
   7   3   4    1.03    1.12
   7   3   4    1.74    0.60
  -8  -3  -4    1.19    1.20
  -8  -3  -4    1.25    1.35
   8   3   4    2.22    1.30
  -9  -3  -4   -0.02    1.19
  -9  -3  -4    0.57    1.28
   9   3   4    0.07    1.45
  13  -4  -4   -0.79    1.16
 -13   4   4    0.08    1.19
 -13   4   4    0.88    1.13
  12  -4  -4    0.78    0.85
  12  -4  -4   -0.50    1.10
 -12   4   4   -0.43    1.14
 -12   4   4    0.37    1.15
  11  -4  -4    4.10    1.59
  11  -4  -4    4.89    1.32
 -11   4   4    3.15    1.06
 -11   4   4    3.55    1.53
 -11   4   4    6.13    1.44
  10  -4  -4    6.31    1.60
  10  -4  -4    6.19    1.42
 -10   4   4    5.56    1.46
 -10   4   4    7.52    1.25
 -10   4   4    4.84    1.60
   9  -4  -4   17.69    2.75
   9  -4  -4   19.76    2.07
   9  -4  -4   19.87    2.67
  -9   4   4   17.01    2.00
  -9   4   4   19.63    1.79
  -9   4   4   18.34    2.59
   8  -4  -4    9.44    1.87
   8  -4  -4    9.24    1.73
   8  -4  -4   11.23    1.62
   8  -4  -4    9.56    1.76
  -8   4   4   11.17    1.59
  -8   4   4    9.40    1.68
  -8   4   4    7.52    1.05
   7  -4  -4   -0.08    0.59
   7  -4  -4    0.93    0.76
   7  -4  -4    0.43    0.89
   7  -4  -4   -0.49    0.59
  -7   4   4    0.95    0.63
  -7   4   4   -0.32    0.53
  -7   4   4    0.68    0.35
   6  -4  -4    3.39    0.95
   6  -4  -4    2.92    0.86
   6  -4  -4    3.74    1.09
   6  -4  -4    0.70    0.73
  -6   4   4    2.88    0.75
  -6   4   4    0.21    0.65
  -6   4   4    2.65    0.35
  -6   4   4    2.87    0.33
   5  -4  -4    0.64    0.53
   5  -4  -4    0.05    0.35
   5  -4  -4   -0.02    0.66
   5  -4  -4   -0.54    0.49
  -5   4   4    0.18    0.52
  -5   4   4   -0.30    0.35
   4  -4  -4    3.18    0.95
   4  -4  -4    2.75    0.69
   4  -4  -4    3.58    0.85
   4  -4  -4    3.41    0.81
  -4   4   4    4.01    0.86
  -4   4   4    5.23    0.93
   3  -4  -4  189.62   12.80
   3  -4  -4  192.50   14.61
   3  -4  -4  200.91   12.67
   3  -4  -4  207.73   12.29
   3  -4  -4  193.34   12.66
  -3   4   4  202.79   12.90
  -3   4   4  220.88   12.92
   2  -4  -4  139.62   10.97
   2  -4  -4  158.85    9.52
   2  -4  -4  147.58    9.59
   2  -4  -4  144.68    9.43
   2  -4  -4  152.10    9.35
  -2   4   4  151.92    9.55
  -2   4   4  147.15    8.86
  -2   4   4  148.01    9.56
   1  -4  -4   29.36    2.05
   1  -4  -4   29.56    2.04
   1  -4  -4   29.09    2.76
   1  -4  -4   31.14    2.51
   1  -4  -4   33.51    2.26
  -1   4   4   26.44    2.35
  -1   4   4   30.45    1.88
  -1   4   4   33.72    2.35
  -1   4   4   26.73    2.11
   0  -4  -4    5.53    1.13
   0  -4  -4    5.68    0.72
   0   4   4    6.23    0.49
   0   4   4    4.86    1.03
   0   4   4    5.30    0.91
   1   4   4    4.76    1.04
   1   4   4    5.04    1.04
   2   4   4   37.10    3.00
   2   4   4   30.64    2.87
  -3  -4  -4   25.16    2.31
  -3  -4  -4   25.40    2.45
   3   4   4   27.35    2.54
  -4  -4  -4   89.25    6.29
  -4  -4  -4   89.63    6.06
   4   4   4   81.75    6.16
  -5  -4  -4    2.96    1.03
  -5  -4  -4    5.98    1.45
   5   4   4    5.54    1.47
  -6  -4  -4    0.32    0.78
  -6  -4  -4    0.12    0.88
   6   4   4    0.23    0.93
  -7  -4  -4   -0.28    0.99
  -7  -4  -4   -0.41    0.91
   7   4   4    0.55    1.16
  -8  -4  -4    2.97    1.45
  -8  -4  -4    2.22    1.53
   8   4   4    2.78    1.57
  13  -5  -4    0.03    1.05
  13  -5  -4    1.10    1.27
 -13   5   4    3.31    1.81
 -13   5   4   -0.26    1.32
  12  -5  -4    1.63    1.28
  12  -5  -4    1.74    1.30
 -12   5   4   -0.25    1.11
 -12   5   4    0.70    1.08
  11  -5  -4   16.64    2.32
  11  -5  -4   17.39    2.88
 -11   5   4   16.66    2.80
 -11   5   4   17.08    2.50
  10  -5  -4    2.65    1.18
  10  -5  -4    5.77    1.44
 -10   5   4    4.15    1.31
 -10   5   4    2.10    1.29
   9  -5  -4   26.18    2.60
   9  -5  -4   25.91    3.05
   9  -5  -4   22.59    2.75
   9  -5  -4   26.32    2.81
  -9   5   4   25.83    2.07
  -9   5   4   24.57    2.85
  -9   5   4   24.50    2.54
   8  -5  -4    4.52    1.42
   8  -5  -4    5.01    1.26
   8  -5  -4    2.06    1.25
   8  -5  -4    5.80    1.44
  -8   5   4    5.59    0.72
  -8   5   4    3.93    1.01
  -8   5   4    4.80    1.31
   7  -5  -4   -0.68    0.65
   7  -5  -4    0.12    0.72
   7  -5  -4   -0.71    0.71
   7  -5  -4   -1.51    0.71
  -7   5   4    0.30    0.20
  -7   5   4   -0.65    0.63
  -7   5   4   -0.06    0.59
   6  -5  -4    5.48    1.16
   6  -5  -4    4.41    1.26
   6  -5  -4    4.39    1.08
   6  -5  -4    3.93    1.04
  -6   5   4    3.58    0.87
  -6   5   4    3.26    1.06
   5  -5  -4    6.46    1.13
   5  -5  -4    6.61    1.35
   5  -5  -4    6.81    1.17
   5  -5  -4    5.52    1.06
  -5   5   4    5.58    1.17
  -5   5   4    6.65    1.02
   4  -5  -4   57.69    4.18
   4  -5  -4   54.13    4.68
   4  -5  -4   54.49    4.19
   4  -5  -4   56.46    4.15
  -4   5   4   62.44    4.26
  -4   5   4   55.20    4.23
   3  -5  -4   25.06    1.70
   3  -5  -4   24.29    2.19
   3  -5  -4   26.79    2.50
   3  -5  -4   23.43    2.28
   3  -5  -4   25.39    2.10
  -3   5   4   24.99    2.18
  -3   5   4   29.10    2.22
   2  -5  -4   87.19    6.55
   2  -5  -4   78.83    5.57
   2  -5  -4   79.26    5.76
   2  -5  -4   86.21    5.55
  -2   5   4   87.04    5.39
  -2   5   4   85.35    5.60
  -2   5   4   81.42    5.61
   1  -5  -4    2.00    0.81
   1  -5  -4    1.26    0.73
   1  -5  -4    2.01    0.55
   1  -5  -4    1.52    0.33
  -1   5   4    1.74    0.42
  -1   5   4    2.13    0.64
  -1   5   4    1.90    0.70
  -1   5   4    1.88    0.41
   0  -5  -4   32.94    2.43
   0  -5  -4   34.09    2.88
   0  -5  -4   33.40    3.20
   0   5   4   35.35    2.72
   0   5   4   31.61    2.81
   0   5   4   34.76    2.23
   0   5   4   35.51    2.21
   1   5   4   21.62    1.98
   1   5   4   21.25    2.13
   2   5   4   31.61    2.83
  -3  -5  -4   15.17    1.92
  -3  -5  -4   12.24    1.87
   3   5   4   15.37    2.11
  -4  -5  -4    4.96    1.24
  -4  -5  -4    6.64    1.33
   4   5   4    3.03    1.29
  -5  -5  -4   12.37    2.13
  -5  -5  -4   14.55    2.05
   5   5   4   17.76    2.43
  -6  -5  -4    2.56    1.07
  -6  -5  -4    3.54    1.31
   6   5   4   -0.31    1.04
  -7  -5  -4    2.17    1.36
  -7  -5  -4    0.59    0.99
   7   5   4   -0.91    1.14
  -8  -5  -4    0.82    1.05
  -8  -5  -4    1.04    1.36
   8   5   4   -0.43    1.42
  13  -6  -4   -1.06    0.80
  13  -6  -4   -1.57    1.05
 -13   6   4   -1.33    1.34
 -13   6   4    1.80    1.60
  12  -6  -4    0.10    1.24
  12  -6  -4   -1.37    0.97
 -12   6   4    0.64    1.41
 -12   6   4   -0.57    0.84
  11  -6  -4    2.28    1.36
  11  -6  -4   -0.95    0.96
 -11   6   4   -0.81    0.92
 -11   6   4    1.40    1.30
  10  -6  -4   10.35    2.10
  10  -6  -4   17.82    2.35
  10  -6  -4   12.76    2.40
 -10   6   4   12.14    2.39
 -10   6   4   13.73    2.17
   9  -6  -4   -1.09    0.83
   9  -6  -4   -0.20    0.93
   9  -6  -4    0.96    1.08
   9  -6  -4    0.82    0.98
  -9   6   4   -0.73    0.88
  -9   6   4    0.20    0.86
   8  -6  -4   -0.27    0.76
   8  -6  -4    0.55    0.73
   8  -6  -4    0.02    0.64
   8  -6  -4   -1.66    0.76
  -8   6   4   -1.30    0.62
  -8   6   4    0.25    0.89
   7  -6  -4   -0.66    0.46
   7  -6  -4    1.09    1.02
   7  -6  -4   -0.34    0.83
   7  -6  -4    1.32    0.82
  -7   6   4   -0.01    0.48
  -7   6   4   -0.11    0.50
   6  -6  -4    0.47    0.70
   6  -6  -4    1.17    0.87
   6  -6  -4   -0.33    0.75
   6  -6  -4    0.18    0.87
  -6   6   4    0.71    0.54
  -6   6   4    0.71    0.67
   5  -6  -4    2.07    0.90
   5  -6  -4    3.23    1.09
   5  -6  -4    3.65    1.09
   5  -6  -4    2.77    0.83
  -5   6   4    2.53    0.85
   4  -6  -4   48.69    3.95
   4  -6  -4   40.19    3.37
   4  -6  -4   45.62    3.60
   4  -6  -4   42.12    3.49
  -4   6   4   46.74    3.51
  -4   6   4   43.02    3.51
   3  -6  -4   12.78    1.42
   3  -6  -4   15.10    1.16
   3  -6  -4   15.65    1.72
   3  -6  -4   15.78    1.16
   3  -6  -4   14.76    1.81
   3  -6  -4   15.34    1.61
  -3   6   4   14.56    1.50
  -3   6   4   15.49    1.58
  -3   6   4   17.16    1.66
   2  -6  -4   37.67    2.85
   2  -6  -4   37.84    3.47
   2  -6  -4   41.14    3.07
   2  -6  -4   36.80    3.22
  -2   6   4   42.03    2.99
  -2   6   4   43.60    2.98
  -2   6   4   43.49    2.72
  -2   6   4   36.01    3.04
  -2   6   4   35.45    2.93
   1  -6  -4   11.88    1.72
   1  -6  -4   11.34    1.64
   1  -6  -4   10.91    0.89
   1  -6  -4   10.28    1.17
  -1   6   4    9.58    0.97
  -1   6   4   10.31    1.47
  -1   6   4   11.49    1.52
   0  -6  -4    4.29    0.69
   0  -6  -4    3.51    1.04
   0  -6  -4    2.95    1.06
   0   6   4    2.77    0.33
   0   6   4    2.68    0.32
   0   6   4    2.96    0.89
   0   6   4    2.99    1.02
  -1  -6  -4   -0.35    0.59
  -1  -6  -4    0.03    0.31
  -1  -6  -4   -0.57    0.56
   1   6   4   -0.28    0.64
   1   6   4    0.53    0.65
  -2  -6  -4   13.47    1.78
   2   6   4   10.81    1.79
  -3  -6  -4   -0.20    0.73
   3   6   4    0.84    0.96
  -4  -6  -4    5.05    1.38
  -4  -6  -4    1.45    1.04
   4   6   4    6.01    1.60
  -5  -6  -4    6.53    1.67
  -5  -6  -4   10.56    1.82
   5   6   4    7.25    1.74
  -6  -6  -4    1.59    1.38
  -6  -6  -4    0.73    1.10
   6   6   4    1.47    1.09
  -7  -6  -4    3.01    1.52
   7   6   4    2.07    1.32
  13  -7  -4    0.35    1.50
  13  -7  -4    1.35    1.75
 -13   7   4   -0.77    1.22
 -13   7   4   -0.75    1.27
  12  -7  -4    0.15    1.34
  12  -7  -4    0.86    1.46
 -12   7   4    0.51    1.30
 -12   7   4   -1.07    1.29
  11  -7  -4   -1.23    0.72
  11  -7  -4   -1.44    1.02
  11  -7  -4   -1.29    1.15
 -11   7   4    0.13    1.15
 -11   7   4    0.27    1.09
  10  -7  -4    0.20    0.97
  10  -7  -4   -0.68    1.00
  10  -7  -4   -0.85    0.95
 -10   7   4   -1.20    0.84
 -10   7   4    0.50    1.13
   9  -7  -4    1.20    1.11
   9  -7  -4    0.41    1.09
   9  -7  -4    1.44    1.04
   9  -7  -4   -0.88    0.89
  -9   7   4   -0.15    0.90
  -9   7   4    0.37    1.00
   8  -7  -4   -1.98    0.77
   8  -7  -4    1.51    0.93
   8  -7  -4    0.17    0.81
   8  -7  -4   -0.81    0.74
  -8   7   4   -0.16    0.82
  -8   7   4   -0.90    0.77
   7  -7  -4   -1.10    0.82
   7  -7  -4   -0.13    0.78
   7  -7  -4    0.30    0.83
   7  -7  -4    0.82    0.93
  -7   7   4    0.48    0.83
  -7   7   4    0.44    0.81
   6  -7  -4   -0.61    0.62
   6  -7  -4   -0.67    0.86
   6  -7  -4    2.04    0.98
   6  -7  -4   -0.08    0.66
  -6   7   4    0.35    0.64
   5  -7  -4    2.35    0.95
   5  -7  -4    0.57    0.67
   5  -7  -4    2.25    1.02
   5  -7  -4    1.37    0.96
  -5   7   4    0.75    0.67
   4  -7  -4    9.53    1.63
   4  -7  -4   10.29    1.44
   4  -7  -4   12.43    1.62
   4  -7  -4   10.33    1.62
  -4   7   4   11.84    1.39
  -4   7   4    8.98    1.41
   3  -7  -4   -0.20    0.48
   3  -7  -4   -0.07    0.40
   3  -7  -4    0.62    0.44
   3  -7  -4    1.61    0.92
   3  -7  -4    0.85    0.83
  -3   7   4    0.24    0.55
  -3   7   4    0.04    0.49
  -3   7   4    0.23    0.49
   2  -7  -4   -0.19    0.65
   2  -7  -4   -0.03    0.57
   2  -7  -4    0.38    0.37
   2  -7  -4   -0.79    0.69
  -2   7   4    1.87    0.80
  -2   7   4    0.92    0.44
  -2   7   4   -0.62    0.58
  -2   7   4   -0.21    0.38
   1  -7  -4    1.44    0.81
   1  -7  -4    0.96    0.70
   1  -7  -4    1.44    0.61
  -1   7   4    0.79    0.40
  -1   7   4    1.27    0.42
  -1   7   4    0.62    0.73
  -1   7   4    1.05    0.84
   0  -7  -4    0.41    0.46
   0  -7  -4   -1.13    0.63
   0  -7  -4    0.13    0.73
   0   7   4    0.23    0.18
   0   7   4   -0.19    0.80
   0   7   4    0.08    0.16
   0   7   4    0.17    0.66
  -1  -7  -4    4.41    1.14
  -1  -7  -4    4.17    1.26
   1   7   4    0.90    0.99
   1   7   4    2.22    1.04
  -2  -7  -4   -0.12    0.73
  -3  -7  -4    1.14    0.96
  -3  -7  -4    1.17    0.83
   3   7   4    0.27    1.06
  -4  -7  -4    2.26    0.93
  -4  -7  -4    1.68    1.06
  -4  -7  -4   -0.35    0.75
   4   7   4    1.77    1.26
  -5  -7  -4    1.53    1.18
  -5  -7  -4    1.47    1.20
   5   7   4    4.64    1.59
  -6  -7  -4    7.15    1.73
  -6  -7  -4    3.60    1.61
   6   7   4    3.43    1.51
  12  -8  -4    1.09    1.76
  12  -8  -4    0.37    1.39
  12  -8  -4   -0.85    1.15
 -12   8   4   -0.95    0.88
 -12   8   4   -0.13    1.10
  11  -8  -4    0.51    1.42
  11  -8  -4   -0.15    0.98
  11  -8  -4    3.91    1.79
 -11   8   4    1.87    1.52
 -11   8   4    0.60    1.27
  10  -8  -4    0.33    0.92
  10  -8  -4   -0.38    1.10
  10  -8  -4    1.53    1.29
 -10   8   4   -0.23    0.76
 -10   8   4   -0.25    1.02
   9  -8  -4    0.17    1.01
   9  -8  -4   -0.34    0.98
   9  -8  -4    2.13    1.23
   9  -8  -4    2.15    1.09
  -9   8   4    0.17    0.94
  -9   8   4    0.83    1.10
   8  -8  -4   -0.57    1.01
   8  -8  -4    0.93    0.88
   8  -8  -4    1.03    1.23
   8  -8  -4    0.56    0.82
  -8   8   4   -0.25    0.89
  -8   8   4   -0.29    0.82
   7  -8  -4   18.19    2.49
   7  -8  -4   17.21    2.38
   7  -8  -4   19.69    2.35
   7  -8  -4   19.74    2.50
  -7   8   4   18.31    2.52
   6  -8  -4    1.71    0.94
   6  -8  -4    1.07    0.80
   6  -8  -4    0.56    0.86
   6  -8  -4    0.53    0.92
  -6   8   4    0.51    0.85
   5  -8  -4    0.30    0.99
   5  -8  -4    2.04    1.10
   5  -8  -4    3.51    0.96
   5  -8  -4    2.43    0.99
  -5   8   4    1.58    0.82
   4  -8  -4    0.54    0.63
   4  -8  -4    0.30    0.86
   4  -8  -4    0.70    0.62
   4  -8  -4    0.66    0.77
  -4   8   4    0.24    0.60
   3  -8  -4    0.18    0.85
   3  -8  -4   -0.28    0.78
   3  -8  -4   -0.30    0.68
  -3   8   4   -0.08    0.55
  -3   8   4    0.90    0.68
  -3   8   4    0.49    0.64
   2  -8  -4    0.09    0.65
   2  -8  -4    0.61    0.76
   2  -8  -4   -0.20    0.58
  -2   8   4   -0.31    0.67
  -2   8   4   -0.17    0.69
   1  -8  -4    0.38    0.85
   1  -8  -4    0.34    0.66
   1  -8  -4    0.84    0.80
  -1   8   4    0.13    0.36
  -1   8   4    0.45    0.77
  -1   8   4    0.50    0.84
   0  -8  -4    2.78    1.04
   0  -8  -4   -0.22    0.50
   0  -8  -4    2.66    1.06
   0   8   4    0.98    0.23
   0   8   4   -0.01    0.81
   0   8   4    0.43    0.59
  -1  -8  -4    1.03    0.90
  -1  -8  -4    0.18    0.84
   1   8   4    0.22    0.87
  -2  -8  -4    0.74    0.90
  -2  -8  -4    2.70    1.00
  -2  -8  -4    1.77    0.99
  -3  -8  -4    0.12    0.84
  -3  -8  -4    0.08    0.84
  -4  -8  -4   -0.70    0.85
  -4  -8  -4    1.03    0.88
  -4  -8  -4   -0.41    1.00
   4   8   4   -0.84    1.24
  -5  -8  -4    1.86    1.35
  -5  -8  -4   -0.37    1.02
   5   8   4    0.43    1.35
  12  -9  -4    1.31    1.72
  12  -9  -4    1.33    1.49
  12  -9  -4    1.02    1.20
 -12   9   4    3.24    1.84
 -12   9   4    0.25    1.49
  11  -9  -4   -0.82    1.12
  11  -9  -4    2.79    1.67
  11  -9  -4    0.41    1.39
 -11   9   4   -0.23    0.86
 -11   9   4   -2.09    1.14
  10  -9  -4    2.85    1.46
  10  -9  -4    1.62    1.31
  10  -9  -4   -0.74    1.23
 -10   9   4    2.13    1.45
 -10   9   4   -1.15    1.06
   9  -9  -4    6.79    1.68
   9  -9  -4    3.84    1.38
   9  -9  -4    5.17    1.62
  -9   9   4    4.87    1.63
   8  -9  -4    1.83    1.34
   8  -9  -4    4.59    1.43
   8  -9  -4    4.52    1.59
   8  -9  -4    1.46    1.10
  -8   9   4    4.81    1.41
   7  -9  -4    0.00    1.01
   7  -9  -4    1.43    1.16
   7  -9  -4    1.02    0.92
   7  -9  -4    0.40    0.98
  -7   9   4   -0.32    0.80
   6  -9  -4   -0.23    0.76
   6  -9  -4    0.56    0.94
   6  -9  -4    0.35    1.01
   6  -9  -4    0.05    0.70
  -6   9   4    0.21    0.65
   5  -9  -4    2.52    1.06
   5  -9  -4    2.18    1.06
   5  -9  -4    2.67    1.13
  -5   9   4    1.06    0.79
   4  -9  -4   -0.06    0.93
   4  -9  -4   -1.34    0.79
   4  -9  -4   -0.09    0.68
  -4   9   4    0.37    0.63
  -4   9   4   -0.47    0.44
  -4   9   4    0.86    0.83
   3  -9  -4    0.96    1.07
   3  -9  -4    2.87    0.95
   3  -9  -4    1.17    1.09
  -3   9   4    3.80    1.16
  -3   9   4    1.69    0.85
   2  -9  -4    3.74    1.13
   2  -9  -4    1.88    1.05
   2  -9  -4    0.65    0.67
  -2   9   4    2.00    0.68
  -2   9   4    1.96    0.95
  -2   9   4    1.67    0.99
   1  -9  -4    3.69    1.29
   1  -9  -4    6.56    1.37
   1  -9  -4    2.63    0.86
  -1   9   4    3.61    1.07
  -1   9   4    2.34    0.59
  -1   9   4    2.54    1.08
   0  -9  -4   10.74    1.82
   0  -9  -4    9.29    1.70
   0   9   4   11.94    1.93
   0   9   4    8.04    1.61
  -1  -9  -4    1.56    0.92
  -1  -9  -4    0.99    1.03
   1   9   4    0.83    1.03
  -2  -9  -4   -0.18    0.92
  -2  -9  -4    0.36    1.12
  -2  -9  -4   -0.06    0.68
  -3  -9  -4    0.38    1.09
  -3  -9  -4    2.65    1.15
  -4  -9  -4   -0.57    1.06
  -4  -9  -4   -1.37    0.89
  -5  -9  -4    1.49    1.63
  11 -10  -4    0.75    1.52
  11 -10  -4   -0.34    1.65
  11 -10  -4    1.05    1.28
 -11  10   4    2.21    1.44
 -11  10   4   -0.48    1.03
  10 -10  -4    0.29    1.41
  10 -10  -4   -0.65    1.25
  10 -10  -4    2.75    1.65
 -10  10   4    0.28    1.09
   9 -10  -4    5.32    1.83
   9 -10  -4    5.86    1.77
  -9  10   4    5.57    1.68
   8 -10  -4   -0.27    0.83
   8 -10  -4    2.26    1.37
  -8  10   4    1.52    1.01
   7 -10  -4    3.30    1.26
   7 -10  -4    1.67    1.22
  -7  10   4    0.54    0.89
   6 -10  -4   12.96    2.17
   6 -10  -4   10.47    1.99
  -6  10   4   10.90    1.90
   5 -10  -4    1.12    1.14
   5 -10  -4   -0.20    0.81
  -5  10   4    1.45    0.87
   4 -10  -4    7.93    1.86
   4 -10  -4    7.91    1.58
  -4  10   4    9.64    1.66
  -4  10   4   10.04    1.77
   3 -10  -4    1.38    0.91
   3 -10  -4    0.85    1.14
  -3  10   4    1.15    0.71
  -3  10   4    1.21    1.00
  -3  10   4   -0.07    0.90
   2 -10  -4    1.14    0.96
   2 -10  -4    2.89    1.35
  -2  10   4    1.55    0.67
  -2  10   4    0.69    0.91
  -2  10   4    4.44    1.34
   1 -10  -4   12.65    2.34
  -1  10   4    8.12    1.71
  -1  10   4    9.96    1.82
  -1  10   4    9.82    1.09
   0 -10  -4    0.72    1.12
   0  10   4    0.39    0.93
  -1 -10  -4    0.62    0.84
  -1 -10  -4    0.02    0.99
   1  10   4    1.04    1.20
  -2 -10  -4    0.18    0.98
  -2 -10  -4    0.45    1.13
  -3 -10  -4    0.56    1.25
  10 -11  -4    1.93    1.78
  10 -11  -4    1.18    1.66
 -10  11   4    2.78    1.69
   9 -11  -4    1.98    1.74
   9 -11  -4   -1.30    1.27
  -9  11   4    1.84    1.31
   8 -11  -4    4.69    1.89
   8 -11  -4    8.45    2.04
  -8  11   4    9.15    2.10
   7 -11  -4   -1.45    1.07
   7 -11  -4    0.22    1.10
  -7  11   4    0.48    0.91
   6 -11  -4    1.40    1.08
   6 -11  -4    2.05    1.15
   5 -11  -4    1.34    1.06
   5 -11  -4    1.72    1.35
  -5  11   4    1.67    1.16
  -5  11   4    1.10    1.04
   4 -11  -4    4.27    1.61
   4 -11  -4    3.47    1.25
  -4  11   4    3.88    1.07
  -4  11   4    2.70    1.25
  -4  11   4    3.23    1.27
   3 -11  -4    0.55    0.93
   3 -11  -4   -1.67    1.09
  -3  11   4   -0.60    0.59
  -3  11   4   -0.27    1.05
  -3  11   4    0.32    1.00
   2 -11  -4   -0.20    0.85
  -2  11   4    0.43    1.00
  -2  11   4   -0.38    1.10
  -2  11   4    1.13    0.61
   1 -11  -4    4.70    1.56
  -1  11   4    6.02    1.81
  -1  11   4    4.57    1.51
   0 -11  -4    4.05    1.53
   0  11   4    1.74    1.26
  -1 -11  -4    2.41    1.38
  -1 -11  -4    1.43    1.27
   1  11   4   -0.57    1.16
  -2 -11  -4   -0.09    1.30
   9 -12  -4    0.36    1.62
   9 -12  -4    0.38    1.24
  -9  12   4   -1.72    1.21
   8 -12  -4    2.76    1.40
   8 -12  -4    3.06    1.55
  -8  12   4    1.53    1.29
   7 -12  -4   -1.23    1.03
   7 -12  -4   -2.34    1.29
   6 -12  -4   -1.66    1.25
   6 -12  -4    0.65    1.17
  -6  12   4   -1.11    0.97
   5 -12  -4    4.80    1.51
   5 -12  -4    5.14    1.83
  -5  12   4    3.28    1.13
  -5  12   4    2.63    1.37
  -5  12   4    1.43    1.27
   4 -12  -4   -0.18    0.95
   4 -12  -4    0.18    0.89
  -4  12   4   -0.54    1.06
  -4  12   4   -0.61    1.11
  -4  12   4   -0.34    0.80
   3 -12  -4    0.54    1.36
   3 -12  -4    0.45    1.02
  -3  12   4    1.09    0.75
  -3  12   4    0.21    1.26
  -3  12   4    0.96    0.94
   2 -12  -4    0.23    1.40
  -2  12   4   -1.08    1.17
  -2  12   4    0.27    1.15
   1 -12  -4    0.23    1.30
  -1  12   4   -0.07    1.19
   0 -12  -4   -0.91    1.18
   0 -12  -4   -0.27    1.44
   0  12   4    0.87    1.49
   7 -13  -4    0.05    1.70
   7 -13  -4    1.18    1.40
  -7  13   4   -0.28    0.94
  -7  13   4    0.46    1.28
   6 -13  -4   -1.89    1.43
   6 -13  -4    1.83    1.32
  -6  13   4    0.30    0.95
  -6  13   4    0.36    1.11
   5 -13  -4    1.14    1.58
   5 -13  -4   -0.32    1.05
  -5  13   4    0.01    0.98
  -5  13   4    0.25    1.14
   4 -13  -4   -0.93    1.49
  -4  13   4    0.22    1.28
  -4  13   4   -0.26    0.80
   3 -13  -4    0.87    1.49
  -3  13   4    1.62    1.36
   2 -13  -4    1.96    1.68
  -2  13   4    0.89    1.37
   1  15  -5    1.66    1.31
  -1 -15   5    0.73    1.41
   0  15  -5   -0.38    1.27
   0 -15   5   -0.26    1.44
  -1  15  -5    0.19    1.45
   1 -15   5   -1.48    1.12
   1 -15   5    1.12    1.59
  -2  15  -5    0.31    1.40
   2 -15   5   -1.09    1.20
   2 -15   5    0.46    1.54
  -3  15  -5   -0.97    1.14
   3 -15   5   -1.75    1.26
   3 -15   5   -0.70    1.29
  -4  15  -5    0.44    1.50
   4 -15   5   -0.14    1.24
   3  14  -5   -0.09    0.94
  -3 -14   5   -0.42    1.22
   2  14  -5    0.19    0.98
  -2 -14   5   -2.16    2.51
   1  14  -5   -0.49    0.82
  -1 -14   5    0.56    1.57
   0  14  -5   -0.02    0.99
   0 -14   5    0.48    1.22
   0 -14   5    0.73    1.49
  -1  14  -5    5.19    1.68
   1 -14   5    4.49    1.62
   1 -14   5    8.24    1.96
  -2  14  -5    7.08    1.78
   2 -14   5    3.50    1.55
   2 -14   5    6.76    1.93
  -3  14  -5    0.61    1.05
   3 -14   5    1.65    1.39
   3 -14   5   -0.02    1.20
  -4  14  -5   -0.75    0.98
   4 -14   5    0.28    1.23
   4 -14   5    0.49    1.27
  -5  14  -5    1.99    1.60
   5 -14   5   -0.02    1.43
   5 -14   5    0.81    1.31
  -6  14  -5   -1.34    1.37
   6 -14   5    0.17    1.39
   6 -14   5    0.91    1.76
   5  13  -5    6.94    1.67
  -5 -13   5    6.89    1.59
  -5 -13   5    4.52    2.13
   4  13  -5    1.40    1.06
  -4 -13   5   -0.16    1.17
  -4 -13   5    0.52    1.01
   3  13  -5    0.27    0.86
  -3 -13   5   -1.81    0.69
  -3 -13   5    1.07    1.51
   2  13  -5    2.60    1.14
  -2 -13   5    0.39    1.30
  -2 -13   5   -0.23    0.78
   1  13  -5    1.28    1.02
  -1 -13   5    1.21    1.11
   0  13  -5    0.03    0.85
   0 -13   5    1.73    1.36
   0 -13   5   -0.50    0.87
  -1  13  -5    1.02    1.05
   1 -13   5   -0.76    0.95
   1 -13   5    1.95    1.32
  -2  13  -5   -0.13    1.02
   2 -13   5    2.36    1.37
   2 -13   5    0.69    1.07
  -3  13  -5    0.33    0.98
  -3  13  -5   -0.38    1.13
   3 -13   5    1.33    1.03
   3 -13   5   -0.05    1.11
   3 -13   5   -1.18    1.17
  -4  13  -5    0.83    1.29
  -4  13  -5   -0.74    0.77
   4 -13   5    0.52    0.85
   4 -13   5   -0.40    0.95
   4 -13   5    1.92    1.30
  -5  13  -5   -0.88    0.97
  -5  13  -5    0.71    1.40
   5 -13   5    1.29    1.52
   5 -13   5    0.22    1.08
  -6  13  -5    2.45    1.75
   6 -13   5   -1.24    0.80
   6 -13   5    0.40    1.23
  -7  13  -5   -1.06    1.59
   7 -13   5    0.64    1.43
   7 -13   5   -0.28    1.55
   6  12  -5    1.94    1.13
   6  12  -5    0.76    1.26
  -6 -12   5    2.62    1.82
  -6 -12   5    0.93    1.19
   5  12  -5    0.87    1.10
   5  12  -5   -0.13    0.81
  -5 -12   5   -0.90    1.26
  -5 -12   5   -0.36    0.80
   4  12  -5    0.82    0.88
   4  12  -5   -0.89    0.84
  -4 -12   5   -0.59    0.88
  -4 -12   5    0.30    1.14
   3  12  -5    0.24    0.78
  -3 -12   5   -0.25    0.80
  -3 -12   5    0.91    1.31
   2  12  -5    0.64    0.92
  -2 -12   5    1.07    1.02
  -2 -12   5    1.87    0.97
   1  12  -5   -0.61    0.65
  -1 -12   5    0.06    0.79
  -1 -12   5   -0.93    1.07
   0  12  -5   -0.38    0.73
   0 -12   5    0.39    1.00
   0 -12   5   -0.05    0.82
   0 -12   5   -0.82    0.96
  -1  12  -5    0.88    0.82
   1 -12   5    1.28    1.08
   1 -12   5   -0.87    0.85
   1 -12   5   -0.46    0.80
  -2  12  -5    2.45    1.09
  -2  12  -5    3.83    1.46
   2 -12   5    5.39    1.42
   2 -12   5    1.11    1.08
   2 -12   5    2.13    1.17
  -3  12  -5    0.26    0.88
  -3  12  -5    1.70    1.21
   3 -12   5    1.31    1.10
   3 -12   5    0.24    0.93
   3 -12   5    0.39    0.99
  -4  12  -5    0.61    1.15
  -4  12  -5    0.40    0.97
   4 -12   5   -0.37    0.88
   4 -12   5    1.01    1.16
   4 -12   5   -0.50    1.07
  -5  12  -5   -0.42    1.38
  -5  12  -5    0.26    1.12
   5 -12   5    0.78    1.00
   5 -12   5    2.04    1.60
  -6  12  -5   -0.49    1.26
  -6  12  -5   -3.58    1.09
   6 -12   5    0.47    1.31
   6 -12   5   -0.51    0.94
  -7  12  -5    0.12    1.59
   7 -12   5   -1.55    0.77
   7 -12   5    1.05    1.12
  -8  12  -5   -0.11    1.50
   8 -12   5   -0.37    1.29
   8 -12   5    0.89    1.35
   7  11  -5   -0.36    0.78
  -7 -11   5   -0.92    0.89
  -7 -11   5    0.10    1.09
   6  11  -5    0.75    0.82
  -6 -11   5   -0.20    1.32
  -6 -11   5    0.24    0.94
   5  11  -5    4.18    1.18
  -5 -11   5    0.78    1.36
  -5 -11   5    2.07    1.13
   4  11  -5    3.65    1.21
  -4 -11   5    4.71    1.51
  -4 -11   5    4.97    1.39
   3  11  -5    2.48    1.08
  -3 -11   5    1.44    1.31
  -3 -11   5    2.43    1.16
   2  11  -5   10.14    1.80
  -2 -11   5    9.86    1.84
  -2 -11   5   10.17    1.76
  -2 -11   5    6.68    1.34
   1  11  -5    2.02    1.07
   1  11  -5    3.61    0.81
  -1 -11   5    2.51    1.06
  -1 -11   5    5.95    1.56
  -1 -11   5    1.72    1.02
  -1 -11   5    4.40    1.14
   0  11  -5    2.75    1.12
   0 -11   5    2.62    1.19
   0 -11   5    1.75    0.95
   0 -11   5    3.02    1.18
  -1  11  -5    2.45    1.10
  -1  11  -5    3.59    1.14
   1 -11   5    4.33    1.23
   1 -11   5    6.75    1.59
   1 -11   5    2.74    1.15
  -2  11  -5    1.78    0.97
  -2  11  -5   -0.05    0.92
   2 -11   5    0.49    0.94
   2 -11   5    0.30    0.89
   2 -11   5   -0.61    0.85
  -3  11  -5    0.17    0.83
  -3  11  -5   -0.92    0.86
   3 -11   5   -0.10    0.86
   3 -11   5   -1.14    0.88
   3 -11   5   -0.10    0.81
  -4  11  -5    6.58    1.89
  -4  11  -5    8.34    1.63
   4 -11   5    7.87    1.50
   4 -11   5    8.44    2.00
   4 -11   5    7.41    1.70
  -5  11  -5   -1.48    1.10
  -5  11  -5   -0.46    1.14
   5 -11   5   -1.21    0.85
   5 -11   5    0.52    1.07
  -6  11  -5    0.70    1.17
  -6  11  -5    0.91    1.37
   6 -11   5    2.45    1.44
   6 -11   5    1.10    1.13
  -7  11  -5    3.04    1.84
  -7  11  -5    4.78    1.58
   7 -11   5    4.91    1.80
   7 -11   5    4.53    1.70
  -8  11  -5    0.01    1.48
  -8  11  -5   -1.71    1.00
  -8  11  -5    0.03    1.38
   8 -11   5    0.71    0.99
   8 -11   5    1.56    1.33
  -9  11  -5    1.34    1.79
  -9  11  -5   -1.00    1.46
   9 -11   5    1.02    1.69
   9 -11   5    1.33    1.69
   8  10  -5   -0.46    0.82
  -8 -10   5    0.47    0.99
  -8 -10   5   -1.01    1.00
   7  10  -5    0.92    0.92
  -7 -10   5    0.97    1.59
   6  10  -5    2.23    1.24
  -6 -10   5   -0.83    0.99
   5  10  -5    7.69    1.55
  -5 -10   5    9.97    2.10
  -5 -10   5   11.29    1.85
   4  10  -5   11.60    1.97
  -4 -10   5   16.69    2.18
  -4 -10   5   18.96    2.66
   3  10  -5    1.08    0.88
  -3 -10   5    0.42    1.16
  -3 -10   5   -0.15    0.75
  -3 -10   5   -0.31    0.56
  -3 -10   5    1.39    0.88
   2  10  -5    4.95    0.77
   2  10  -5    3.54    1.18
  -2 -10   5    5.53    1.31
  -2 -10   5    4.29    1.04
  -2 -10   5    3.75    1.16
  -2 -10   5    3.37    1.12
   1  10  -5    4.54    1.26
  -1 -10   5    3.56    1.16
  -1 -10   5    1.88    1.07
  -1 -10   5    1.79    1.04
  -1 -10   5    4.24    1.07
   0  10  -5    8.86    1.66
   0 -10   5    6.92    1.38
   0 -10   5    9.28    1.65
   0 -10   5   12.30    1.88
   0 -10   5    9.28    1.65
  -1  10  -5   -0.64    0.46
  -1  10  -5   -1.08    0.61
   1 -10   5   -0.52    0.73
   1 -10   5    1.65    0.90
   1 -10   5   -0.25    0.77
  -2  10  -5    6.49    1.58
  -2  10  -5    4.62    1.22
   2 -10   5    4.40    1.12
   2 -10   5    4.69    1.23
   2 -10   5    3.13    1.29
  -3  10  -5    2.05    1.21
  -3  10  -5    2.57    1.02
   3 -10   5    2.26    0.92
   3 -10   5    3.55    1.22
   3 -10   5    4.19    1.27
  -4  10  -5    8.61    1.62
  -4  10  -5   10.66    2.14
   4 -10   5    8.72    1.88
   4 -10   5    9.25    1.78
   4 -10   5    7.26    1.33
  -5  10  -5    0.39    1.01
  -5  10  -5   -1.09    0.89
   5 -10   5    0.18    0.73
   5 -10   5    0.01    0.63
   5 -10   5    1.02    1.05
  -6  10  -5   -0.54    0.94
  -6  10  -5   -0.71    0.65
  -6  10  -5   -0.12    1.06
   6 -10   5   -0.32    0.85
   6 -10   5   -1.81    0.87
  -7  10  -5   -2.22    0.86
  -7  10  -5    0.47    1.13
  -7  10  -5    0.62    1.02
   7 -10   5    1.45    1.40
   7 -10   5   -0.07    1.09
  -8  10  -5    0.55    1.44
  -8  10  -5    3.67    1.76
  -8  10  -5   -0.87    1.00
   8 -10   5    1.97    1.27
   8 -10   5    0.22    1.16
  -9  10  -5   -1.54    1.40
  -9  10  -5    0.52    1.31
  -9  10  -5    2.29    1.82
   9 -10   5    1.05    1.50
   9   9  -5    0.90    0.97
  -9  -9   5    1.69    1.23
  -9  -9   5    4.51    1.92
   8   9  -5    0.07    0.83
  -8  -9   5   -0.71    1.14
  -8  -9   5   -1.35    1.28
   7   9  -5    0.26    0.88
  -7  -9   5   -0.45    1.13
   6   9  -5    0.67    0.75
  -6  -9   5   -0.20    0.83
   5   9  -5   23.04    2.51
  -5  -9   5   26.08    2.88
   4   9  -5    9.96    1.65
  -4  -9   5    7.20    1.80
  -4  -9   5    9.94    1.60
   3   9  -5   31.12    2.12
   3   9  -5   31.33    3.05
  -3  -9   5   33.86    3.03
  -3  -9   5   33.43    2.96
  -3  -9   5   33.16    2.51
  -3  -9   5   37.69    3.20
   2   9  -5    8.39    0.82
   2   9  -5    6.91    1.44
  -2  -9   5    7.38    1.59
  -2  -9   5    6.54    1.14
  -2  -9   5   10.00    1.56
  -2  -9   5    6.22    1.36
   1   9  -5   13.97    2.01
  -1  -9   5   13.68    1.91
[truncated: 494,294 more chars]
