# Supplementary material for: 2,2′-[(4-But­oxy­phen­yl)methyl­ene]bis­(3-hy­droxy-5,5-di­methyl­cyclo­hex-2-en-1-one)
Source: IUCrdata. 2025 Feb 28;10(Pt 2):x250180. doi: 10.1107/S2414314625001804 (PMC11904627; doi:10.1107/S2414314625001804)
Supplement: Supplementary file 2 [file x-10-x250180-Isup2.hkl]

data_I                                                                          
_shelx_title ' shelxt_a.res in P-1'                                             
_shelx_refln_list_code          4                                               
_shelx_F_calc_maximum      116.94                                               
_exptl_crystal_F_000       476.00                                               
_reflns_d_resolution_high  0.7353                                               
                                                                                
loop_                                                                           
 _space_group_symop_operation_xyz                                               
 'x, y, z'                                                                      
 '-x, -y, -z'                                                                   
                                                                                
_cell_length_a    10.3372                                                       
_cell_length_b    11.3286                                                       
_cell_length_c    12.4559                                                       
_cell_angle_alpha 105.428                                                       
_cell_angle_beta  114.185                                                       
_cell_angle_gamma  97.344                                                       
                                                                                
_shelx_F_squared_multiplier     1.000                                           
                                                                                
loop_                                                                           
 _refln_index_h                                                                 
 _refln_index_k                                                                 
 _refln_index_l                                                                 
 _refln_F_squared_calc                                                          
 _refln_F_squared_meas                                                          
 _refln_F_squared_sigma                                                         
 _refln_observed_status                                                         
   1   0   0        207.09        196.24         3.70 o                         
   2   0   0       3016.08       2942.60        51.28 o                         
   3   0   0        164.28        144.92         3.37 o                         
   4   0   0       1765.59       1833.88        54.29 o                         
   5   0   0        115.16        116.97         4.14 o                         
   6   0   0        316.06        308.73        11.34 o                         
   7   0   0        240.54        222.99        10.13 o                         
   8   0   0          0.56         -2.27         2.27 o                         
   9   0   0        103.13        103.88        12.54 o                         
  10   0   0         21.32         19.03         6.78 o                         
  11   0   0          4.56         12.33         5.09 o                         
  12   0   0          1.89         -1.10         4.83 o                         
 -12   1   0          0.50         -0.68         4.55 o                         
 -11   1   0          7.65         13.95         4.78 o                         
 -10   1   0         22.32         19.82         5.47 o                         
  -9   1   0          1.04         -2.70         2.70 o                         
  -8   1   0        308.30        285.15        12.23 o                         
  -7   1   0         35.43         24.28         3.28 o                         
  -6   1   0          9.04          2.43         2.13 o                         
  -5   1   0          0.67         -0.76         0.84 o                         
  -4   1   0         58.99         65.80         2.67 o                         
  -3   1   0       2346.52       2298.23        40.89 o                         
  -2   1   0       4927.45       4956.74        90.52 o                         
  -1   1   0       5276.30       5514.22       144.07 o                         
   0   1   0        542.05        531.17        10.04 o                         
   1   1   0        321.63        317.42         8.24 o                         
   2   1   0       2565.35       2463.44        56.45 o                         
   3   1   0       1789.96       1808.30        36.96 o                         
   4   1   0        826.19        865.87        19.52 o                         
   5   1   0        327.97        324.25         8.95 o                         
   6   1   0        695.30        729.10        22.21 o                         
   7   1   0        323.77        324.39        11.71 o                         
   8   1   0        459.59        429.72        16.65 o                         
   9   1   0         37.04         40.63         6.05 o                         
  10   1   0          1.02          2.90         4.47 o                         
  11   1   0          2.39          2.56         4.70 o                         
  12   1   0         14.20         24.44         6.92 o                         
 -12   2   0         19.26         13.30         5.51 o                         
 -11   2   0          0.03         -1.20         4.39 o                         
 -10   2   0         20.50         22.94         4.90 o                         
  -9   2   0          1.71         -1.97         1.97 o                         
  -8   2   0         57.12         55.35         6.09 o                         
  -7   2   0         39.35         34.00         3.06 o                         
  -6   2   0          4.40          4.35         1.38 o                         
  -5   2   0        234.89        243.06         6.65 o                         
  -4   2   0        194.20        178.18         4.90 o                         
  -3   2   0        204.26        218.42         4.91 o                         
  -2   2   0        209.63        171.14         3.86 o                         
  -1   2   0       3843.74       3842.59        68.17 o                         
   0   2   0        122.01        111.72         2.77 o                         
   1   2   0        939.71        937.02        21.24 o                         
   2   2   0        628.59        616.00        15.80 o                         
   3   2   0       1249.19       1343.58        31.64 o                         
   4   2   0         46.64         55.74         2.72 o                         
   5   2   0        229.34        243.58         7.12 o                         
   6   2   0        166.41        184.43         7.47 o                         
   7   2   0          3.96          3.18         2.31 o                         
   8   2   0         10.28         18.04         4.14 o                         
   9   2   0          3.43         -1.39         3.41 o                         
  10   2   0          2.55         -0.56         3.80 o                         
  11   2   0          2.69         -0.55         4.26 o                         
 -12   3   0          0.03         -4.96         4.96 o                         
 -11   3   0         10.57         12.85         5.66 o                         
 -10   3   0          1.18         -2.50         2.86 o                         
  -9   3   0         16.55         20.49         3.40 o                         
  -8   3   0        100.97         95.25         5.61 o                         
  -7   3   0         67.74         68.14         4.45 o                         
  -6   3   0         21.54         20.83         2.48 o                         
  -5   3   0        582.22        604.21        15.57 o                         
  -4   3   0        182.65        169.84         5.73 o                         
  -3   3   0       1319.76       1248.61        24.07 o                         
  -2   3   0        198.96        180.53         3.97 o                         
  -1   3   0         89.06         80.81         1.92 o                         
   0   3   0         81.50         76.47         2.18 o                         
   1   3   0        647.86        624.26        13.63 o                         
   2   3   0        206.60        232.43         6.60 o                         
   3   3   0        323.25        364.26        10.06 o                         
   4   3   0          0.14         -1.71         1.71 o                         
   5   3   0        131.76        144.28         4.85 o                         
   6   3   0         83.06         92.70         4.98 o                         
   7   3   0          3.19          2.31         2.78 o                         
   8   3   0        110.63        151.45        10.27 o                         
   9   3   0         29.66         30.05         4.67 o                         
  10   3   0          8.30         19.29         5.45 o                         
  11   3   0          1.58          9.50         5.16 o                         
 -12   4   0          3.15          1.12         4.47 o                         
 -11   4   0         45.81         49.80         6.88 o                         
 -10   4   0          2.64          4.23         2.98 o                         
  -9   4   0          0.17         -1.61         2.15 o                         
  -8   4   0         21.95         18.66         2.97 o                         
  -7   4   0          5.34          2.96         1.88 o                         
  -6   4   0         18.71         14.13         2.30 o                         
  -5   4   0          0.27         -1.13         1.13 o                         
  -4   4   0         17.12         14.28         2.74 o                         
  -3   4   0        147.85        132.86         4.81 o                         
  -2   4   0        232.89        213.70         4.92 o                         
  -1   4   0        894.49        871.51        18.79 o                         
   0   4   0        364.90        385.59         8.18 o                         
   1   4   0          0.95          0.41         0.67 o                         
   2   4   0        382.59        447.86        11.01 o                         
   3   4   0        833.02        779.28        25.32 o                         
   4   4   0          0.49          4.31         1.46 o                         
   5   4   0        185.17        184.03         7.19 o                         
   6   4   0          3.66          2.90         2.72 o                         
   7   4   0          0.10         -1.82         2.11 o                         
   8   4   0         11.16          5.72         4.00 o                         
   9   4   0         30.49         28.53         5.09 o                         
  10   4   0          1.27          0.81         4.51 o                         
 -12   5   0         32.76         43.83        16.39 o                         
 -11   5   0          0.05          5.57         3.33 o                         
 -10   5   0          9.93          7.20         3.16 o                         
  -9   5   0         17.39         16.39         3.31 o                         
  -8   5   0          1.07         -2.01         2.13 o                         
  -7   5   0         31.28         28.04         3.21 o                         
  -6   5   0        433.41        462.59        15.46 o                         
  -5   5   0          8.85          3.97         2.12 o                         
  -4   5   0        592.74        664.58        17.28 o                         
  -3   5   0         64.97         74.73         2.95 o                         
  -2   5   0          9.89          7.42         0.97 o                         
  -1   5   0        165.37        144.97         4.24 o                         
   0   5   0         58.32         59.60         2.06 o                         
   1   5   0         10.51          9.42         1.44 o                         
   2   5   0         43.71         43.67         2.54 o                         
   3   5   0        129.64        151.46         5.76 o                         
   4   5   0        198.84        192.05         7.14 o                         
   5   5   0        206.08        213.60         7.43 o                         
   6   5   0         86.71         81.11         5.93 o                         
   7   5   0         60.85         60.30         6.92 o                         
   8   5   0          0.90         -1.78         3.27 o                         
   9   5   0         13.74         15.62         4.67 o                         
  10   5   0         12.01          7.07         4.40 o                         
 -12   6   0         42.81         57.54        10.82 o                         
 -11   6   0          1.87          7.40         3.57 o                         
 -10   6   0         10.55          9.36         3.03 o                         
  -9   6   0          0.44          5.64         2.87 o                         
  -8   6   0          1.00         -0.05         2.47 o                         
  -7   6   0         59.16         56.59         5.54 o                         
  -6   6   0        333.70        326.21        12.00 o                         
  -5   6   0        155.39        151.41         6.66 o                         
  -4   6   0         27.51         27.43         2.27 o                         
  -3   6   0          0.20         -0.25         1.16 o                         
  -2   6   0          2.40          5.10         1.78 o                         
  -1   6   0         46.53         59.62         3.19 o                         
   0   6   0          5.79          6.87         1.10 o                         
   1   6   0        612.33        595.69        14.70 o                         
   2   6   0         48.10         45.34         2.33 o                         
   3   6   0        149.94        147.07         5.88 o                         
   4   6   0         32.72         24.42         2.57 o                         
   5   6   0          0.00         -1.61         1.61 o                         
   6   6   0          8.45          6.60         3.78 o                         
   7   6   0         14.84         14.50         3.67 o                         
   8   6   0          0.42         -2.85         2.85 o                         
   9   6   0          0.01         -4.83         4.83 o                         
 -12   7   0         23.22         40.88         6.46 o                         
 -11   7   0          1.29          2.58         3.71 o                         
 -10   7   0         31.41         38.30         4.77 o                         
  -9   7   0         12.57         12.88         3.32 o                         
  -8   7   0         27.17         28.66         3.74 o                         
  -7   7   0          8.27          7.56         2.85 o                         
  -6   7   0         60.64         68.53         5.01 o                         
  -5   7   0         31.01         28.54         3.10 o                         
  -4   7   0          0.12          0.49         0.98 o                         
  -3   7   0          9.62         10.64         2.53 o                         
  -2   7   0         16.34         19.06         1.85 o                         
  -1   7   0         44.03         40.82         2.64 o                         
   0   7   0          1.03          1.47         1.06 o                         
   1   7   0          7.73          7.81         1.44 o                         
   2   7   0         60.37         66.47         2.95 o                         
   3   7   0         12.97          7.63         2.79 o                         
   4   7   0         18.43         22.70         3.27 o                         
   5   7   0         18.94         12.05         2.86 o                         
   6   7   0          0.04         -0.92         2.21 o                         
   7   7   0          1.20          4.48         3.13 o                         
   8   7   0          0.08         -4.31         4.31 o                         
   9   7   0         26.10         37.61         9.02 o                         
 -12   8   0          2.42          1.26         6.04 o                         
 -11   8   0         16.94         27.44         5.62 o                         
 -10   8   0         15.68         14.99         4.39 o                         
  -9   8   0         29.01         31.31         4.46 o                         
  -8   8   0         31.10         35.61         5.63 o                         
  -7   8   0        257.89        272.41        11.14 o                         
  -6   8   0          1.87          1.05         2.50 o                         
  -5   8   0          2.77          1.87         2.61 o                         
  -4   8   0          0.78          2.11         1.84 o                         
  -3   8   0        106.29        110.23         7.07 o                         
  -2   8   0         29.03         35.54         3.64 o                         
  -1   8   0         19.43         20.62         2.13 o                         
   0   8   0        123.18        125.57         4.61 o                         
   1   8   0          1.47          1.93         1.16 o                         
   2   8   0         33.35         30.00         2.56 o                         
   3   8   0          7.12          5.09         2.10 o                         
   4   8   0          1.19         -1.59         1.87 o                         
   5   8   0          0.00         -2.27         2.57 o                         
   6   8   0          6.52         11.38         5.18 o                         
   7   8   0          0.33          0.00         4.46 o                         
   8   8   0          2.97         -4.86         5.68 o                         
 -11   9   0          8.98          8.42         7.66 o                         
 -10   9   0          3.63         -3.26         3.26 o                         
  -9   9   0          3.43          7.76         4.17 o                         
  -8   9   0          4.30          3.27         3.05 o                         
  -7   9   0        138.04        155.01         9.95 o                         
  -6   9   0          3.47          1.12         3.09 o                         
  -5   9   0         16.71         20.18         4.07 o                         
  -4   9   0        110.43        125.60        11.12 o                         
  -3   9   0          8.55          7.22         3.62 o                         
  -2   9   0        176.93        171.65        11.40 o                         
  -1   9   0          9.35          8.75         1.56 o                         
   0   9   0         19.45         19.47         2.61 o                         
   1   9   0        113.11        111.72         5.28 o                         
   2   9   0          1.54          2.10         1.76 o                         
   3   9   0         13.35         14.03         2.67 o                         
   4   9   0          0.35         -0.87         3.28 o                         
   5   9   0          9.85          9.64         5.84 o                         
   6   9   0          4.47          7.52         4.76 o                         
   7   9   0         14.12          8.04         6.37 o                         
 -11  10   0          1.34         -4.26         5.05 o                         
 -10  10   0          6.84          1.90         4.45 o                         
  -9  10   0         20.80         28.69         5.56 o                         
  -8  10   0          7.59          2.82         4.44 o                         
  -7  10   0          0.62         -3.16         5.34 o                         
  -6  10   0          4.88         -0.05         8.68 o                         
  -5  10   0         19.99         18.52         6.30 o                         
  -4  10   0          5.31          3.30         3.96 o                         
  -3  10   0         48.86         46.68         4.67 o                         
  -2  10   0          0.67          0.47         2.45 o                         
  -1  10   0        123.73        124.66         8.23 o                         
   0  10   0          8.76         10.52         3.40 o                         
   1  10   0         98.68         97.57         6.19 o                         
   2  10   0          0.04          3.07         2.48 o                         
   3  10   0          4.38          4.48         2.82 o                         
   4  10   0          2.66          2.67         5.99 o                         
   5  10   0         10.06          9.65         8.57 o                         
   6  10   0          5.07          1.49         5.67 o                         
 -10  11   0          1.19         -5.25         5.25 o                         
  -9  11   0          0.40         -4.74         5.33 o                         
  -8  11   0          6.38          3.94         5.86 o                         
  -7  11   0          0.00         -5.24         5.42 o                         
  -6  11   0         13.85          4.65         6.38 o                         
  -5  11   0          8.11          7.63         4.49 o                         
  -4  11   0          0.21         -0.18         4.47 o                         
  -3  11   0          8.10          7.42         5.77 o                         
  -2  11   0         50.71         52.01         5.18 o                         
  -1  11   0         55.82         60.23         7.01 o                         
   0  11   0          3.83          2.04         3.20 o                         
   1  11   0         10.26         12.41         5.52 o                         
   2  11   0          0.61         -2.65         2.65 o                         
   3  11   0          0.05          4.32         6.46 o                         
   4  11   0         23.26         45.06         9.94 o                         
   5  11   0         19.53         14.42         8.22 o                         
 -10  12   0          1.94         -5.89         5.89 o                         
  -9  12   0          0.84          3.84         6.35 o                         
  -8  12   0          0.84         -0.35         7.79 o                         
  -7  12   0         12.84         18.73         6.38 o                         
  -6  12   0         10.44          3.83         6.57 o                         
  -5  12   0          0.02          0.90         6.35 o                         
  -4  12   0         19.09         27.37         7.72 o                         
  -3  12   0          4.09          0.08         5.55 o                         
  -2  12   0          0.33         -0.74         5.28 o                         
  -1  12   0          0.53          1.64         3.25 o                         
   0  12   0          1.00         -1.81         3.13 o                         
   1  12   0          8.42          9.00         4.44 o                         
   2  12   0          2.05          4.69         3.10 o                         
   3  12   0          3.98         -2.51         6.46 o                         
   4  12   0         13.53          9.51         8.10 o                         
  -8  13   0         16.32         23.73        13.75 o                         
  -7  13   0         29.80         35.27         9.95 o                         
  -6  13   0          0.04          3.47         6.10 o                         
  -5  13   0          5.77          0.19         6.39 o                         
  -4  13   0          3.95          6.64         6.64 o                         
  -3  13   0          1.77         -2.41         3.88 o                         
  -2  13   0          0.03         -0.59         4.36 o                         
  -1  13   0         10.82          7.75         4.27 o                         
   0  13   0          0.90         -0.01         3.69 o                         
   1  13   0          0.01         -1.88         4.42 o                         
   2  13   0          0.11         11.84        11.45 o                         
  -7  14   0         14.23         17.27         8.72 o                         
  -6  14   0          5.12          0.08         8.05 o                         
  -5  14   0          8.57          7.11         7.47 o                         
  -4  14   0          3.09          7.01         5.06 o                         
  -3  14   0          3.36          6.03         5.41 o                         
  -2  14   0          0.13         -4.04         4.04 o                         
  -1  14   0          0.40          1.45         4.30 o                         
   0  14   0         13.49         23.62         6.86 o                         
   2 -15   1          0.05          7.48        13.40 o                         
   3 -15   1          0.46         -4.50         5.73 o                         
   4 -15   1         11.29         25.68        10.45 o                         
  -1 -14   1         22.95         33.91         7.87 o                         
   0 -14   1          0.01          2.98         5.72 o                         
   1 -14   1          6.92          3.91         4.21 o                         
   2 -14   1          2.72         -0.52         3.89 o                         
   3 -14   1          0.01          0.53         4.49 o                         
   4 -14   1         48.22         65.17        11.06 o                         
   5 -14   1          0.28         -6.00         6.74 o                         
   6 -14   1         23.49         20.82         9.66 o                         
   7 -14   1          0.06          2.30         7.06 o                         
  -3 -13   1          0.36         -1.09         7.94 o                         
  -2 -13   1          9.56         16.96         5.68 o                         
  -1 -13   1         12.47         16.11         6.47 o                         
   0 -13   1          4.76          6.67         4.05 o                         
   1 -13   1         18.03         20.71         4.66 o                         
   2 -13   1          6.31          9.08         4.05 o                         
   3 -13   1         19.03         17.13         6.75 o                         
   4 -13   1          0.18         -0.07         5.98 o                         
   5 -13   1         25.68         29.70         8.80 o                         
   6 -13   1         30.93         24.20         8.70 o                         
   7 -13   1          7.94          8.17         7.84 o                         
   8 -13   1          2.89         -1.73         7.13 o                         
  -5 -12   1          5.45          3.78        10.98 o                         
  -4 -12   1          4.24          5.14         7.91 o                         
  -3 -12   1          9.43         15.26         4.69 o                         
  -2 -12   1         15.04         27.25         5.46 o                         
  -1 -12   1          4.48          5.05         3.67 o                         
   0 -12   1         38.15         45.45         6.58 o                         
   1 -12   1         32.26         31.80         4.94 o                         
   2 -12   1         43.02         34.57         7.49 o                         
   3 -12   1          0.83         -0.05         6.15 o                         
   4 -12   1          5.66          4.20         5.44 o                         
   5 -12   1         48.02         65.55        17.16 o                         
   6 -12   1          9.96         22.42         6.04 o                         
   7 -12   1         26.29         33.91         7.55 o                         
   8 -12   1          0.08         -2.88         4.83 o                         
   9 -12   1          0.15          9.68         5.87 o                         
  -6 -11   1          0.03         -1.77         7.91 o                         
  -5 -11   1         15.86         24.55         7.74 o                         
  -4 -11   1          0.60         -0.05         3.43 o                         
  -3 -11   1          0.03          1.39         4.22 o                         
  -2 -11   1         16.67         19.63         4.03 o                         
  -1 -11   1         41.21         41.79         4.53 o                         
   0 -11   1         67.60         57.80         5.99 o                         
   1 -11   1          0.42          1.16         3.45 o                         
   2 -11   1         94.16        110.83        11.38 o                         
   3 -11   1          0.29         -6.23         6.23 o                         
   4 -11   1         78.17         73.88         9.87 o                         
   5 -11   1          8.47         14.05         4.87 o                         
   6 -11   1         77.52         92.65         9.70 o                         
   7 -11   1          7.68         12.35         7.00 o                         
   8 -11   1          3.99          0.73         6.90 o                         
   9 -11   1         10.89         13.27         5.81 o                         
  10 -11   1          8.19         -4.94         4.94 o                         
  -7 -10   1          0.00         -1.48         6.47 o                         
  -6 -10   1          2.85          5.72         6.41 o                         
  -5 -10   1          0.05         -1.94         3.22 o                         
  -4 -10   1          0.71          5.84         3.61 o                         
  -3 -10   1          2.25          3.49         2.39 o                         
  -2 -10   1         60.19         60.63         4.31 o                         
  -1 -10   1         13.50         15.01         3.11 o                         
   0 -10   1         88.63         89.79         5.51 o                         
   1 -10   1          8.34         -1.35         2.60 o                         
   2 -10   1         60.40         55.18         4.95 o                         
   3 -10   1         11.25         12.01         3.58 o                         
   4 -10   1          1.83          0.16         3.64 o                         
   5 -10   1         38.80         34.26         7.20 o                         
   6 -10   1         14.14         11.89         4.22 o                         
   7 -10   1         18.18         15.09         7.99 o                         
   8 -10   1          1.30          0.57         4.97 o                         
   9 -10   1         16.59          6.67         4.69 o                         
  10 -10   1          1.18          0.00         4.48 o                         
  11 -10   1          5.49          0.04         4.92 o                         
  -8  -9   1          4.23          7.80         7.13 o                         
  -7  -9   1          7.02         10.47         6.09 o                         
  -6  -9   1          1.23          1.05         5.19 o                         
  -5  -9   1         18.37         24.25         4.94 o                         
  -4  -9   1         17.13         15.21         3.43 o                         
  -3  -9   1          2.60          3.67         1.94 o                         
  -2  -9   1         84.15         81.34         4.64 o                         
  -1  -9   1         77.71         79.81         3.66 o                         
   0  -9   1         89.87        104.35         4.54 o                         
   1  -9   1          3.03          4.90         2.60 o                         
   2  -9   1         43.77         40.06         4.00 o                         
   3  -9   1         10.39          6.56         3.56 o                         
   4  -9   1          6.90          5.27         2.82 o                         
   5  -9   1         55.40         44.97         5.41 o                         
   6  -9   1         30.18         27.96         5.53 o                         
   7  -9   1         26.88         23.01         5.73 o                         
   8  -9   1         24.41         22.35         5.30 o                         
   9  -9   1          6.21         -3.62         6.32 o                         
  10  -9   1         60.78         80.34         7.77 o                         
  11  -9   1          6.43          4.02         6.65 o                         
  -9  -8   1          8.95          8.48         6.13 o                         
  -8  -8   1          1.69          1.25         5.62 o                         
  -7  -8   1          0.60          0.24         3.70 o                         
  -6  -8   1         51.33         64.31         8.61 o                         
  -5  -8   1          0.54         -3.52         4.97 o                         
  -4  -8   1          8.40         13.14         4.22 o                         
  -3  -8   1         32.12         33.52         3.01 o                         
  -2  -8   1         50.26         50.48         3.32 o                         
  -1  -8   1        259.28        260.75         6.58 o                         
   0  -8   1         19.08         21.00         2.61 o                         
   1  -8   1        166.68        168.00         9.89 o                         
   2  -8   1         41.58         36.10         4.16 o                         
   3  -8   1         73.43         72.32         4.20 o                         
   4  -8   1         44.81         47.92         4.10 o                         
   5  -8   1        122.59        113.86         6.92 o                         
   6  -8   1        166.56        175.21         8.38 o                         
   7  -8   1         34.32         36.01         4.30 o                         
   8  -8   1          7.44          8.20         3.59 o                         
   9  -8   1          0.16          3.62         3.08 o                         
  10  -8   1          0.24         -0.23         3.84 o                         
  11  -8   1          0.04          0.44         3.96 o                         
  -9  -7   1          3.90          1.45         5.88 o                         
  -8  -7   1         10.78         12.47         4.18 o                         
  -7  -7   1          2.66          2.17         2.99 o                         
  -6  -7   1          6.35          8.17         4.06 o                         
  -5  -7   1          0.04         -1.90         1.90 o                         
  -4  -7   1         22.02         21.04         3.15 o                         
  -3  -7   1         11.49          6.21         2.33 o                         
  -2  -7   1         56.27         53.79         2.60 o                         
  -1  -7   1          0.12         -0.45         0.99 o                         
   0  -7   1          2.30          2.70         1.47 o                         
   1  -7   1          0.57         -0.24         1.45 o                         
   2  -7   1        182.24        180.04         7.34 o                         
   3  -7   1          9.58         12.27         2.33 o                         
   4  -7   1        151.03        160.79         6.36 o                         
   5  -7   1        143.51        158.59         8.00 o                         
   6  -7   1         10.88         14.57         2.15 o                         
   7  -7   1         25.97         27.67         3.01 o                         
   8  -7   1         33.57         36.90         4.73 o                         
   9  -7   1         10.80          8.71         3.19 o                         
  10  -7   1         27.65         23.59         4.49 o                         
  11  -7   1         11.70          2.59         5.29 o                         
  12  -7   1          0.00         -4.89         4.89 o                         
 -10  -6   1         31.92         40.06         6.42 o                         
  -9  -6   1          0.19          4.51         4.31 o                         
  -8  -6   1          1.33         -1.02         3.27 o                         
  -7  -6   1          6.81          5.77         3.31 o                         
  -6  -6   1          7.64          6.51         3.10 o                         
  -5  -6   1         20.76         21.94         3.39 o                         
  -4  -6   1         10.59         11.05         1.83 o                         
  -3  -6   1        195.98        209.07         7.50 o                         
  -2  -6   1         87.84         94.13         3.55 o                         
  -1  -6   1        287.05        332.49         8.38 o                         
   0  -6   1          0.04         -1.09         1.09 o                         
   1  -6   1          3.34          0.94         0.98 o                         
   2  -6   1        135.77        126.49         4.99 o                         
   3  -6   1         68.91         76.43         3.97 o                         
   4  -6   1        158.04        159.67         5.09 o                         
   5  -6   1          3.14          2.23         1.87 o                         
   6  -6   1         55.19         53.43         4.43 o                         
   7  -6   1         20.55          8.13         2.96 o                         
   8  -6   1          6.65          1.24         2.17 o                         
   9  -6   1          5.73          3.76         2.74 o                         
  10  -6   1         10.54         15.02         3.65 o                         
  11  -6   1         18.57         27.36         4.76 o                         
  12  -6   1          1.59          2.82         6.03 o                         
 -10  -5   1         22.72         26.40         5.68 o                         
  -9  -5   1          5.82          9.28         4.08 o                         
  -8  -5   1         29.58         31.89         5.23 o                         
  -7  -5   1         11.76          5.35         3.33 o                         
  -6  -5   1         51.65         43.40         3.89 o                         
  -5  -5   1         55.75         56.52         3.21 o                         
  -4  -5   1        156.12        157.70         6.00 o                         
  -3  -5   1         71.13         67.42         3.84 o                         
  -2  -5   1        445.58        450.03        12.35 o                         
  -1  -5   1         71.49         69.45         2.44 o                         
   0  -5   1         94.44         95.51         2.73 o                         
   1  -5   1        318.87        296.89         9.27 o                         
   2  -5   1         77.00         88.99         3.95 o                         
   3  -5   1        197.46        194.95         6.15 o                         
   4  -5   1          1.36          2.29         1.86 o                         
   5  -5   1        163.82        162.89         6.21 o                         
   6  -5   1          2.85          0.26         1.91 o                         
   7  -5   1         57.79         55.90         4.34 o                         
   8  -5   1         29.14         28.75         3.61 o                         
   9  -5   1         52.05         56.19         4.42 o                         
  10  -5   1          0.48          1.76         2.44 o                         
  11  -5   1          0.41         -3.34         3.34 o                         
  12  -5   1          3.33          0.16         5.95 o                         
 -11  -4   1          1.15          2.74         6.42 o                         
 -10  -4   1         18.24         14.82         4.79 o                         
  -9  -4   1          1.95          3.34         3.73 o                         
  -8  -4   1         50.98         33.65         5.48 o                         
  -7  -4   1         33.88         20.58         4.35 o                         
  -6  -4   1          0.08         -1.57         1.57 o                         
  -5  -4   1          0.08          2.32         1.52 o                         
  -4  -4   1          0.53         -0.94         0.94 o                         
  -3  -4   1        650.40        653.57        18.61 o                         
  -2  -4   1         24.80         33.78         2.18 o                         
  -1  -4   1        212.78        209.07         5.04 o                         
   0  -4   1        175.89        160.58         5.16 o                         
   1  -4   1        132.31        127.79         3.21 o                         
   2  -4   1        213.05        225.29         5.62 o                         
   3  -4   1        561.08        551.33        15.84 o                         
   4  -4   1        243.12        226.51         6.84 o                         
   5  -4   1         82.03         75.05         3.89 o                         
   6  -4   1         34.50         31.93         2.93 o                         
   7  -4   1          5.51          4.34         2.03 o                         
   8  -4   1         36.07         30.73         5.33 o                         
   9  -4   1         13.91         14.96         2.93 o                         
  10  -4   1          7.01          2.22         2.77 o                         
  11  -4   1          0.46         -0.09         5.30 o                         
  12  -4   1         20.78         21.05         7.62 o                         
 -11  -3   1          2.67          3.18         4.86 o                         
 -10  -3   1          7.80          5.57         4.34 o                         
  -9  -3   1         39.81         62.59         7.31 o                         
  -8  -3   1         11.83          7.01         3.49 o                         
  -7  -3   1        217.57        205.64         9.60 o                         
  -6  -3   1        269.17        280.54         9.07 o                         
  -5  -3   1         45.31         44.12         2.72 o                         
  -4  -3   1          9.63          9.32         1.52 o                         
  -3  -3   1         69.11         76.46         3.12 o                         
  -2  -3   1       1196.57       1224.75        25.41 o                         
  -1  -3   1        131.26        131.95         3.13 o                         
   0  -3   1       7438.45       7944.75       205.15 o                         
   1  -3   1         36.94         45.70         1.62 o                         
   2  -3   1       2332.96       2342.14        45.63 o                         
   3  -3   1        494.46        519.31        13.35 o                         
   4  -3   1       2744.18       2864.67        71.75 o                         
   5  -3   1          1.04         -0.85         1.11 o                         
   6  -3   1         13.78         15.47         1.99 o                         
   7  -3   1         22.24         18.34         2.73 o                         
   8  -3   1         53.85         42.67         5.33 o                         
   9  -3   1         39.66         44.59         4.42 o                         
  10  -3   1          0.01         -2.98         2.98 o                         
  11  -3   1         14.26         14.75         4.95 o                         
  12  -3   1          0.02         -0.58         5.18 o                         
 -12  -2   1          0.13          3.81         4.99 o                         
 -11  -2   1         13.17         12.74         6.43 o                         
 -10  -2   1          0.97         -5.71         5.71 o                         
  -9  -2   1         14.13         10.40         4.73 o                         
  -8  -2   1          1.56         -1.35         2.44 o                         
  -7  -2   1         13.54         14.84         2.39 o                         
  -6  -2   1         58.50         63.20         3.62 o                         
  -5  -2   1        753.18        769.19        27.28 o                         
  -4  -2   1        281.13        301.08        10.49 o                         
  -3  -2   1        967.87        923.01        21.10 o                         
  -2  -2   1         11.11         10.58         0.95 o                         
  -1  -2   1       4802.90       4864.78        92.62 o                         
   0  -2   1       9321.74      10203.92       213.26 o                         
   1  -2   1        275.10        245.47         5.59 o                         
   2  -2   1         12.40         13.29         1.40 o                         
   3  -2   1         48.39         43.90         2.06 o                         
   4  -2   1        202.37        210.33         5.78 o                         
   5  -2   1          2.37          2.56         1.02 o                         
   6  -2   1        141.56        156.17         5.35 o                         
   7  -2   1          1.63         -0.09         2.24 o                         
   8  -2   1          8.49          7.51         2.81 o                         
   9  -2   1         60.82         49.80         5.11 o                         
  10  -2   1          3.06          0.38         3.50 o                         
  11  -2   1          0.83          0.80         4.53 o                         
  12  -2   1         16.62         27.95         7.08 o                         
 -12  -1   1          3.89          2.12         6.61 o                         
 -11  -1   1          0.72         -1.97         4.87 o                         
 -10  -1   1         11.38          9.85         6.71 o                         
  -9  -1   1         29.44         26.36         5.08 o                         
  -8  -1   1        412.17        411.76        16.26 o                         
  -7  -1   1         45.93         45.67         4.34 o                         
  -6  -1   1         28.91         25.62         2.45 o                         
  -5  -1   1         12.16         20.73         1.95 o                         
  -4  -1   1          2.22         -0.13         0.84 o                         
  -3  -1   1        538.98        511.26        11.29 o                         
  -2  -1   1          2.25          1.69         0.67 o                         
  -1  -1   1        104.31        112.48         3.00 o                         
   0  -1   1          9.17          5.38         0.50 o                         
   1  -1   1       2012.48       1930.90        33.68 o                         
   2  -1   1          0.57          0.50         0.51 o                         
   3  -1   1       1012.58       1014.23        20.09 o                         
   4  -1   1        167.72        185.95         5.14 o                         
   5  -1   1        569.81        606.20        19.93 o                         
   6  -1   1        224.15        230.49         7.11 o                         
   7  -1   1         40.98         33.70         3.64 o                         
   8  -1   1          2.65         -2.75         2.75 o                         
   9  -1   1         15.75         10.46         3.89 o                         
  10  -1   1          3.50          4.05         3.90 o                         
  11  -1   1          1.49         -1.57         4.18 o                         
  12  -1   1          0.02          1.03         5.58 o                         
 -12   0   1          0.67         -2.77         4.89 o                         
 -11   0   1          0.60         -3.75         3.90 o                         
 -10   0   1         53.59         47.99         6.46 o                         
  -9   0   1        105.58        113.70        13.99 o                         
  -8   0   1         20.52         22.85         3.74 o                         
  -7   0   1        191.27        199.37         9.13 o                         
  -6   0   1        272.05        250.19         8.23 o                         
  -5   0   1          0.09         -0.99         0.99 o                         
  -4   0   1         35.64         32.14         1.67 o                         
  -3   0   1        992.02        900.26        16.47 o                         
  -2   0   1       2416.24       2262.92        38.81 o                         
  -1   0   1       4491.67       4340.81        79.81 o                         
   0   0   1        348.03        299.39         5.82 o                         
   1   0   1         32.49         39.72         1.14 o                         
   2   0   1        660.54        672.52        13.31 o                         
   3   0   1       1681.43       1761.94        34.11 o                         
   4   0   1         63.32         67.45         3.32 o                         
   5   0   1        598.19        643.59        17.54 o                         
   6   0   1         10.30          6.17         2.24 o                         
   7   0   1          0.02         -1.85         1.85 o                         
   8   0   1          6.26          7.30         2.75 o                         
   9   0   1          8.07         14.18         3.84 o                         
  10   0   1          0.56          0.32         3.47 o                         
  11   0   1          0.90          0.78         4.41 o                         
 -12   1   1          1.84          6.88         5.11 o                         
 -11   1   1          0.50         -3.58         3.58 o                         
 -10   1   1          2.90          2.58         3.30 o                         
  -9   1   1        219.04        227.44        11.02 o                         
  -8   1   1         73.79         67.49         5.68 o                         
  -7   1   1        379.77        359.69        12.33 o                         
  -6   1   1         30.68         23.25         2.94 o                         
  -5   1   1        414.50        432.74        11.93 o                         
  -4   1   1        303.55        311.10         7.35 o                         
  -3   1   1          7.21         12.54         0.83 o                         
  -2   1   1        456.51        464.08         8.11 o                         
  -1   1   1          5.10          5.88         0.50 o                         
   0   1   1       5308.26       5189.97       120.97 o                         
   1   1   1         65.51         71.14         1.94 o                         
   2   1   1        719.39        752.38        16.61 o                         
   3   1   1        138.53        143.73         4.64 o                         
   4   1   1          0.76         -0.94         0.94 o                         
   5   1   1         73.24         67.05         3.90 o                         
   6   1   1        177.80        171.05        10.14 o                         
   7   1   1        129.88        128.52         6.33 o                         
   8   1   1        144.76        147.06        13.98 o                         
   9   1   1          0.85         -0.97         2.83 o                         
  10   1   1         10.63         11.20         8.53 o                         
  11   1   1          9.44          5.29         4.87 o                         
 -13   2   1          2.96         -4.64         4.78 o                         
 -12   2   1         14.51         13.90         5.61 o                         
 -11   2   1          2.93          0.86         4.30 o                         
 -10   2   1          0.77          1.80         3.51 o                         
  -9   2   1        121.61        117.35         7.02 o                         
  -8   2   1          8.15          4.64         2.53 o                         
  -7   2   1        155.87        160.66         6.37 o                         
  -6   2   1         43.51         31.39         2.68 o                         
  -5   2   1        476.41        458.97        12.05 o                         
  -4   2   1          0.34          0.98         0.72 o                         
  -3   2   1        426.71        426.66         8.08 o                         
  -2   2   1      13674.59      13961.23       465.61 o                         
  -1   2   1       3993.94       4008.93        89.68 o                         
   0   2   1      11892.99      12058.58       251.15 o                         
   1   2   1       1612.62       1600.50        35.55 o                         
   2   2   1         58.90         50.83         1.81 o                         
   3   2   1        152.30        141.57         5.35 o                         
   4   2   1        334.44        306.64         8.38 o                         
   5   2   1        324.09        299.87         9.38 o                         
   6   2   1         14.61         11.18         2.15 o                         
   7   2   1        256.43        230.22        10.52 o                         
   8   2   1        116.49        116.81         7.83 o                         
   9   2   1         10.22         10.92         3.73 o                         
  10   2   1          3.29          0.90         3.68 o                         
  11   2   1          0.22          3.86         4.64 o                         
 -13   3   1          4.56         -1.18         9.46 o                         
 -12   3   1          4.99         -1.86         5.23 o                         
 -11   3   1          4.18          3.83         3.95 o                         
 -10   3   1          8.04          4.60         3.35 o                         
  -9   3   1         16.12         19.56         3.59 o                         
  -8   3   1         33.13         37.00         3.61 o                         
  -7   3   1        266.22        265.19         9.26 o                         
  -6   3   1         13.36         13.12         2.06 o                         
  -5   3   1        276.12        242.74         7.95 o                         
  -4   3   1         21.44         21.90         1.65 o                         
  -3   3   1         47.41         42.63         1.93 o                         
  -2   3   1       1352.46       1283.42        23.53 o                         
  -1   3   1       6429.32       6582.77       135.35 o                         
   0   3   1        457.48        427.32        10.26 o                         
   1   3   1        116.15        102.86         2.70 o                         
   2   3   1         13.61         13.71         1.18 o                         
   3   3   1        616.86        622.24        16.41 o                         
   4   3   1         50.67         52.69         2.70 o                         
   5   3   1         29.23         30.84         2.22 o                         
   6   3   1        438.42        429.80        16.34 o                         
   7   3   1          5.81          9.11         3.00 o                         
   8   3   1         72.14         92.51         7.22 o                         
   9   3   1          2.71          2.76         3.53 o                         
  10   3   1          1.09          4.01         4.71 o                         
 -13   4   1          0.11          0.83         6.16 o                         
 -12   4   1        110.83        158.28        21.57 o                         
 -11   4   1          1.55          3.91         3.23 o                         
 -10   4   1          0.11         -1.09         2.46 o                         
  -9   4   1          3.23          4.69         2.45 o                         
  -8   4   1         40.36         41.45         3.94 o                         
  -7   4   1        108.90        100.33         5.54 o                         
  -6   4   1          9.35          6.28         2.78 o                         
  -5   4   1        341.93        351.53        10.83 o                         
  -4   4   1        846.59        749.56        19.48 o                         
  -3   4   1          7.88          8.18         0.99 o                         
  -2   4   1        228.84        229.44         6.17 o                         
  -1   4   1          0.00         -0.63         0.63 o                         
   0   4   1        175.81        157.41         4.04 o                         
   1   4   1        145.62        159.73         4.02 o                         
   2   4   1        235.87        225.67         6.83 o                         
   3   4   1        155.52        146.45         4.66 o                         
   4   4   1         14.22         13.55         1.60 o                         
   5   4   1          0.72         -0.39         1.47 o                         
   6   4   1         39.63         36.96         4.41 o                         
   7   4   1          0.46         -2.18         2.18 o                         
   8   4   1          1.55          0.07         2.88 o                         
   9   4   1          1.45          7.16         6.15 o                         
  10   4   1          3.21          8.65         4.75 o                         
 -13   5   1         20.16         44.45        10.47 o                         
 -12   5   1          0.76         11.91         4.74 o                         
 -11   5   1         13.60         19.69         4.10 o                         
 -10   5   1          0.00          0.59         2.75 o                         
  -9   5   1         68.41         68.01         5.86 o                         
  -8   5   1          3.48          1.71         1.96 o                         
  -7   5   1        237.33        250.39         9.34 o                         
  -6   5   1        229.13        250.73         8.90 o                         
  -5   5   1        127.12        126.28         5.72 o                         
  -4   5   1        337.55        307.78         8.95 o                         
  -3   5   1         42.39         33.99         1.87 o                         
  -2   5   1       1128.51       1103.62        25.41 o                         
  -1   5   1         26.44         23.52         1.59 o                         
   0   5   1          0.94         -0.75         0.75 o                         
   1   5   1        105.74        111.16         3.17 o                         
   2   5   1          1.19          0.97         0.65 o                         
   3   5   1         10.32         12.27         1.88 o                         
   4   5   1          0.03         -0.96         0.96 o                         
   5   5   1          9.44          9.07         2.31 o                         
   6   5   1          3.22          0.03         3.48 o                         
   7   5   1         11.25         10.28         3.35 o                         
   8   5   1          0.43         -2.94         2.94 o                         
   9   5   1          1.89          1.00         5.80 o                         
 -12   6   1         58.10         79.91         8.46 o                         
 -11   6   1         19.07         30.39         4.48 o                         
 -10   6   1         19.98         22.78         3.89 o                         
  -9   6   1        165.05        172.93         7.85 o                         
  -8   6   1        107.28        107.04         6.11 o                         
  -7   6   1        156.27        152.83         6.78 o                         
  -6   6   1        213.78        210.53         9.36 o                         
  -5   6   1         47.05         47.66         3.27 o                         
  -4   6   1        295.17        292.09         7.99 o                         
  -3   6   1        188.11        186.45         5.45 o                         
  -2   6   1        108.62        117.24         4.85 o                         
  -1   6   1          4.41          4.83         1.53 o                         
   0   6   1        176.86        185.51         5.54 o                         
   1   6   1        105.89        116.60         4.74 o                         
   2   6   1         59.74         60.59         2.50 o                         
   3   6   1        150.10        162.29         5.41 o                         
   4   6   1         15.22         14.54         1.94 o                         
   5   6   1          6.11          6.77         2.02 o                         
   6   6   1         38.16         46.74         4.54 o                         
   7   6   1          2.40          2.15         2.54 o                         
   8   6   1          4.79          8.35         6.92 o                         
   9   6   1          4.16         -1.90         7.41 o                         
 -12   7   1          9.57         16.37         6.73 o                         
 -11   7   1          0.80          2.32         3.98 o                         
 -10   7   1         19.37         25.49         4.93 o                         
  -9   7   1          4.49         -1.06         2.57 o                         
  -8   7   1          8.59         11.96         3.01 o                         
  -7   7   1          0.04          1.02         2.09 o                         
  -6   7   1          0.97         -1.88         1.88 o                         
  -5   7   1        209.78        210.76         7.73 o                         
  -4   7   1         19.89         20.84         1.89 o                         
  -3   7   1          0.00          1.45         1.26 o                         
  -2   7   1        206.73        220.00         7.35 o                         
  -1   7   1          5.44          6.11         1.44 o                         
   0   7   1         29.87         33.31         2.17 o                         
   1   7   1         30.48         26.53         2.43 o                         
   2   7   1        545.47        555.22        13.32 o                         
   3   7   1         27.89         27.67         2.34 o                         
   4   7   1         64.16         70.73         4.80 o                         
   5   7   1         36.00         38.73         3.51 o                         
   6   7   1         10.55          9.63         6.20 o                         
   7   7   1         14.34          5.79         5.37 o                         
   8   7   1          8.45         12.78         6.29 o                         
 -12   8   1          0.02         -1.43         4.38 o                         
 -11   8   1          3.71          7.64         4.59 o                         
 -10   8   1         12.52         22.83         5.03 o                         
  -9   8   1          0.27         -1.07         3.71 o                         
  -8   8   1          0.34          3.39         3.33 o                         
  -7   8   1         75.22         80.66         5.25 o                         
  -6   8   1         63.93         75.49         5.20 o                         
  -5   8   1         74.16         67.02         6.87 o                         
  -4   8   1          0.23          0.23         1.25 o                         
  -3   8   1         38.24         50.59         4.09 o                         
  -2   8   1         31.05         30.19         3.21 o                         
  -1   8   1         68.66         72.96         3.71 o                         
   0   8   1         64.47         72.49         3.49 o                         
   1   8   1          1.32          1.38         1.33 o                         
   2   8   1          0.08         -0.25         1.83 o                         
   3   8   1          2.51          4.03         2.29 o                         
   4   8   1         77.37         85.55         6.11 o                         
   5   8   1          2.03          5.55         5.46 o                         
   6   8   1          1.20          7.69         5.72 o                         
   7   8   1         13.77         19.32         6.51 o                         
 -12   9   1          1.18         -2.98         4.91 o                         
 -11   9   1          0.04         -4.66         4.66 o                         
 -10   9   1         10.75          6.16         4.38 o                         
  -9   9   1          0.29         -2.55         2.89 o                         
  -8   9   1         20.38         25.84         4.64 o                         
  -7   9   1          0.04          4.03         3.66 o                         
  -6   9   1         26.19         35.14         7.29 o                         
  -5   9   1          0.17         -0.06         3.47 o                         
  -4   9   1         46.92         53.99         5.59 o                         
  -3   9   1         19.35         23.32         2.89 o                         
  -2   9   1         19.08         19.16         2.71 o                         
  -1   9   1         34.24         41.78         3.60 o                         
   0   9   1         12.70         13.79         2.79 o                         
   1   9   1        259.04        273.60         9.43 o                         
   2   9   1          2.58          3.44         1.85 o                         
   3   9   1          1.01          0.81         2.13 o                         
   4   9   1         22.25         23.46         7.13 o                         
   5   9   1          8.21         -1.18         5.57 o                         
   6   9   1         13.17         11.20         5.75 o                         
   7   9   1          0.21          7.45         6.78 o                         
 -11  10   1          2.77         -2.08         4.61 o                         
 -10  10   1         17.75         19.38         4.86 o                         
  -9  10   1          0.15          2.27         3.47 o                         
  -8  10   1          1.86          0.26         4.05 o                         
  -7  10   1         43.70         43.88         7.03 o                         
  -6  10   1          5.11         -1.23         3.43 o                         
  -5  10   1          0.52          2.45         4.35 o                         
  -4  10   1          1.50         -2.30         2.30 o                         
  -3  10   1         18.92          7.47         3.69 o                         
  -2  10   1          0.05          3.32         2.81 o                         
  -1  10   1         15.33          9.12         3.10 o                         
   0  10   1          8.96          8.00         4.33 o                         
   1  10   1         69.94         60.05         5.35 o                         
   2  10   1          2.91          2.67         2.58 o                         
   3  10   1         16.38         17.10         7.40 o                         
   4  10   1          1.01         -2.32         5.91 o                         
   5  10   1          6.47         12.02         7.93 o                         
   6  10   1         16.32         10.24         6.39 o                         
 -10  11   1          2.43          7.76         5.48 o                         
  -9  11   1          3.04         -2.78         4.76 o                         
  -8  11   1         16.30         17.47         6.43 o                         
  -7  11   1          0.70          4.55         6.59 o                         
  -6  11   1          1.44         -3.65         5.06 o                         
  -5  11   1         19.55         24.80         7.41 o                         
  -4  11   1         53.46         57.68        10.89 o                         
  -3  11   1          5.20          6.08         3.72 o                         
  -2  11   1          7.95          8.83         3.29 o                         
  -1  11   1         48.99         55.67         6.37 o                         
   0  11   1          4.46          3.17         3.71 o                         
   1  11   1         13.51         16.21         3.49 o                         
   2  11   1          3.71         -0.73         3.98 o                         
   3  11   1          0.76          2.97         6.33 o                         
   4  11   1          0.57         -1.67         6.99 o                         
   5  11   1          0.17         -0.46         8.42 o                         
 -10  12   1          0.71         -1.19         6.49 o                         
  -9  12   1          0.46         -5.26         7.82 o                         
  -8  12   1         21.32         18.73        11.03 o                         
  -7  12   1          0.00         10.28         8.96 o                         
  -6  12   1          1.30         -2.64         5.42 o                         
  -5  12   1          5.57         -4.97         5.84 o                         
  -4  12   1          2.31          1.58         8.53 o                         
  -3  12   1         15.15         10.42         5.24 o                         
  -2  12   1         33.12         34.60         5.71 o                         
  -1  12   1          3.93          2.30         3.97 o                         
   0  12   1          1.72          6.07         3.64 o                         
   1  12   1          0.16         -3.79         4.24 o                         
   2  12   1          0.00          0.16         8.37 o                         
   3  12   1          0.99         -8.88         9.81 o                         
  -8  13   1          1.96          9.49         6.00 o                         
  -7  13   1          1.14         -1.18         7.20 o                         
  -6  13   1          2.78         -1.23         9.35 o                         
  -5  13   1          2.28         -5.69         6.14 o                         
  -4  13   1         26.19         32.82         6.50 o                         
  -3  13   1          1.26         -4.12         4.12 o                         
  -2  13   1          1.23          0.52         4.43 o                         
  -1  13   1          2.51          3.35         4.08 o                         
   0  13   1          4.14          5.58         5.22 o                         
   1  13   1          0.05         -1.71         6.78 o                         
   2  13   1          6.23         -0.47         8.10 o                         
  -7  14   1          0.02         -9.89         9.89 o                         
  -6  14   1          0.87          2.61         7.75 o                         
  -5  14   1          0.51          6.94         9.07 o                         
  -4  14   1          0.01         -4.30         4.30 o                         
  -3  14   1          4.33          0.60         5.66 o                         
  -2  14   1          1.16         -4.05         4.05 o                         
  -1  14   1         13.07         14.70         5.54 o                         
   1 -15   2          1.33         -0.79         6.90 o                         
   2 -15   2          2.24          2.52         6.72 o                         
   3 -15   2          4.96          7.80         5.92 o                         
   4 -15   2          1.17          3.07         6.37 o                         
  -2 -14   2         19.13         19.92         7.06 o                         
  -1 -14   2          7.92         19.68         7.23 o                         
   0 -14   2          0.01          3.61         5.22 o                         
   1 -14   2          1.64          4.90         4.77 o                         
   2 -14   2          2.22         -2.38         3.96 o                         
   3 -14   2          4.18          1.44         5.17 o                         
   4 -14   2         14.19          7.25         5.89 o                         
   5 -14   2          1.14         17.90         8.62 o                         
   6 -14   2         10.41          4.04         7.28 o                         
   7 -14   2          0.10         -1.95         6.21 o                         
  -4 -13   2          3.37         18.85        13.63 o                         
  -3 -13   2         17.37         21.67        13.98 o                         
  -2 -13   2          5.24          7.25         5.59 o                         
  -1 -13   2         54.07         46.98        24.33 o                         
   0 -13   2          8.36          4.40         3.90 o                         
   1 -13   2          1.37         -0.19         3.48 o                         
   2 -13   2          2.91         -1.41         4.22 o                         
   3 -13   2          1.36         -2.42         4.47 o                         
   4 -13   2         22.32         19.56         7.15 o                         
   5 -13   2         21.25         36.04        13.48 o                         
   6 -13   2          6.69         17.54         8.21 o                         
   7 -13   2          4.46          4.50         6.65 o                         
   8 -13   2         23.50         22.26         7.95 o                         
  -5 -12   2          4.01         -3.83        11.60 o                         
  -4 -12   2          1.31          4.05         4.11 o                         
  -3 -12   2         46.73         37.64         6.06 o                         
  -2 -12   2          0.51          6.87         7.28 o                         
  -1 -12   2         12.92         11.51         3.62 o                         
   0 -12   2          0.67         -3.08         3.08 o                         
   1 -12   2          0.39          2.10         3.01 o                         
   2 -12   2          9.97          4.43         4.43 o                         
   3 -12   2         24.29         22.85        10.13 o                         
   4 -12   2         82.81         86.68        12.41 o                         
   5 -12   2          0.14         -1.57         4.01 o                         
   6 -12   2         48.74         39.99         7.86 o                         
   7 -12   2         33.19         32.44         7.15 o                         
   8 -12   2          2.29         -2.28         5.89 o                         
   9 -12   2          0.01          0.70         5.70 o                         
  -6 -11   2          1.65         -7.20         7.20 o                         
  -5 -11   2          0.17          2.13         3.81 o                         
  -4 -11   2          1.83          0.66         3.87 o                         
  -3 -11   2          0.84          2.00         2.97 o                         
  -2 -11   2         13.76         15.30         3.00 o                         
  -1 -11   2         70.82         74.90         5.36 o                         
   0 -11   2          6.86          1.34         2.89 o                         
   1 -11   2          0.01         -1.47         6.23 o                         
   2 -11   2         39.60         38.15         5.51 o                         
   3 -11   2          3.48         -3.84         3.84 o                         
   4 -11   2          0.49         -4.23         5.92 o                         
   5 -11   2        197.69        210.03        12.87 o                         
   6 -11   2         49.29         47.51         6.32 o                         
   7 -11   2          7.27         10.44         4.90 o                         
   8 -11   2          0.00         -4.26         4.26 o                         
   9 -11   2          1.56          6.89         5.57 o                         
  10 -11   2         22.95         27.58         6.52 o                         
  -7 -10   2          0.02         -0.70         5.87 o                         
  -6 -10   2          4.02          6.46         4.12 o                         
  -5 -10   2          0.26          3.33         3.13 o                         
  -4 -10   2          3.55         -1.05         2.82 o                         
  -3 -10   2         19.08         24.75         3.73 o                         
  -2 -10   2          1.53         -1.93         1.93 o                         
  -1 -10   2         14.54         12.99         2.59 o                         
   0 -10   2         37.64         29.30         4.22 o                         
   1 -10   2         36.61         43.28         8.94 o                         
   2 -10   2         16.84         20.18         6.76 o                         
   3 -10   2          1.22          0.17         2.39 o                         
   4 -10   2         26.65         22.87         4.49 o                         
   5 -10   2          0.33         -1.45         2.84 o                         
   6 -10   2         45.22         54.42         9.34 o                         
   7 -10   2         12.55          8.36         3.84 o                         
   8 -10   2          2.77          8.07         6.77 o                         
   9 -10   2          3.72         -0.08         3.79 o                         
  10 -10   2          5.82          3.87         4.63 o                         
  -8  -9   2          0.32         -5.20         5.20 o                         
  -7  -9   2         12.13         17.01         4.32 o                         
  -6  -9   2          7.30          9.31         4.07 o                         
  -5  -9   2          0.17         -1.04         4.03 o                         
  -4  -9   2         26.39         20.32         4.18 o                         
  -3  -9   2          0.21         -0.98         1.81 o                         
  -2  -9   2         14.89         18.41         2.40 o                         
  -1  -9   2          5.18          2.61         1.65 o                         
   0  -9   2         16.82         21.42         3.08 o                         
   1  -9   2         39.55         33.97         4.72 o                         
   2  -9   2          0.21         -1.46         1.81 o                         
   3  -9   2         51.90         53.30         2.97 o                         
   4  -9   2         33.85         34.29         6.94 o                         
   5  -9   2          0.60          0.53         3.25 o                         
   6  -9   2          2.44          4.93         3.14 o                         
   7  -9   2          1.19          1.14         3.28 o                         
   8  -9   2         11.59          3.36         3.68 o                         
   9  -9   2         17.99         14.54         5.28 o                         
  10  -9   2          9.52         10.67         4.68 o                         
  11  -9   2          8.82         19.73         6.07 o                         
  -9  -8   2          1.16         10.20         4.94 o                         
  -8  -8   2         14.57         17.96         4.70 o                         
  -7  -8   2          6.43          5.77         4.57 o                         
  -6  -8   2          0.81          5.47         3.37 o                         
  -5  -8   2          9.99          8.18         3.22 o                         
  -4  -8   2          0.00          2.39         3.24 o                         
  -3  -8   2         62.67         58.67         4.08 o                         
  -2  -8   2         37.97         39.38         2.43 o                         
  -1  -8   2          1.09          2.87         1.53 o                         
   0  -8   2        114.38        123.95         6.59 o                         
   1  -8   2         46.67         47.75         5.14 o                         
   2  -8   2        405.38        401.71        13.18 o                         
   3  -8   2          0.04         -1.39         1.69 o                         
   4  -8   2          7.48          5.79         2.66 o                         
   5  -8   2         37.11         41.24         5.26 o                         
   6  -8   2         33.76         25.76         4.17 o                         
   7  -8   2          1.92          0.40         3.38 o                         
   8  -8   2          4.30          1.62         2.96 o                         
   9  -8   2          1.43         -2.81         2.82 o                         
  10  -8   2         16.89         28.29         4.79 o                         
  11  -8   2          4.91          8.61         5.36 o                         
 -10  -7   2          3.97         11.54         5.32 o                         
  -9  -7   2          0.00          3.95         3.59 o                         
  -8  -7   2          0.98         -0.44         3.23 o                         
  -7  -7   2          7.55          1.03         3.28 o                         
  -6  -7   2         39.79         24.36         4.51 o                         
  -5  -7   2          2.23         -0.28         3.97 o                         
  -4  -7   2          1.43          0.78         1.56 o                         
  -3  -7   2          2.13          1.15         1.39 o                         
  -2  -7   2         52.29         51.45         2.83 o                         
  -1  -7   2        334.17        322.83         7.99 o                         
   0  -7   2        258.91        275.02        13.34 o                         
   1  -7   2        583.16        574.68        17.44 o                         
   2  -7   2         74.45         81.22         3.47 o                         
   3  -7   2          0.20          0.35         3.02 o                         
   4  -7   2          0.11         -2.24         2.29 o                         
   5  -7   2        162.82        147.94         7.85 o                         
   6  -7   2          7.89          3.53         2.13 o                         
   7  -7   2         36.12         43.72         4.36 o                         
   8  -7   2         20.48         14.43         3.62 o                         
   9  -7   2         58.97         58.80         5.47 o                         
  10  -7   2         11.33          6.71         3.66 o                         
  11  -7   2          0.33         -3.83         3.85 o                         
 -10  -6   2          3.18         -1.01         4.08 o                         
  -9  -6   2         13.33         18.50         6.29 o                         
  -8  -6   2         20.08         23.22         5.20 o                         
  -7  -6   2          9.54          5.40         3.28 o                         
  -6  -6   2         80.21         95.77         7.70 o                         
  -5  -6   2          0.69          0.26         1.43 o                         
  -4  -6   2         56.21         56.58         3.52 o                         
  -3  -6   2         17.18         19.57         2.02 o                         
  -2  -6   2        230.19        254.80         6.81 o                         
  -1  -6   2         76.17         90.74         3.06 o                         
   0  -6   2        320.64        291.58         9.68 o                         
   1  -6   2          4.31          4.46         1.20 o                         
   2  -6   2         59.45         53.94         3.42 o                         
   3  -6   2         77.76         70.12         4.08 o                         
   4  -6   2          0.93          3.04         2.07 o                         
   5  -6   2          0.45          0.64         1.40 o                         
   6  -6   2          0.06         -1.68         1.70 o                         
   7  -6   2         63.87         69.56         4.70 o                         
   8  -6   2         89.44         77.00         4.93 o                         
   9  -6   2         17.25         17.71         3.34 o                         
  10  -6   2          0.04          0.99         3.35 o                         
  11  -6   2          3.63          6.79         4.92 o                         
 -11  -5   2          0.98          1.50         4.58 o                         
 -10  -5   2         26.19         35.33         6.61 o                         
  -9  -5   2          0.90          3.92         3.76 o                         
  -8  -5   2         54.85         68.63         7.23 o                         
  -7  -5   2         27.85         28.51         4.81 o                         
  -6  -5   2         73.87         83.52         4.03 o                         
  -5  -5   2          3.05          7.25         1.81 o                         
  -4  -5   2         29.44         33.85         2.26 o                         
  -3  -5   2        775.69        800.02        27.02 o                         
  -2  -5   2       1532.22       1587.46        32.87 o                         
  -1  -5   2        841.30        878.80        18.85 o                         
   0  -5   2       1542.49       1592.38        34.65 o                         
   1  -5   2        201.55        218.58         6.14 o                         
   2  -5   2        139.81        133.82         4.61 o                         
   3  -5   2        138.04        166.72         6.60 o                         
   4  -5   2        182.19        169.97         6.03 o                         
   5  -5   2         99.97         98.68         4.10 o                         
   6  -5   2         23.91         25.66         2.36 o                         
   7  -5   2          9.81          7.80         2.42 o                         
   8  -5   2          0.01          1.20         2.35 o                         
   9  -5   2          1.14          1.64         2.61 o                         
  10  -5   2         34.05         47.32         5.04 o                         
  11  -5   2          1.22         -3.63         3.63 o                         
  12  -5   2          1.34          6.18         7.01 o                         
 -11  -4   2         21.11         31.94         7.12 o                         
 -10  -4   2          7.92          3.99         4.55 o                         
  -9  -4   2         11.48          4.56         4.16 o                         
  -8  -4   2          0.35          4.14         3.44 o                         
  -7  -4   2         37.06         41.11         4.58 o                         
  -6  -4   2          3.66          3.75         1.15 o                         
  -5  -4   2         34.11         34.67         1.90 o                         
  -4  -4   2        205.76        240.82         9.77 o                         
  -3  -4   2       2776.35       2965.83        68.80 o                         
  -2  -4   2       1244.23       1316.51        29.03 o                         
  -1  -4   2         18.61         20.34         1.30 o                         
   0  -4   2         89.59         84.74         2.38 o                         
   1  -4   2       3981.00       4212.36        80.74 o                         
   2  -4   2        443.30        456.03        13.83 o                         
   3  -4   2         16.50         10.59         1.47 o                         
   4  -4   2        193.98        169.71         5.39 o                         
   5  -4   2        316.62        335.28         9.48 o                         
   6  -4   2          4.55          3.02         1.47 o                         
   7  -4   2          3.58          3.64         2.03 o                         
   8  -4   2          0.04         -2.13         2.13 o                         
   9  -4   2          8.46          4.84         2.51 o                         
  10  -4   2          8.49          7.50         3.40 o                         
  11  -4   2          1.99         -1.15         3.65 o                         
  12  -4   2          6.00          9.77         6.91 o                         
 -12  -3   2         13.02         13.91        11.49 o                         
 -11  -3   2          1.50          2.85         5.00 o                         
 -10  -3   2          7.71          9.43         4.35 o                         
  -9  -3   2         21.81         20.74         5.88 o                         
  -8  -3   2          3.90          2.45         2.46 o                         
  -7  -3   2         10.23          7.52         2.33 o                         
  -6  -3   2          3.07         -0.20         1.28 o                         
  -5  -3   2        312.95        315.27         9.55 o                         
  -4  -3   2       2140.05       2241.13        51.87 o                         
  -3  -3   2       4774.92       5072.09       116.73 o                         
  -2  -3   2       2651.33       2617.22        53.92 o                         
  -1  -3   2       2518.32       2483.79        44.54 o                         
   0  -3   2       4175.78       4247.23        81.94 o                         
   1  -3   2       2924.23       2923.38        64.91 o                         
   2  -3   2        555.41        562.63        12.43 o                         
   3  -3   2       5597.77       5947.92       126.32 o                         
   4  -3   2        289.10        314.97         8.68 o                         
   5  -3   2          0.11         -1.11         1.11 o                         
   6  -3   2         12.56         10.33         1.71 o                         
   7  -3   2         35.48         43.17         3.17 o                         
   8  -3   2         39.86         36.65         3.82 o                         
   9  -3   2         24.37         24.53         3.59 o                         
  10  -3   2          3.25          3.59         3.86 o                         
  11  -3   2          1.83         -2.56         3.94 o                         
 -12  -2   2         11.81         11.89        10.52 o                         
 -11  -2   2          0.53          2.18         4.38 o                         
 -10  -2   2         17.48         27.14         5.68 o                         
  -9  -2   2         21.85         24.41         4.75 o                         
  -8  -2   2          9.25          8.98         3.03 o                         
  -7  -2   2          0.16         -1.62         1.62 o                         
  -6  -2   2        162.44        166.81         6.04 o                         
  -5  -2   2         50.58         67.58         3.25 o                         
  -4  -2   2          0.51          4.05         1.32 o                         
  -3  -2   2          6.63          9.12         1.12 o                         
  -2  -2   2         67.35         62.89         1.98 o                         
  -1  -2   2        314.98        318.14         6.21 o                         
   0  -2   2      12418.70      13156.30       305.88 o                         
   1  -2   2       1074.95       1023.64        17.39 o                         
   2  -2   2       2218.13       2273.93        41.72 o                         
   3  -2   2       1534.09       1655.61        36.19 o                         
   4  -2   2       1235.85       1323.01        29.43 o                         
   5  -2   2         51.56         50.54         2.31 o                         
   6  -2   2         95.33         88.13         3.56 o                         
   7  -2   2         43.32         40.25         3.18 o                         
   8  -2   2         33.88         34.66         4.78 o                         
   9  -2   2          3.87          0.52         3.27 o                         
  10  -2   2         56.20         71.14         7.24 o                         
  11  -2   2         39.48         47.77         6.95 o                         
 -12  -1   2          0.06         -1.27         5.76 o                         
 -11  -1   2         34.16         46.59         7.14 o                         
 -10  -1   2          0.69          3.30         4.08 o                         
  -9  -1   2          0.38         -0.56         2.61 o                         
  -8  -1   2         38.80         40.88         4.62 o                         
  -7  -1   2         21.11         16.93         2.53 o                         
  -6  -1   2         30.83         31.54         2.59 o                         
  -5  -1   2        227.11        244.16         7.92 o                         
  -4  -1   2          8.39          9.42         0.98 o                         
  -3  -1   2        166.99        134.94         3.25 o                         
  -2  -1   2        787.35        674.04        14.69 o                         
  -1  -1   2        913.60        909.35        16.29 o                         
   0  -1   2        100.72         92.64         2.06 o                         
   1  -1   2        100.89        103.40         2.45 o                         
   2  -1   2         80.15         68.67         1.94 o                         
   3  -1   2        459.02        471.01        11.18 o                         
   4  -1   2        326.93        357.94         8.89 o                         
   5  -1   2          2.22          1.94         1.04 o                         
   6  -1   2         78.13         91.36         4.86 o                         
   7  -1   2        104.93        103.73         5.29 o                         
   8  -1   2         28.65         18.88         3.72 o                         
   9  -1   2         48.45         60.04         6.43 o                         
  10  -1   2         22.92         23.38         5.06 o                         
  11  -1   2          3.15          1.59         4.18 o                         
 -13   0   2          0.05          5.42         6.72 o                         
 -12   0   2          0.18         12.34         7.02 o                         
 -11   0   2          0.75          6.63         4.31 o                         
 -10   0   2         10.35         12.32         5.26 o                         
  -9   0   2          1.22          3.94         3.05 o                         
  -8   0   2        195.97        193.18         9.40 o                         
  -7   0   2         74.54         67.81         4.29 o                         
  -6   0   2         14.68         12.28         2.17 o                         
  -5   0   2        958.79        962.78        42.91 o                         
  -4   0   2        131.75        128.64         3.31 o                         
  -3   0   2       4216.59       4132.60        70.48 o                         
  -2   0   2       1381.06       1296.01        23.50 o                         
  -1   0   2       3412.51       3090.96        52.26 o                         
   0   0   2        363.09        351.53         6.70 o                         
   1   0   2        271.83        259.68         5.26 o                         
   2   0   2        558.98        525.02        11.35 o                         
   3   0   2        190.92        164.89         4.77 o                         
   4   0   2         23.06         19.52         1.92 o                         
   5   0   2        111.50        119.62         4.76 o                         
   6   0   2          3.60          3.50         1.65 o                         
   7   0   2         49.10         53.85         4.07 o                         
   8   0   2          1.76         -1.78         2.95 o                         
   9   0   2         21.99         20.08         4.50 o                         
  10   0   2          0.68          2.20         3.75 o                         
  11   0   2          0.87          1.09         4.83 o                         
 -13   1   2          1.35          0.05         5.91 o                         
 -12   1   2         14.52         27.30        12.70 o                         
 -11   1   2          0.56          2.98         4.25 o                         
 -10   1   2         63.91         73.57         6.72 o                         
  -9   1   2          0.52         -1.07         3.26 o                         
  -8   1   2        475.40        475.65        16.26 o                         
  -7   1   2          1.81          1.23         1.57 o                         
  -6   1   2         29.05         25.97         2.57 o                         
  -5   1   2          5.89          4.91         1.30 o                         
  -4   1   2          2.10         -0.07         0.57 o                         
  -3   1   2         89.17         97.08         2.34 o                         
  -2   1   2       3043.86       3089.45        50.56 o                         
  -1   1   2       3095.15       3040.98        54.05 o                         
   0   1   2       3286.59       3100.82        60.92 o                         
   1   1   2       1865.25       1727.93        34.63 o                         
   2   1   2         17.63         15.40         1.36 o                         
   3   1   2        139.62        142.07         4.38 o                         
   4   1   2         18.49         17.46         2.34 o                         
   5   1   2         11.31         10.84         1.81 o                         
   6   1   2        130.39        133.81         5.58 o                         
   7   1   2         28.03         21.73         3.69 o                         
   8   1   2         19.05         16.11         3.64 o                         
   9   1   2          1.57          5.19         3.68 o                         
  10   1   2          5.36          7.22         4.41 o                         
  11   1   2          1.63         -4.42         4.42 o                         
 -13   2   2          1.81         -0.99         5.56 o                         
 -12   2   2          1.70          4.41         5.24 o                         
 -11   2   2          0.06          4.79         4.24 o                         
 -10   2   2         56.21         60.01         5.37 o                         
  -9   2   2        605.72        597.75        20.39 o                         
  -8   2   2         13.74          9.74         2.62 o                         
  -7   2   2         55.07         38.76         4.12 o                         
  -6   2   2         10.29         13.11         1.90 o                         
  -5   2   2        135.06        140.55         4.95 o                         
  -4   2   2        112.47        107.71         3.28 o                         
  -3   2   2        152.14        128.94         3.18 o                         
  -2   2   2        104.05        107.41         2.76 o                         
  -1   2   2       1211.51       1157.17        24.49 o                         
   0   2   2       3091.49       3075.59        57.47 o                         
   1   2   2       1119.31       1053.89        26.61 o                         
   2   2   2        569.19        522.84        14.81 o                         
   3   2   2        119.60        123.28         3.87 o                         
   4   2   2          4.69          7.97         2.42 o                         
   5   2   2          3.70          0.73         1.24 o                         
   6   2   2          5.23         -0.86         2.33 o                         
   7   2   2        132.23        138.90         8.02 o                         
   8   2   2         21.91         26.31         4.22 o                         
   9   2   2          3.45          0.53         4.35 o                         
  10   2   2          0.36         -0.27         3.83 o                         
 -13   3   2          0.20         -0.33         5.02 o                         
 -12   3   2         28.55         26.28         7.08 o                         
 -11   3   2         40.50         44.72         6.33 o                         
 -10   3   2        113.48        118.61         7.66 o                         
  -9   3   2         47.57         45.18         4.60 o                         
  -8   3   2        372.02        370.38        12.20 o                         
  -7   3   2        458.41        459.31        15.60 o                         
  -6   3   2          7.31          6.44         1.91 o                         
  -5   3   2         63.84         75.90         3.47 o                         
  -4   3   2         17.07         13.10         1.36 o                         
  -3   3   2         94.72         85.09         2.76 o                         
  -2   3   2       6551.44       6669.36       139.69 o                         
  -1   3   2         60.55         63.41         2.19 o                         
   0   3   2        114.68         98.48         2.73 o                         
   1   3   2         16.33         16.82         1.78 o                         
   2   3   2        162.33        164.11         6.74 o                         
   3   3   2        237.07        248.80         7.38 o                         
   4   3   2        210.97        222.11         7.11 o                         
   5   3   2          0.02         -1.03         1.03 o                         
   6   3   2         57.61         58.28         6.32 o                         
   7   3   2         65.74         79.59         6.35 o                         
   8   3   2          4.39          6.31         3.35 o                         
   9   3   2          0.00          4.51         3.77 o                         
  10   3   2          0.18         -0.99         4.10 o                         
 -13   4   2          3.55         -5.04         5.73 o                         
 -12   4   2         48.59         61.30         6.46 o                         
 -11   4   2          0.28          1.60         3.09 o                         
 -10   4   2         34.82         41.67         4.84 o                         
  -9   4   2        282.15        294.06        10.80 o                         
  -8   4   2         50.72         42.21         5.44 o                         
  -7   4   2         32.30         37.42         3.41 o                         
  -6   4   2        390.84        394.56        11.36 o                         
  -5   4   2          2.89          2.87         1.46 o                         
  -4   4   2        283.51        260.94         7.84 o                         
  -3   4   2         10.05         14.12         2.60 o                         
  -2   4   2         19.72         25.43         1.57 o                         
  -1   4   2        293.29        277.02         6.50 o                         
   0   4   2         61.16         56.95         2.14 o                         
   1   4   2          0.93          4.21         0.94 o                         
   2   4   2          4.35          3.31         9.00 o                         
   3   4   2         49.34         51.98         4.81 o                         
   4   4   2        178.51        168.98         8.59 o                         
   5   4   2         21.30         23.70         2.69 o                         
   6   4   2        288.29        319.71        13.36 o                         
   7   4   2         14.71         14.72         3.40 o                         
   8   4   2         12.25         14.37         3.78 o                         
   9   4   2          2.03          2.89         7.83 o                         
 -13   5   2          5.18          3.45         7.58 o                         
 -12   5   2         51.73         65.63         7.48 o                         
 -11   5   2         10.04          8.06         3.58 o                         
 -10   5   2         90.05         90.48         6.28 o                         
  -9   5   2         16.69         23.75         3.48 o                         
  -8   5   2         30.95         23.28         5.24 o                         
  -7   5   2        148.49        156.21         6.65 o                         
  -6   5   2        509.27        515.57        14.44 o                         
  -5   5   2          6.83          7.90         1.52 o                         
  -4   5   2         70.32         62.89         4.05 o                         
  -3   5   2         20.55         29.92         1.91 o                         
  -2   5   2        220.17        228.51         6.26 o                         
  -1   5   2        257.96        246.00         6.50 o                         
   0   5   2          5.82          6.76         0.98 o                         
   1   5   2        373.80        380.66        10.72 o                         
   2   5   2        334.59        310.00         8.79 o                         
   3   5   2        313.19        302.03        12.67 o                         
   4   5   2          8.82          5.69         3.62 o                         
   5   5   2          8.38         10.36         2.40 o                         
   6   5   2         21.21         21.61         3.43 o                         
   7   5   2          6.39          3.20         3.56 o                         
   8   5   2         14.47          6.23         7.33 o                         
   9   5   2          4.53          0.04         6.09 o                         
 -13   6   2         37.37         61.88         8.06 o                         
 -12   6   2          2.10          2.91         4.49 o                         
 -11   6   2          3.18          2.20         3.89 o                         
 -10   6   2         27.90         23.79         3.88 o                         
  -9   6   2         10.37          8.56         2.63 o                         
  -8   6   2         41.22         46.95         4.99 o                         
  -7   6   2        806.48        815.53        23.29 o                         
  -6   6   2        237.18        238.81         7.93 o                         
  -5   6   2        197.01        179.11         6.53 o                         
  -4   6   2         53.47         45.91         3.87 o                         
  -3   6   2        371.82        385.33        11.22 o                         
  -2   6   2        211.94        202.77         8.18 o                         
  -1   6   2         52.37         57.18         2.82 o                         
   0   6   2         20.70         21.03         1.70 o                         
   1   6   2        194.60        193.91         6.38 o                         
   2   6   2        228.96        233.47         6.66 o                         
   3   6   2        181.73        154.14         7.26 o                         
   4   6   2        176.32        190.74        10.80 o                         
   5   6   2         22.40         11.73         4.66 o                         
   6   6   2          0.18          0.39         3.52 o                         
   7   6   2          0.90          5.43         5.08 o                         
   8   6   2          8.09          8.35         5.19 o                         
 -12   7   2          0.09         -4.77         4.77 o                         
 -11   7   2          3.10         -2.18         4.01 o                         
 -10   7   2          0.34          1.17         3.39 o                         
  -9   7   2          0.68         -2.82         2.82 o                         
  -8   7   2         14.42          8.65         2.59 o                         
  -7   7   2         49.64         57.62         4.84 o                         
  -6   7   2        135.74        135.67         5.53 o                         
  -5   7   2          2.12          2.30         2.35 o                         
  -4   7   2          7.02          8.51         2.10 o                         
  -3   7   2         68.18         70.23         3.26 o                         
  -2   7   2          0.42         -0.44         1.28 o                         
  -1   7   2          2.57          0.89         1.17 o                         
   0   7   2          0.06         -0.88         0.88 o                         
   1   7   2       1256.90       1277.03        31.06 o                         
   2   7   2         91.11         90.47         5.18 o                         
   3   7   2          2.31         -0.66         2.40 o                         
   4   7   2         36.84         49.33         6.06 o                         
   5   7   2         44.10         41.12         5.38 o                         
   6   7   2          0.02          1.59         4.81 o                         
   7   7   2         64.41         62.86        11.42 o                         
   8   7   2          4.98         -3.48         8.49 o                         
 -12   8   2          5.17          8.20         5.46 o                         
 -11   8   2          1.48         -0.37         4.18 o                         
 -10   8   2          9.66          9.55         4.04 o                         
  -9   8   2          0.00         -2.79         2.79 o                         
  -8   8   2          8.83          6.06         3.81 o                         
  -7   8   2         16.06         15.04         3.87 o                         
  -6   8   2         40.79         41.41         5.85 o                         
  -5   8   2          4.90          4.56         3.99 o                         
  -4   8   2         13.53          9.19         2.29 o                         
  -3   8   2          0.07         -1.99         1.99 o                         
  -2   8   2          2.00          1.19         1.73 o                         
  -1   8   2        176.18        180.48         6.13 o                         
   0   8   2         13.51          9.54         2.29 o                         
   1   8   2         40.64         40.12         3.74 o                         
   2   8   2          6.78          6.02         1.72 o                         
   3   8   2         69.26         66.34         7.19 o                         
   4   8   2          0.12         11.27         4.05 o                         
   5   8   2         25.59         15.33         4.88 o                         
   6   8   2          8.00         10.96         5.77 o                         
   7   8   2         19.52         16.95         9.52 o                         
 -12   9   2          0.01         -0.75         4.81 o                         
 -11   9   2          0.01          2.40         4.58 o                         
 -10   9   2          3.01          7.50         3.93 o                         
  -9   9   2          1.49          1.61         3.64 o                         
  -8   9   2          9.66         10.88         4.02 o                         
  -7   9   2         38.59         37.14         6.59 o                         
  -6   9   2         33.54         28.81         4.51 o                         
  -5   9   2         32.35         27.97         4.20 o                         
  -4   9   2         13.95         12.44         3.76 o                         
  -3   9   2         13.15         16.43         3.25 o                         
  -2   9   2          9.02         11.84         2.69 o                         
  -1   9   2         34.41         34.43         3.56 o                         
   0   9   2          1.02          0.08         2.03 o                         
   1   9   2          3.68          4.17         3.02 o                         
   2   9   2         51.86         52.39         4.85 o                         
   3   9   2          1.10         -1.89         3.93 o                         
   4   9   2         21.55         13.61         6.81 o                         
   5   9   2          2.79          1.76         5.15 o                         
   6   9   2         36.22         49.21         8.86 o                         
 -11  10   2          8.05          6.54         4.73 o                         
 -10  10   2          9.67          2.93         6.74 o                         
  -9  10   2          1.71          1.86         4.72 o                         
  -8  10   2          2.84          1.56         4.37 o                         
  -7  10   2         15.81         11.59         4.70 o                         
  -6  10   2         17.11          9.91         4.65 o                         
  -5  10   2          1.31         -1.57         6.31 o                         
  -4  10   2          2.61          1.75         5.34 o                         
  -3  10   2          3.83         -1.76         2.75 o                         
  -2  10   2          5.20         -0.38         2.48 o                         
  -1  10   2         16.16         11.33         3.35 o                         
   0  10   2          0.69          0.45         3.60 o                         
   1  10   2          9.59         19.04         4.48 o                         
   2  10   2          4.34          0.04         3.68 o                         
   3  10   2          2.98          5.40        11.92 o                         
   4  10   2          5.86         10.14         6.64 o                         
   5  10   2          1.44          1.91         6.24 o                         
 -11  11   2          5.76          4.19         6.87 o                         
 -10  11   2          0.29          1.97         7.17 o                         
  -9  11   2          7.00          9.15         5.29 o                         
  -8  11   2          0.01         -1.59         3.70 o                         
  -7  11   2          0.66          2.42         4.24 o                         
  -6  11   2          2.74         -7.94         7.94 o                         
  -5  11   2          7.45          7.69         5.54 o                         
  -4  11   2          1.72         -0.23         3.99 o                         
  -3  11   2          5.22          3.31         3.15 o                         
  -2  11   2          2.19          3.44         3.55 o                         
  -1  11   2         17.06         26.54         5.04 o                         
   0  11   2          3.26          4.95         3.39 o                         
   1  11   2          4.47          7.15         4.95 o                         
   2  11   2          0.99         -4.40         5.21 o                         
   3  11   2          0.39         15.50        11.06 o                         
   4  11   2          0.26         -2.81         7.45 o                         
 -10  12   2          8.16         16.20         9.69 o                         
  -9  12   2         12.11         11.53         9.06 o                         
  -8  12   2          1.21          1.31         7.07 o                         
  -7  12   2          0.94         -3.20         5.20 o                         
  -6  12   2          1.67         -5.15         5.15 o                         
  -5  12   2          3.12         -4.48         4.72 o                         
  -4  12   2          0.03          1.64         6.81 o                         
  -3  12   2          2.60         -2.91         3.93 o                         
  -2  12   2          0.05          3.54         3.46 o                         
  -1  12   2         23.82         25.48         5.67 o                         
   0  12   2          2.07          2.03         5.04 o                         
   1  12   2          0.15         -1.47         5.04 o                         
   2  12   2          1.72          4.52        10.59 o                         
  -8  13   2          1.94         -2.15         7.85 o                         
  -7  13   2          7.82          5.22         6.10 o                         
  -6  13   2          3.03          3.05         5.39 o                         
  -5  13   2         13.62         12.31         5.34 o                         
  -4  13   2          2.46          0.57         5.08 o                         
  -3  13   2          2.50         -4.95         4.95 o                         
  -2  13   2          0.03         -1.58         4.21 o                         
  -1  13   2          7.45          2.89         7.56 o                         
   0  13   2          3.08         -3.77         5.96 o                         
   1  13   2          3.64         10.42         8.85 o                         
  -6  14   2          0.03         -5.68         5.68 o                         
  -5  14   2          3.22         -0.72         5.73 o                         
  -4  14   2          3.72         -1.15         5.01 o                         
  -3  14   2          0.22         -6.85         6.86 o                         
  -2  14   2          0.02        -10.90        10.90 o                         
   0 -15   3          0.02         -0.30         6.58 o                         
   1 -15   3          0.24          6.85         7.61 o                         
   2 -15   3          0.91          0.57         6.19 o                         
   3 -15   3         20.19         13.97         7.50 o                         
   4 -15   3          6.53         12.21         6.80 o                         
  -3 -14   3          0.74         -8.18         8.18 o                         
  -2 -14   3          4.74          0.51         6.47 o                         
  -1 -14   3          1.48          4.47         5.67 o                         
   0 -14   3         23.76         19.54        13.56 o                         
   1 -14   3          2.40         -2.73         4.46 o                         
   2 -14   3          6.72          1.77         5.20 o                         
   3 -14   3         59.47         57.97         8.61 o                         
   4 -14   3          0.09          4.02         5.72 o                         
   5 -14   3          3.79         10.17         6.29 o                         
   6 -14   3         17.66         14.89         8.53 o                         
   7 -14   3          0.44         -5.57         6.20 o                         
  -4 -13   3         25.71         30.56         7.63 o                         
  -3 -13   3          3.22          2.59         6.39 o                         
  -2 -13   3         67.94         68.82        22.04 o                         
  -1 -13   3          0.00         -2.64         8.18 o                         
   0 -13   3          4.61         -0.48         4.30 o                         
   1 -13   3          6.29          6.05         3.95 o                         
   2 -13   3         12.17         10.20         5.31 o                         
   3 -13   3         13.10          3.35         5.13 o                         
   4 -13   3          7.76          2.10         5.10 o                         
   5 -13   3          3.18          8.87         4.93 o                         
   6 -13   3         20.36         19.24         6.98 o                         
   7 -13   3          5.04          3.83         5.64 o                         
   8 -13   3          0.17         -5.50         6.37 o                         
  -6 -12   3          0.00         -7.51         7.90 o                         
  -5 -12   3         11.12         13.11         5.46 o                         
  -4 -12   3          4.11          2.19         3.50 o                         
  -3 -12   3         29.83         39.26         5.34 o                         
  -2 -12   3         23.72         34.88         7.69 o                         
  -1 -12   3         15.44         16.47         4.00 o                         
   0 -12   3         21.18         23.05         4.36 o                         
   1 -12   3          8.97          0.83         5.04 o                         
   2 -12   3         15.80         11.27         5.07 o                         
   3 -12   3         17.86         19.51         4.75 o                         
   4 -12   3          8.95          4.62         4.74 o                         
   5 -12   3          1.91          0.74         3.87 o                         
   6 -12   3         21.01         22.38         6.46 o                         
   7 -12   3          0.01         -3.95         3.95 o                         
   8 -12   3          0.62         -1.10         5.85 o                         
   9 -12   3          0.39          2.96         6.29 o                         
  -7 -11   3          0.82         -6.19         6.19 o                         
  -6 -11   3          2.50          8.26         4.90 o                         
  -5 -11   3          2.32          6.18         3.89 o                         
  -4 -11   3          0.76         -3.57         3.57 o                         
  -3 -11   3         62.35         66.58         8.16 o                         
  -2 -11   3         24.94         23.22         3.43 o                         
  -1 -11   3         66.85         63.18         4.94 o                         
   0 -11   3          3.31         -3.74         3.74 o                         
   1 -11   3         37.13         41.53         5.23 o                         
   2 -11   3         22.81         25.22         4.55 o                         
   3 -11   3         37.43         34.42         4.39 o                         
   4 -11   3        174.08        197.56        10.84 o                         
   5 -11   3          8.86         10.52         4.51 o                         
   6 -11   3         86.67         96.45         8.58 o                         
   7 -11   3         16.45         12.08         8.15 o                         
   8 -11   3          8.82         18.06         5.45 o                         
   9 -11   3          9.79          8.83         6.00 o                         
  10 -11   3         19.70         22.67        12.15 o                         
  -8 -10   3         15.82         23.11         8.15 o                         
  -7 -10   3          0.80          4.00         3.79 o                         
  -6 -10   3         18.99         18.44         4.42 o                         
  -5 -10   3          6.47          7.47         3.58 o                         
  -4 -10   3          1.39         -2.29         3.92 o                         
  -3 -10   3          0.36         -2.06         2.06 o                         
  -2 -10   3         91.58        100.73         5.29 o                         
  -1 -10   3         10.06          6.69         2.14 o                         
   0 -10   3         17.23         13.97         2.77 o                         
   1 -10   3         24.62         25.91         4.15 o                         
   2 -10   3         28.05         20.66         3.45 o                         
   3 -10   3         12.45          3.25         2.95 o                         
   4 -10   3        123.71        130.49         9.26 o                         
   5 -10   3        300.75        320.08        18.11 o                         
   6 -10   3         47.24         46.05         8.53 o                         
   7 -10   3          4.26         -2.56         3.56 o                         
   8 -10   3          0.46         -1.93         3.63 o                         
   9 -10   3         15.06         18.13         6.43 o                         
  10 -10   3          6.14         13.78         5.41 o                         
  -9  -9   3         14.04         19.23         5.54 o                         
  -8  -9   3         13.98         14.96         4.68 o                         
  -7  -9   3          0.34          0.12         3.21 o                         
  -6  -9   3          4.17          2.84         7.09 o                         
  -5  -9   3          1.76         24.77        10.59 o                         
  -4  -9   3          0.63         -2.38         2.66 o                         
  -3  -9   3         54.99         53.06         4.18 o                         
  -2  -9   3         28.40         26.08         2.73 o                         
  -1  -9   3         55.96         51.41         3.31 o                         
   0  -9   3         52.20         48.68         3.58 o                         
   1  -9   3          2.98         -1.58         2.37 o                         
   2  -9   3         82.21         89.98         6.60 o                         
   3  -9   3          0.38         -0.92         1.96 o                         
   4  -9   3         27.96         31.50         5.88 o                         
   5  -9   3          0.52         -2.12         2.80 o                         
   6  -9   3          2.74         -1.78         3.56 o                         
   7  -9   3          3.57          1.27         2.88 o                         
   8  -9   3         17.14         20.32         4.44 o                         
   9  -9   3          0.15          0.26         3.28 o                         
  10  -9   3          2.40          0.50         4.52 o                         
  -9  -8   3          5.25          5.53         4.46 o                         
  -8  -8   3         17.25          9.75         4.63 o                         
  -7  -8   3          0.15         -0.59         3.41 o                         
  -6  -8   3         32.16         32.38         6.25 o                         
  -5  -8   3          5.41          4.40         3.65 o                         
  -4  -8   3         20.84         24.59         3.13 o                         
  -3  -8   3         33.60         30.83         2.68 o                         
  -2  -8   3         61.27         69.82         3.52 o                         
  -1  -8   3        155.37        150.55         5.78 o                         
   0  -8   3        250.80        249.37         8.27 o                         
   1  -8   3        220.50        205.93         7.12 o                         
   2  -8   3        103.32         93.04         3.95 o                         
   3  -8   3         10.59          9.29         2.45 o                         
   4  -8   3          4.42          1.36         2.88 o                         
   5  -8   3         78.84         78.26         8.31 o                         
   6  -8   3         53.05         58.00         5.29 o                         
   7  -8   3          4.52          5.78         3.70 o                         
   8  -8   3          0.77          4.46         3.60 o                         
   9  -8   3          8.97          6.16         3.75 o                         
  10  -8   3          0.12         -0.99         3.54 o                         
  11  -8   3          0.32         -1.69         5.38 o                         
 -10  -7   3         11.30         15.27         6.01 o                         
  -9  -7   3          0.24          0.38         4.32 o                         
  -8  -7   3         16.83         11.66         4.37 o                         
  -7  -7   3         41.91         40.80         7.42 o                         
  -6  -7   3         62.67         57.17        14.79 o                         
  -5  -7   3         18.20         14.73         3.55 o                         
  -4  -7   3          0.25         -1.09         1.48 o                         
  -3  -7   3         40.38         50.93         4.12 o                         
  -2  -7   3        346.08        354.80         8.68 o                         
  -1  -7   3         28.63         41.70         2.71 o                         
   0  -7   3          1.20          1.36         1.71 o                         
   1  -7   3        101.19        103.98         4.24 o                         
   2  -7   3        103.51        102.36         5.14 o                         
   3  -7   3         93.08         91.08         5.22 o                         
   4  -7   3         16.16         18.66         3.22 o                         
   5  -7   3         71.86         69.22         5.28 o                         
   6  -7   3          4.41          5.91         3.04 o                         
   7  -7   3          2.61          0.34         3.18 o                         
   8  -7   3          1.28          6.06         3.98 o                         
   9  -7   3          2.46          0.50         3.27 o                         
  10  -7   3          2.62          7.11         4.73 o                         
  11  -7   3          2.89          2.19         4.93 o                         
 -11  -6   3         36.66         36.48         7.51 o                         
 -10  -6   3          2.35          4.69         4.50 o                         
  -9  -6   3          0.01         -3.44         3.84 o                         
  -8  -6   3         24.63         35.66         5.84 o                         
  -7  -6   3         72.24         43.35         6.26 o                         
  -6  -6   3          1.84          0.85         2.10 o                         
  -5  -6   3         17.00         15.83         2.77 o                         
  -4  -6   3        185.67        191.03         7.23 o                         
  -3  -6   3        349.45        340.83        10.50 o                         
  -2  -6   3         28.39         30.34         2.01 o                         
  -1  -6   3         71.12         65.33         2.50 o                         
   0  -6   3          2.38          3.60         1.45 o                         
   1  -6   3        360.99        341.06        10.36 o                         
   2  -6   3        823.27        831.16        28.25 o                         
   3  -6   3        615.49        665.14        20.79 o                         
   4  -6   3         52.88         40.04         3.73 o                         
   5  -6   3         83.82         92.61         5.07 o                         
   6  -6   3          0.01         -2.79         2.79 o                         
   7  -6   3         30.57         14.75         2.96 o                         
   8  -6   3          0.52         -2.26         2.26 o                         
   9  -6   3         37.78         32.24         5.34 o                         
  10  -6   3         15.56         20.68         5.09 o                         
  11  -6   3          5.06          7.27         5.39 o                         
 -11  -5   3          6.21          0.65         6.60 o                         
 -10  -5   3          5.36          2.16         4.51 o                         
  -9  -5   3          1.87         -0.94         3.48 o                         
  -8  -5   3          0.54          0.31         3.55 o                         
  -7  -5   3         82.20         74.66         6.12 o                         
  -6  -5   3          8.75          7.31         2.30 o                         
  -5  -5   3         57.25         66.50         4.52 o                         
  -4  -5   3          1.82         -0.29         1.31 o                         
  -3  -5   3        281.54        278.15         8.64 o                         
  -2  -5   3        708.01        673.04        15.59 o                         
  -1  -5   3       1887.02       1951.41        39.18 o                         
   0  -5   3       1341.76       1380.32        29.26 o                         
   1  -5   3       1179.21       1213.01        34.72 o                         
   2  -5   3        473.04        448.08        14.41 o                         
   3  -5   3       2068.36       2036.09        57.65 o                         
   4  -5   3        216.71        221.07         9.63 o                         
   5  -5   3          0.54          1.97         1.40 o                         
   6  -5   3          3.18          0.77         1.50 o                         
   7  -5   3        122.73        127.37         6.57 o                         
   8  -5   3        100.65         90.58         5.92 o                         
   9  -5   3          1.00         -1.24         2.75 o                         
  10  -5   3          4.31         -0.82         3.27 o                         
  11  -5   3          0.80         -5.42         5.42 o                         
 -12  -4   3          2.89         -0.70         6.09 o                         
 -11  -4   3         26.17         19.59         6.29 o                         
 -10  -4   3          4.83          6.76         4.65 o                         
  -9  -4   3         27.14         20.32         6.00 o                         
  -8  -4   3         26.22         26.49         4.19 o                         
  -7  -4   3         48.40         46.33         7.23 o                         
  -6  -4   3         55.55         57.03         4.45 o                         
  -5  -4   3         97.12         98.25         5.98 o                         
  -4  -4   3         62.72         77.33         5.01 o                         
  -3  -4   3          6.89          5.74         1.20 o                         
  -2  -4   3        147.74        142.20         4.00 o                         
  -1  -4   3        158.74        164.68         3.99 o                         
   0  -4   3        617.72        633.89        12.08 o                         
   1  -4   3        137.50        146.58         3.90 o                         
   2  -4   3       1131.07       1141.10        27.12 o                         
   3  -4   3          0.56          2.68         1.69 o                         
   4  -4   3         18.93         15.56         1.61 o                         
   5  -4   3         34.89         29.91         2.13 o                         
   6  -4   3         77.66         77.06         4.36 o                         
   7  -4   3         91.96         75.47         5.00 o                         
   8  -4   3          0.90          0.48         2.59 o                         
   9  -4   3         18.94         13.61         5.40 o                         
  10  -4   3          0.42          4.55         4.13 o                         
  11  -4   3         37.76         50.40        10.24 o                         
 -12  -3   3          0.65         -2.02         5.41 o                         
 -11  -3   3         12.46         10.90         7.58 o                         
 -10  -3   3          5.63          2.91         3.83 o                         
  -9  -3   3          1.09          0.08         3.35 o                         
  -8  -3   3        100.46        110.34         7.56 o                         
  -7  -3   3          2.67          1.70         2.36 o                         
  -6  -3   3         29.26         33.51         3.23 o                         
  -5  -3   3        409.37        418.81        15.79 o                         
  -4  -3   3        288.80        268.38         9.51 o                         
  -3  -3   3        138.62        144.90         5.39 o                         
  -2  -3   3        318.62        352.20         7.87 o                         
  -1  -3   3       1271.07       1283.67        23.61 o                         
   0  -3   3         94.10         97.44         2.38 o                         
   1  -3   3        198.26        223.80         4.52 o                         
   2  -3   3        540.54        591.95        14.05 o                         
   3  -3   3        868.43        911.02        24.03 o                         
   4  -3   3          1.30          2.92         1.79 o                         
   5  -3   3         42.16         45.36         2.62 o                         
   6  -3   3         41.81         40.43         3.43 o                         
   7  -3   3         52.89         45.29         4.05 o                         
   8  -3   3         15.98         18.74         3.26 o                         
   9  -3   3          0.28         -2.68         2.68 o                         
  10  -3   3          8.54          3.68         4.16 o                         
  11  -3   3          2.06          0.63         5.13 o                         
 -12  -2   3          1.01          3.52         5.12 o                         
 -11  -2   3          2.31          7.26         4.63 o                         
 -10  -2   3          0.28         -2.42         3.43 o                         
  -9  -2   3          0.00         -1.69         2.74 o                         
  -8  -2   3         35.01         29.74         4.17 o                         
  -7  -2   3          0.02         -0.31         1.45 o                         
  -6  -2   3        354.69        373.84        12.88 o                         
  -5  -2   3         20.82         17.33         2.04 o                         
  -4  -2   3        256.72        263.38         8.54 o                         
  -3  -2   3          0.06          1.32         0.61 o                         
  -2  -2   3        948.07        858.96        17.83 o                         
  -1  -2   3          3.13          2.02         0.62 o                         
   0  -2   3         15.98         15.16         0.83 o                         
   1  -2   3        291.74        275.61         4.83 o                         
   2  -2   3        254.82        269.08         6.42 o                         
   3  -2   3        498.13        584.58        18.94 o                         
   4  -2   3        173.28        181.51         7.14 o                         
   5  -2   3         47.72         46.42         3.43 o                         
   6  -2   3          3.45          2.36         1.79 o                         
   7  -2   3         26.18         26.02         3.19 o                         
   8  -2   3         57.70         54.73         5.91 o                         
   9  -2   3          0.20          1.41         3.71 o                         
  10  -2   3         33.27         38.18         6.21 o                         
  11  -2   3         14.29         14.51         6.03 o                         
 -13  -1   3          1.48          4.21         7.75 o                         
 -12  -1   3          1.72         -1.23         4.95 o                         
 -11  -1   3          7.48          2.67         4.18 o                         
 -10  -1   3          2.65         -2.72         2.72 o                         
  -9  -1   3          5.90          1.88         2.96 o                         
  -8  -1   3         34.07         30.78         4.04 o                         
  -7  -1   3        283.16        285.63        10.19 o                         
  -6  -1   3        188.32        179.06         7.84 o                         
  -5  -1   3        395.05        393.06         9.90 o                         
  -4  -1   3        704.92        644.48        16.40 o                         
  -3  -1   3        232.89        220.20         5.01 o                         
  -2  -1   3       2074.09       1945.26        34.77 o                         
  -1  -1   3         48.08         40.67         1.32 o                         
   0  -1   3       3407.40       3278.68        59.21 o                         
   1  -1   3        322.58        292.89         5.50 o                         
   2  -1   3        250.76        273.16         5.80 o                         
   3  -1   3        599.25        590.86        15.99 o                         
   4  -1   3          0.95          2.84         1.12 o                         
   5  -1   3         65.83         60.57         3.69 o                         
   6  -1   3          9.96          9.89         1.76 o                         
   7  -1   3         16.35         13.57         2.51 o                         
   8  -1   3         20.64         15.62         3.87 o                         
   9  -1   3          6.32         -1.28         4.72 o                         
  10  -1   3          0.48          0.62         4.20 o                         
  11  -1   3         26.81         37.35         6.86 o                         
 -13   0   3          2.23         -0.33         7.24 o                         
 -12   0   3          0.07         -0.49         4.47 o                         
 -11   0   3          5.24          7.74         4.35 o                         
 -10   0   3          4.48          4.46         3.30 o                         
  -9   0   3         23.54         14.21         4.65 o                         
  -8   0   3         15.01         13.33         2.50 o                         
  -7   0   3         97.12        105.48         4.62 o                         
  -6   0   3         66.86         57.11         3.01 o                         
  -5   0   3       1210.17       1107.96        27.14 o                         
  -4   0   3          2.91          3.11         1.43 o                         
  -3   0   3       2341.05       2209.87        39.88 o                         
  -2   0   3       1584.17       1497.61        27.13 o                         
  -1   0   3        351.16        330.04         6.35 o                         
   0   0   3          0.00         -0.40         0.40 o                         
   1   0   3         66.16         61.21         1.73 o                         
   2   0   3       1931.02       1919.49        41.83 o                         
   3   0   3          3.45          2.17         0.87 o                         
   4   0   3         52.86         60.22         2.82 o                         
   5   0   3         53.42         56.81         3.28 o                         
   6   0   3         85.72         93.26         4.98 o                         
   7   0   3          0.41         -1.99         1.99 o                         
   8   0   3          2.62          2.78         3.16 o                         
   9   0   3         10.65         11.82         4.27 o                         
  10   0   3          1.40          3.07         4.29 o                         
 -13   1   3         18.99         13.50         6.75 o                         
 -12   1   3         22.21         20.00         6.84 o                         
 -11   1   3         19.22         16.37         5.06 o                         
 -10   1   3          4.35          0.50         2.57 o                         
  -9   1   3        486.54        485.01        16.49 o                         
  -8   1   3         15.01         15.81         2.69 o                         
  -7   1   3        152.10        151.78         6.61 o                         
  -6   1   3         34.91         32.74         2.47 o                         
  -5   1   3        210.69        234.15         7.00 o                         
  -4   1   3        153.75        146.79         3.97 o                         
  -3   1   3        129.03        109.57         3.12 o                         
  -2   1   3        220.14        214.46         4.43 o                         
  -1   1   3       5071.01       4667.56        85.88 o                         
   0   1   3        176.68        150.76         3.68 o                         
   1   1   3         24.28         24.56         1.43 o                         
   2   1   3        353.89        347.52        10.55 o                         
   3   1   3        412.35        408.27        11.48 o                         
   4   1   3         27.27         35.07         3.84 o                         
   5   1   3          0.11         -1.34         1.34 o                         
   6   1   3          4.88         -0.72         1.90 o                         
   7   1   3          1.40         -0.47         2.26 o                         
   8   1   3          0.93          0.03         2.98 o                         
   9   1   3         17.92         24.82         5.27 o                         
  10   1   3          5.44          1.98         4.13 o                         
 -13   2   3          1.49          0.12         5.84 o                         
 -12   2   3         58.08         75.57         6.94 o                         
 -11   2   3          0.82          1.29         3.02 o                         
 -10   2   3        361.36        377.04        17.55 o                         
  -9   2   3        165.91        182.70         8.37 o                         
  -8   2   3        446.18        466.80        15.72 o                         
  -7   2   3         23.80         17.41         2.44 o                         
  -6   2   3         51.28         56.00         3.40 o                         
  -5   2   3        792.20        812.65        20.64 o                         
  -4   2   3       1184.69       1198.12        25.57 o                         
  -3   2   3        160.07        163.87         3.52 o                         
  -2   2   3        235.40        268.72         5.83 o                         
  -1   2   3       1686.15       1620.20        35.77 o                         
   0   2   3         92.78        105.65         3.06 o                         
   1   2   3        183.69        192.87         6.25 o                         
   2   2   3          1.67          1.18         0.83 o                         
   3   2   3         33.74         37.88         1.78 o                         
   4   2   3         12.04         10.61         1.37 o                         
   5   2   3        112.12        109.23         5.46 o                         
   6   2   3         23.00         15.33         4.11 o                         
   7   2   3          1.90          3.32         3.47 o                         
   8   2   3          0.66          1.01         3.03 o                         
   9   2   3          0.56         -0.45         5.31 o                         
  10   2   3          6.09          5.38         4.59 o                         
 -13   3   3         33.46         36.44         8.04 o                         
 -12   3   3         20.50         16.19         5.18 o                         
 -11   3   3          7.71         -0.32         3.76 o                         
 -10   3   3         22.24         22.95         3.95 o                         
  -9   3   3        483.01        492.56        19.34 o                         
  -8   3   3        468.78        427.01        21.04 o                         
  -7   3   3        209.02        206.94         7.94 o                         
  -6   3   3        848.09        852.40        24.07 o                         
  -5   3   3         40.27         44.34         3.14 o                         
  -4   3   3        623.56        644.10        18.26 o                         
  -3   3   3       1653.31       1679.25        35.89 o                         
  -2   3   3       1705.25       1779.38        35.81 o                         
  -1   3   3        622.98        574.22        12.98 o                         
   0   3   3       1341.64       1330.80        34.14 o                         
   1   3   3         32.41         27.91         3.50 o                         
   2   3   3          1.31          2.26         4.05 o                         
   3   3   3         14.40         10.16         1.90 o                         
   4   3   3        193.53        196.47         7.31 o                         
   5   3   3         45.79         48.88         3.70 o                         
   6   3   3         84.71         89.54         6.43 o                         
   7   3   3          6.47          8.39         3.68 o                         
   8   3   3          2.00          0.29         3.56 o                         
   9   3   3          0.15          1.22         5.31 o                         
 -13   4   3          4.01          6.02         6.34 o                         
 -12   4   3          4.39          9.10         3.90 o                         
 -11   4   3         27.73         23.25         4.13 o                         
 -10   4   3          3.37         -1.55         2.78 o                         
  -9   4   3          0.00         -1.22         2.14 o                         
  -8   4   3        112.23         94.10         6.69 o                         
  -7   4   3        194.54        202.47         7.17 o                         
  -6   4   3          2.50          0.25         1.27 o                         
  -5   4   3         50.02         53.49         2.72 o                         
  -4   4   3          9.18          3.78         1.79 o                         
  -3   4   3        300.17        322.16         9.38 o                         
  -2   4   3       2038.26       2094.31        51.10 o                         
  -1   4   3          0.36          1.43         1.01 o                         
   0   4   3        873.00        856.87        31.43 o                         
   1   4   3       1444.15       1363.73        41.80 o                         
   2   4   3         20.70         14.13         4.52 o                         
   3   4   3          2.52         -2.52         2.52 o                         
   4   4   3        181.10        191.34         6.92 o                         
   5   4   3        442.85        468.16        17.17 o                         
   6   4   3         29.55         25.99         3.46 o                         
   7   4   3         40.53         43.58         4.61 o                         
   8   4   3          2.57         11.10         7.08 o                         
   9   4   3          0.67         -4.96         4.96 o                         
 -13   5   3          9.37          3.89         8.34 o                         
 -12   5   3          0.02         -2.55         4.08 o                         
 -11   5   3          1.13          3.02         4.08 o                         
 -10   5   3         31.15         36.39         4.23 o                         
  -9   5   3          7.93          4.36         2.59 o                         
  -8   5   3         72.25         76.37         4.58 o                         
  -7   5   3         49.64         59.41         3.76 o                         
  -6   5   3         13.42         13.88         1.69 o                         
  -5   5   3         11.46         18.26         2.54 o                         
  -4   5   3          8.79          8.29         1.82 o                         
  -3   5   3        141.20        158.01         5.17 o                         
  -2   5   3         72.01         66.26         3.29 o                         
  -1   5   3          1.30         -0.69         0.69 o                         
   0   5   3         21.97         23.49         2.02 o                         
   1   5   3        273.65        271.18        13.63 o                         
   2   5   3         83.47         90.35         8.78 o                         
   3   5   3         27.14         39.72         3.79 o                         
   4   5   3         52.38         61.93         6.63 o                         
   5   5   3          2.19          7.09         3.98 o                         
   6   5   3         37.04         48.24         6.87 o                         
   7   5   3        128.00        159.68        18.10 o                         
   8   5   3          0.28          5.57         5.98 o                         
 -13   6   3          1.12         -1.90         4.94 o                         
 -12   6   3          0.01         -0.41         4.11 o                         
 -11   6   3          0.56         -2.14         3.60 o                         
 -10   6   3          1.58         -1.00         2.96 o                         
  -9   6   3          0.34         -2.30         2.30 o                         
  -8   6   3          2.20          1.05         2.08 o                         
  -7   6   3          6.25          7.42         2.04 o                         
  -6   6   3        100.55         89.29         5.49 o                         
  -5   6   3          9.23          6.19         2.29 o                         
  -4   6   3          8.27          6.67         2.74 o                         
  -3   6   3         12.44         20.19         1.96 o                         
  -2   6   3          0.43         -0.68         1.12 o                         
  -1   6   3         88.45         85.44         4.48 o                         
   0   6   3         64.20         68.68         3.38 o                         
   1   6   3         45.98         50.83         7.08 o                         
   2   6   3          1.02         -0.94         3.17 o                         
   3   6   3          0.78         -0.16         2.92 o                         
   4   6   3         14.79          9.97         5.55 o                         
   5   6   3          0.76          0.80         4.96 o                         
   6   6   3         72.99         80.26         9.28 o                         
   7   6   3         41.87         52.76        12.18 o                         
   8   6   3          0.16          4.47         7.54 o                         
 -13   7   3          2.90          1.89         5.81 o                         
 -12   7   3          0.90         -3.48         3.48 o                         
 -11   7   3          2.97          0.76         4.02 o                         
 -10   7   3          0.95         -3.15         3.15 o                         
  -9   7   3          0.83         -2.58         2.58 o                         
  -8   7   3         36.69         42.00         4.50 o                         
  -7   7   3          1.57         -1.78         1.78 o                         
  -6   7   3         26.56         22.73         5.09 o                         
  -5   7   3         52.40         48.27         5.08 o                         
  -4   7   3         72.13         83.70         6.25 o                         
  -3   7   3         17.21         22.47         2.30 o                         
  -2   7   3         13.11          8.57         1.77 o                         
  -1   7   3         88.37         94.30         4.85 o                         
   0   7   3         63.81         60.62         4.38 o                         
   1   7   3        218.27        218.75        15.19 o                         
   2   7   3         46.66         45.90         4.90 o                         
   3   7   3          1.03          2.89         3.98 o                         
   4   7   3         81.52         79.58         8.10 o                         
   5   7   3          1.88         -0.51         4.23 o                         
   6   7   3         29.00         34.99         6.98 o                         
   7   7   3          0.33          7.37         6.62 o                         
 -12   8   3          0.40         -2.37         4.04 o                         
 -11   8   3          3.09         -3.91         4.04 o                         
 -10   8   3          1.73         -0.37         3.56 o                         
  -9   8   3         17.91         22.92         4.52 o                         
  -8   8   3         36.25         31.53         4.41 o                         
  -7   8   3         80.43         80.48         6.54 o                         
  -6   8   3        181.55        192.36         8.95 o                         
  -5   8   3          8.65          9.46         2.95 o                         
  -4   8   3         15.09          9.28         3.86 o                         
  -3   8   3          2.75         -1.93         1.93 o                         
  -2   8   3          2.08          2.70         1.83 o                         
  -1   8   3        101.38        110.40         5.95 o                         
   0   8   3         21.05         16.57         2.53 o                         
   1   8   3         19.03         11.13         3.91 o                         
   2   8   3          7.83          8.69         3.14 o                         
   3   8   3          0.17          0.97         3.93 o                         
   4   8   3          0.08          1.02         4.05 o                         
   5   8   3          0.19         -4.11         4.62 o                         
   6   8   3          3.80          5.18         5.32 o                         
 -12   9   3          0.03         -4.42         4.42 o                         
 -11   9   3         10.50         19.16         5.30 o                         
 -10   9   3          1.23          0.90         3.62 o                         
  -9   9   3          9.55          2.61         3.65 o                         
  -8   9   3         26.43         20.54         5.21 o                         
  -7   9   3         20.56         17.43         3.84 o                         
  -6   9   3          4.30          3.20         3.10 o                         
  -5   9   3          4.37          0.33         2.63 o                         
  -4   9   3         39.73         42.75         4.85 o                         
  -3   9   3         22.54         20.35         3.86 o                         
  -2   9   3         19.47         29.21         6.08 o                         
  -1   9   3         67.80         71.90         5.41 o                         
   0   9   3         51.51         53.73         6.25 o                         
   1   9   3         22.71         14.14         4.45 o                         
   2   9   3         25.18         28.77         4.62 o                         
   3   9   3          3.29         -1.42         4.27 o                         
   4   9   3          0.00         -3.05         5.92 o                         
   5   9   3          0.73         -0.99         5.68 o                         
 -11  10   3          7.18          2.95         4.70 o                         
 -10  10   3          2.34          2.88         4.46 o                         
  -9  10   3          0.03         -1.54         3.82 o                         
  -8  10   3         12.75          9.19         4.40 o                         
  -7  10   3          1.63          0.68         3.57 o                         
  -6  10   3         23.30         14.65         4.84 o                         
  -5  10   3          9.33          9.46         4.35 o                         
  -4  10   3          0.77         -1.27         5.38 o                         
  -3  10   3         14.53         12.55         3.51 o                         
  -2  10   3          0.20         -2.58         2.58 o                         
  -1  10   3          4.62          4.53         2.93 o                         
   0  10   3         47.00         60.08         5.47 o                         
   1  10   3          2.59         -2.79         3.92 o                         
   2  10   3          0.00          4.82         4.89 o                         
   3  10   3          7.11          2.57         8.65 o                         
   4  10   3          0.04         -1.25         9.58 o                         
 -10  11   3          1.14         -5.37         6.05 o                         
  -9  11   3          0.74          0.59         5.80 o                         
  -8  11   3          6.04          6.18         5.44 o                         
  -7  11   3         24.23         30.24         7.04 o                         
  -6  11   3          0.87         -5.99         7.75 o                         
  -5  11   3          1.20         -2.26         3.69 o                         
  -4  11   3         17.66         20.99         4.57 o                         
  -3  11   3          0.13         -2.63         2.63 o                         
  -2  11   3         20.74         24.76         4.41 o                         
  -1  11   3          0.24         -1.89         2.85 o                         
   0  11   3         10.78         15.63         6.62 o                         
   1  11   3          1.57         -5.15         5.15 o                         
   2  11   3          6.27          3.43        10.44 o                         
   3  11   3          1.71         15.34         9.58 o                         
  -9  12   3          7.46          5.81        10.16 o                         
  -8  12   3          1.77         -9.66         9.66 o                         
  -7  12   3          0.37         -0.01         6.94 o                         
  -6  12   3         10.86         20.08         9.08 o                         
  -5  12   3          0.44         -3.27         3.27 o                         
  -4  12   3          3.36          3.96         3.67 o                         
  -3  12   3         18.10         22.10         4.93 o                         
  -2  12   3          0.31          7.31         3.72 o                         
  -1  12   3         11.54         14.78         9.08 o                         
   0  12   3          0.73          2.48         5.58 o                         
   1  12   3          0.35          1.69         9.23 o                         
   2  12   3          3.66         15.34        13.32 o                         
  -8  13   3          9.73         -1.58         8.42 o                         
  -7  13   3          0.09          0.92         5.78 o                         
  -6  13   3         10.66          0.63         7.56 o                         
  -5  13   3          0.19         -2.65         3.90 o                         
  -4  13   3          0.00          2.00         4.28 o                         
  -3  13   3          4.07         11.99         5.17 o                         
  -2  13   3          3.65         -2.34         6.60 o                         
  -1  13   3         21.70         43.38        10.14 o                         
   0 -15   4          1.11         12.52         8.28 o                         
   1 -15   4          0.49          6.92         6.17 o                         
   2 -15   4          4.22         -2.58         5.50 o                         
   3 -15   4          2.51         -5.34         6.38 o                         
   4 -15   4          0.28         -5.95         5.95 o                         
  -3 -14   4          0.07          0.53         5.80 o                         
  -2 -14   4          0.04         10.86         7.18 o                         
  -1 -14   4          1.74          0.25        10.94 o                         
   0 -14   4          0.03          0.71         6.30 o                         
   1 -14   4         26.06         26.96         6.63 o                         
   2 -14   4         27.88         27.18         7.03 o                         
   3 -14   4         24.75         17.57         6.60 o                         
   4 -14   4          1.07          4.38         5.80 o                         
   5 -14   4         16.85         12.02         6.04 o                         
   6 -14   4          1.15         -2.78         6.55 o                         
  -5 -13   4          3.02          4.54        14.41 o                         
  -4 -13   4          0.02          1.68         4.37 o                         
  -3 -13   4          1.80          2.82         4.69 o                         
  -2 -13   4          3.64          5.55         5.44 o                         
  -1 -13   4         36.84         42.64         8.69 o                         
   0 -13   4          5.69          8.50         4.95 o                         
   1 -13   4          0.32         -3.93         3.93 o                         
   2 -13   4          5.37          8.34         4.96 o                         
   3 -13   4         19.54         15.78         5.44 o                         
   4 -13   4          0.35         -0.60         3.91 o                         
   5 -13   4         19.56         13.28         5.01 o                         
   6 -13   4          0.12         -0.37         5.18 o                         
   7 -13   4          9.07          5.47         5.87 o                         
   8 -13   4          2.83          8.37         6.98 o                         
  -6 -12   4          0.23         -4.49         4.49 o                         
  -5 -12   4          7.86         12.28         4.45 o                         
  -4 -12   4         12.64         16.26         4.93 o                         
  -3 -12   4         10.43          6.86         8.47 o                         
  -2 -12   4          0.37          2.20         4.39 o                         
  -1 -12   4          1.80          3.93         4.07 o                         
   0 -12   4          2.69          3.16         3.18 o                         
   1 -12   4          0.03         -3.29         3.29 o                         
   2 -12   4         19.57         16.63         4.52 o                         
   3 -12   4          0.29         -2.41         2.41 o                         
   4 -12   4          0.24         -0.93         3.20 o                         
   5 -12   4          0.32         -1.98         3.49 o                         
   6 -12   4          0.29         -4.18         4.18 o                         
   7 -12   4          0.72         -3.06         5.24 o                         
   8 -12   4          3.10          4.54         5.43 o                         
  -7 -11   4          1.79          1.17         3.92 o                         
  -6 -11   4          2.54         -0.73         3.83 o                         
  -5 -11   4         21.56         27.04         4.92 o                         
  -4 -11   4         79.08         85.65         7.69 o                         
  -3 -11   4         39.33         41.21         5.31 o                         
  -2 -11   4        133.56        139.34         7.49 o                         
  -1 -11   4         88.62         98.71         5.42 o                         
   0 -11   4          0.03         -3.02         3.02 o                         
   1 -11   4          0.22         -2.92         2.92 o                         
   2 -11   4         38.39         48.10         5.19 o                         
   3 -11   4         13.90          4.81         3.48 o                         
   4 -11   4         10.77         16.84         4.03 o                         
   5 -11   4         26.20         21.75         4.55 o                         
   6 -11   4          7.79          2.91         3.94 o                         
   7 -11   4          0.84          1.13         4.94 o                         
   8 -11   4          3.90         -0.47         6.43 o                         
   9 -11   4          0.68          3.04         6.18 o                         
  -8 -10   4          3.88         -4.20         4.20 o                         
  -7 -10   4          1.16         -0.68         5.07 o                         
  -6 -10   4          0.20         -2.42         4.75 o                         
  -5 -10   4         25.38         22.88         5.41 o                         
  -4 -10   4          0.15         -1.89         4.58 o                         
  -3 -10   4        382.06        377.04        15.21 o                         
  -2 -10   4          4.07          4.63         2.15 o                         
  -1 -10   4          0.16         -0.64         1.75 o                         
   0 -10   4          0.49         -2.03         2.03 o                         
   1 -10   4          0.85         -2.43         2.43 o                         
   2 -10   4         52.14         48.86         4.95 o                         
   3 -10   4         16.73         17.69         3.75 o                         
   4 -10   4        303.65        338.52        16.54 o                         
   5 -10   4         20.46         16.67         4.41 o                         
   6 -10   4         82.84         84.12         8.39 o                         
   7 -10   4          7.39          6.89         3.88 o                         
   8 -10   4         29.79         27.50         5.41 o                         
   9 -10   4          6.54          8.28         4.45 o                         
  10 -10   4          0.39          0.42         4.98 o                         
  -9  -9   4          1.08          8.45         5.53 o                         
  -8  -9   4          0.19          2.12         4.33 o                         
  -7  -9   4          2.41          3.64         4.39 o                         
  -6  -9   4          5.18          4.45         4.95 o                         
  -5  -9   4         17.33         15.59         5.58 o                         
  -4  -9   4         66.52         58.18         6.55 o                         
  -3  -9   4         41.14         45.38         3.84 o                         
  -2  -9   4          3.26          2.44         1.94 o                         
  -1  -9   4         57.20         57.86         5.56 o                         
   0  -9   4         49.85         46.75         4.41 o                         
   1  -9   4         11.29         11.97         1.80 o                         
   2  -9   4          1.46          0.55         2.54 o                         
   3  -9   4         32.98         32.35         3.99 o                         
   4  -9   4         80.87         84.54         6.60 o                         
   5  -9   4        329.54        367.58        14.24 o                         
   6  -9   4         21.03         17.48         4.94 o                         
   7  -9   4          0.16          0.12         2.98 o                         
   8  -9   4          2.54          9.74         4.23 o                         
   9  -9   4          0.82         -3.11         3.11 o                         
  10  -9   4          0.20         -0.19         5.01 o                         
 -10  -8   4          0.01         -1.77         5.26 o                         
  -9  -8   4         13.97         10.64         5.01 o                         
  -8  -8   4         10.97         14.80         5.35 o                         
  -7  -8   4         12.36          9.14         4.20 o                         
  -6  -8   4         58.76         96.73        14.24 o                         
  -5  -8   4          0.26         -3.41         4.63 o                         
  -4  -8   4         26.87         19.48         2.97 o                         
  -3  -8   4        139.16        148.54         4.91 o                         
  -2  -8   4        486.05        492.60        14.04 o                         
  -1  -8   4         18.24         20.62         2.89 o                         
   0  -8   4         78.90         90.79         5.08 o                         
   1  -8   4         81.39         86.47         6.83 o                         
   2  -8   4         33.00         25.33         2.69 o                         
   3  -8   4        751.41        736.63        21.46 o                         
   4  -8   4         86.49         93.32         6.38 o                         
   5  -8   4        119.58        118.82         7.22 o                         
   6  -8   4          1.27          1.61         2.78 o                         
   7  -8   4          0.19          2.47         2.82 o                         
   8  -8   4         10.65          8.15         4.65 o                         
   9  -8   4          0.19         -0.53         3.81 o                         
  10  -8   4         19.59         24.11         5.23 o                         
 -10  -7   4          0.69          2.41         4.59 o                         
  -9  -7   4          8.31          4.30         4.53 o                         
  -8  -7   4         39.15         40.03         7.52 o                         
  -7  -7   4          0.75          0.35         3.37 o                         
  -6  -7   4         14.72          9.09         3.53 o                         
  -5  -7   4          3.46          4.98         2.75 o                         
  -4  -7   4         59.53         50.01         3.71 o                         
  -3  -7   4         74.60         77.94         4.45 o                         
  -2  -7   4       1119.15       1095.06        23.40 o                         
  -1  -7   4          2.21          2.93         1.29 o                         
   0  -7   4        786.58        778.30        21.56 o                         
   1  -7   4         31.58         33.40         4.02 o                         
   2  -7   4        344.59        309.12        11.12 o                         
   3  -7   4          9.07          7.44         1.65 o                         
   4  -7   4         10.39          6.62         2.16 o                         
   5  -7   4         28.85         26.90         3.82 o                         
   6  -7   4          9.69          5.55         2.83 o                         
   7  -7   4         14.70         11.67         3.48 o                         
   8  -7   4          0.06          0.52         3.02 o                         
   9  -7   4          0.05         -1.57         3.83 o                         
  10  -7   4          0.80         -2.65         4.48 o                         
 -11  -6   4          3.50          4.47         5.42 o                         
 -10  -6   4          7.09          1.13         4.34 o                         
  -9  -6   4          0.02         -1.63         3.67 o                         
  -8  -6   4         21.46         19.99         5.00 o                         
  -7  -6   4         25.82         18.65         3.87 o                         
  -6  -6   4          4.66          1.90         2.87 o                         
  -5  -6   4         23.11         23.64         3.52 o                         
  -4  -6   4         59.73         67.05         6.11 o                         
  -3  -6   4        334.54        358.67        12.67 o                         
  -2  -6   4        195.12        213.48         5.90 o                         
  -1  -6   4         45.35         41.95         2.11 o                         
   0  -6   4        460.21        517.35        13.88 o                         
   1  -6   4         95.03         84.68         4.07 o                         
   2  -6   4        787.77        771.87        23.43 o                         
   3  -6   4        439.18        459.87        12.40 o                         
   4  -6   4        288.99        280.95         9.99 o                         
   5  -6   4         67.02         70.60         4.08 o                         
   6  -6   4         33.81         27.11         4.11 o                         
   7  -6   4          9.86         15.89         3.54 o                         
   8  -6   4         12.18         13.28         3.29 o                         
   9  -6   4         36.25         34.20         5.88 o                         
  10  -6   4         14.23         24.13         5.66 o                         
  11  -6   4          0.67         -4.11         6.27 o                         
 -11  -5   4          4.19         11.27         5.95 o                         
 -10  -5   4          0.85          3.85         4.51 o                         
  -9  -5   4          0.00          3.42         3.82 o                         
  -8  -5   4        131.67        119.82         9.78 o                         
  -7  -5   4          0.20          0.97         3.00 o                         
  -6  -5   4         31.40         32.48         3.29 o                         
  -5  -5   4         20.64         21.24         2.24 o                         
  -4  -5   4          1.18          1.89         2.32 o                         
  -3  -5   4         94.39        105.11         4.00 o                         
  -2  -5   4       1141.24       1175.86        27.19 o                         
  -1  -5   4        489.80        484.60        11.32 o                         
   0  -5   4        462.26        457.24        12.27 o                         
   1  -5   4        383.81        349.03        10.51 o                         
   2  -5   4          2.84          0.47         0.96 o                         
   3  -5   4        394.81        420.82        11.36 o                         
   4  -5   4         18.20         19.98         2.16 o                         
   5  -5   4         16.16         16.32         2.98 o                         
   6  -5   4          4.14          4.70         2.42 o                         
   7  -5   4          4.19          0.78         4.51 o                         
   8  -5   4         26.24         31.33         4.21 o                         
   9  -5   4          0.43         -3.08         3.08 o                         
  10  -5   4          2.71         -4.98         4.98 o                         
  11  -5   4          8.36          5.20         7.93 o                         
 -12  -4   4          4.43         -1.64         5.45 o                         
 -11  -4   4          6.69          2.16         5.00 o                         
 -10  -4   4         22.28         21.88         5.54 o                         
  -9  -4   4          3.99          3.19         5.65 o                         
  -8  -4   4          2.88          1.08         2.72 o                         
  -7  -4   4         13.76         21.23         3.52 o                         
  -6  -4   4         37.64         34.99         3.02 o                         
  -5  -4   4        263.51        281.17         8.82 o                         
  -4  -4   4          0.06         -0.21         1.31 o                         
  -3  -4   4        106.20        134.32         7.41 o                         
  -2  -4   4        208.94        211.52         5.97 o                         
  -1  -4   4         55.72         63.58         2.28 o                         
   0  -4   4        223.34        231.31         5.15 o                         
   1  -4   4          0.53         -0.33         0.97 o                         
   2  -4   4        265.21        274.69         7.53 o                         
   3  -4   4         75.60         60.55         3.01 o                         
   4  -4   4        316.22        307.81        12.24 o                         
   5  -4   4         34.89         30.30         3.30 o                         
   6  -4   4         25.99         15.49         3.47 o                         
   7  -4   4        112.40        105.75         8.70 o                         
   8  -4   4         19.56         20.94         4.92 o                         
   9  -4   4          5.50          4.58         3.96 o                         
  10  -4   4          1.49          1.01         4.29 o                         
  11  -4   4         27.50         25.18         7.95 o                         
 -12  -3   4          1.53         -4.50         4.50 o                         
 -11  -3   4          0.00          6.87         4.69 o                         
 -10  -3   4         10.37          5.04         4.03 o                         
  -9  -3   4          2.16          4.66         3.30 o                         
  -8  -3   4         18.87         17.55         4.23 o                         
  -7  -3   4        133.84        146.10         7.89 o                         
  -6  -3   4         20.03         16.39         4.07 o                         
  -5  -3   4         56.80         70.34         4.43 o                         
  -4  -3   4        152.68        157.65         6.52 o                         
  -3  -3   4         47.38         49.13         2.44 o                         
  -2  -3   4          1.14         -0.98         0.98 o                         
  -1  -3   4        764.93        718.05        14.39 o                         
   0  -3   4         13.90          9.58         0.83 o                         
   1  -3   4        635.64        631.11        14.46 o                         
   2  -3   4          8.93         13.13         1.44 o                         
   3  -3   4        149.58        140.26         6.05 o                         
   4  -3   4         46.52         49.91         3.78 o                         
   5  -3   4         30.98         26.66         3.21 o                         
   6  -3   4          0.25         -1.61         3.63 o                         
   7  -3   4         24.38         15.75         3.21 o                         
   8  -3   4         41.11         36.94         4.30 o                         
   9  -3   4          0.99          2.67         3.71 o                         
  10  -3   4          4.63          1.97         4.59 o                         
 -13  -2   4          2.98          5.45         7.10 o                         
 -12  -2   4          9.94         15.27         6.08 o                         
 -11  -2   4         31.06         28.32         5.82 o                         
 -10  -2   4          4.42          2.13         3.11 o                         
  -9  -2   4         87.76         92.12         7.20 o                         
  -8  -2   4        202.76        188.96         9.52 o                         
  -7  -2   4         26.76         21.69         3.49 o                         
  -6  -2   4        306.45        296.76        10.94 o                         
  -5  -2   4        366.82        327.31         9.94 o                         
  -4  -2   4         77.99         81.06         3.18 o                         
  -3  -2   4        229.89        237.82         6.87 o                         
  -2  -2   4         32.75         33.33         1.74 o                         
  -1  -2   4       1093.36       1033.39        22.06 o                         
   0  -2   4         40.82         42.25         1.41 o                         
   1  -2   4        698.25        717.49        13.69 o                         
   2  -2   4         12.88         18.26         1.54 o                         
   3  -2   4        594.16        618.08        17.14 o                         
   4  -2   4         56.92         54.55         3.62 o                         
   5  -2   4         45.27         42.15         3.42 o                         
   6  -2   4         20.48         17.10         2.97 o                         
   7  -2   4         34.60         35.57         4.06 o                         
   8  -2   4          0.61         -1.54         3.27 o                         
   9  -2   4          9.66          5.54         4.15 o                         
  10  -2   4          3.91          8.77         4.57 o                         
 -13  -1   4         23.12         13.99        14.77 o                         
 -12  -1   4         46.95         62.91        11.45 o                         
 -11  -1   4          1.47          4.23         3.96 o                         
 -10  -1   4          0.11         -2.48         2.64 o                         
  -9  -1   4          0.45         -2.24         2.92 o                         
  -8  -1   4        142.06        150.68         5.91 o                         
  -7  -1   4         39.44         48.85         2.92 o                         
  -6  -1   4        324.78        353.55        10.91 o                         
  -5  -1   4        483.77        485.37        14.02 o                         
  -4  -1   4        279.16        300.90         9.34 o                         
  -3  -1   4         67.21         69.17         2.28 o                         
  -2  -1   4        724.21        697.58        13.12 o                         
  -1  -1   4         98.23         88.85         2.13 o                         
   0  -1   4        576.86        555.70        10.26 o                         
   1  -1   4        365.28        368.54         7.15 o                         
   2  -1   4        135.75        135.60         4.72 o                         
   3  -1   4         33.13         36.17         2.19 o                         
   4  -1   4         72.97         79.33         3.46 o                         
   5  -1   4          2.81          2.47         1.24 o                         
   6  -1   4         60.03         55.97         3.66 o                         
   7  -1   4         13.46          7.42         5.75 o                         
   8  -1   4          4.21         -2.52         2.97 o                         
   9  -1   4          2.37         -1.11         3.64 o                         
  10  -1   4          5.87         12.28         4.98 o                         
 -13   0   4          5.13         -0.83         7.62 o                         
 -12   0   4          0.98          0.76         4.58 o                         
 -11   0   4         20.56         14.39         4.14 o                         
 -10   0   4         16.46         13.69         4.64 o                         
  -9   0   4        263.29        258.02        10.23 o                         
  -8   0   4        231.41        232.35         9.14 o                         
  -7   0   4        277.62        278.73         8.52 o                         
  -6   0   4        127.85        146.74         5.12 o                         
  -5   0   4       1218.64       1243.88        32.98 o                         
  -4   0   4       1442.82       1402.65        31.47 o                         
  -3   0   4          2.93          2.63         0.66 o                         
  -2   0   4          0.32          0.41         0.41 o                         
  -1   0   4         11.27          8.72         0.65 o                         
   0   0   4       1656.68       1642.02        31.65 o                         
   1   0   4        184.26        186.37         4.94 o                         
   2   0   4          3.66          0.95         0.93 o                         
   3   0   4          0.07         -0.95         0.95 o                         
   4   0   4        436.97        466.50        11.49 o                         
   5   0   4         67.91         60.57         3.44 o                         
   6   0   4         18.77         14.63         2.91 o                         
   7   0   4         23.09         17.10         3.78 o                         
   8   0   4          1.90          4.82         3.37 o                         
   9   0   4          3.92          2.01         3.82 o                         
  10   0   4          4.22          8.58         4.65 o                         
 -13   1   4          6.91          8.29         9.15 o                         
 -12   1   4          2.01          4.12         4.15 o                         
 -11   1   4          7.63          0.88         3.46 o                         
 -10   1   4         23.27         26.73         3.83 o                         
  -9   1   4        691.83        685.23        22.02 o                         
  -8   1   4        212.75        215.98         8.21 o                         
  -7   1   4         31.84         28.27         2.91 o                         
  -6   1   4        133.31        135.88         5.85 o                         
  -5   1   4        414.77        399.30        10.93 o                         
  -4   1   4        907.23        896.86        19.47 o                         
  -3   1   4          0.00         -0.51         0.51 o                         
  -2   1   4        227.64        239.64         5.42 o                         
  -1   1   4          2.52          4.15         0.69 o                         
   0   1   4       1588.49       1530.43        49.88 o                         
   1   1   4        623.41        631.52        15.37 o                         
   2   1   4        611.50        652.27        16.31 o                         
   3   1   4        150.27        142.38         6.74 o                         
   4   1   4         22.81         23.23         2.03 o                         
   5   1   4         50.13         62.13         5.25 o                         
   6   1   4          3.62         -0.63         2.02 o                         
   7   1   4          1.87          3.08         3.05 o                         
   8   1   4          6.15          1.89         3.36 o                         
   9   1   4         17.20         20.60         5.03 o                         
  10   1   4          3.67          5.62         5.98 o                         
 -13   2   4         10.92          2.40         6.27 o                         
 -12   2   4          4.61          6.25         3.77 o                         
 -11   2   4          1.35          0.23         2.77 o                         
 -10   2   4          9.63         10.53         3.12 o                         
  -9   2   4        322.57        311.01        11.91 o                         
  -8   2   4        135.79        149.34         6.59 o                         
  -7   2   4        160.27        173.90         8.25 o                         
  -6   2   4        247.61        259.89         8.86 o                         
  -5   2   4        548.50        513.06        19.05 o                         
  -4   2   4         54.14         62.98         2.60 o                         
  -3   2   4         45.91         61.91         2.13 o                         
  -2   2   4        214.61        198.77         4.97 o                         
  -1   2   4       1248.70       1265.08        28.20 o                         
   0   2   4        807.45        746.97        17.14 o                         
   1   2   4        461.95        512.43        17.05 o                         
   2   2   4        150.01        155.17         4.70 o                         
   3   2   4         90.66         83.11         2.83 o                         
   4   2   4         11.21          9.71         1.45 o                         
   5   2   4        195.66        175.07         7.72 o                         
   6   2   4          3.69         -0.68         2.21 o                         
   7   2   4         10.11          5.65         4.57 o                         
   8   2   4          0.14         -2.99         2.99 o                         
   9   2   4          2.52         -0.84         3.70 o                         
 -13   3   4          0.92         -5.50         5.50 o                         
 -12   3   4          0.74          2.57         4.13 o                         
 -11   3   4         27.90         17.67         5.17 o                         
 -10   3   4        461.82        471.90        19.16 o                         
  -9   3   4         17.29         12.17         3.80 o                         
  -8   3   4          4.84          7.07         2.72 o                         
  -7   3   4          5.09          2.56         2.21 o                         
  -6   3   4        374.45        377.95        12.07 o                         
  -5   3   4          1.25         -0.43         1.44 o                         
  -4   3   4         80.43         92.28         3.55 o                         
  -3   3   4        122.15        124.86         3.87 o                         
  -2   3   4        232.32        253.77         6.28 o                         
  -1   3   4       2065.45       2083.85        49.22 o                         
   0   3   4        735.49        705.88        19.10 o                         
   1   3   4        376.48        376.93        19.49 o                         
   2   3   4        389.32        371.41        16.33 o                         
   3   3   4        240.82        225.58         7.63 o                         
   4   3   4         92.12         98.22         4.57 o                         
   5   3   4         87.19         82.33         6.13 o                         
   6   3   4         20.13         15.99         3.41 o                         
   7   3   4         16.85         14.99         3.48 o                         
   8   3   4          4.91         12.05         5.75 o                         
   9   3   4          0.31          1.61         5.82 o                         
 -13   4   4          2.39          0.50         5.21 o                         
 -12   4   4          3.48          0.83         4.03 o                         
 -11   4   4         37.84         34.75         4.69 o                         
 -10   4   4         38.11         49.57         5.05 o                         
  -9   4   4        128.08        147.36         7.09 o                         
  -8   4   4         69.33         74.21         4.52 o                         
  -7   4   4          7.85          2.30         1.63 o                         
  -6   4   4         18.93         20.12         2.66 o                         
  -5   4   4          0.00         -0.17         1.42 o                         
  -4   4   4         28.58         29.24         2.66 o                         
  -3   4   4       1650.80       1697.17        41.08 o                         
  -2   4   4       1284.39       1234.06        27.96 o                         
  -1   4   4        254.11        237.56         5.82 o                         
   0   4   4         42.31         45.43         2.60 o                         
   1   4   4         42.44         38.26         5.74 o                         
   2   4   4        245.34        267.53        25.39 o                         
   3   4   4        200.59        203.43        10.99 o                         
   4   4   4        749.29        693.76        28.39 o                         
   5   4   4         42.50         37.33         6.93 o                         
   6   4   4          1.26          1.77         3.85 o                         
   7   4   4          0.47         -0.68         4.52 o                         
   8   4   4         10.58         20.73         6.81 o                         
 -13   5   4          1.23          6.45         5.22 o                         
 -12   5   4          6.01          7.00         4.60 o                         
 -11   5   4        120.14        132.20        10.14 o                         
 -10   5   4         22.61         29.19         5.82 o                         
  -9   5   4        192.56        197.71         7.74 o                         
  -8   5   4         45.72         37.83         3.26 o                         
  -7   5   4          0.00         -1.66         1.66 o                         
  -6   5   4         33.76         32.71         3.37 o                         
  -5   5   4         52.45         49.15         3.62 o                         
  -4   5   4        405.11        451.14        13.82 o                         
  -3   5   4        219.73        201.35         6.32 o                         
  -2   5   4        693.22        671.33        17.25 o                         
  -1   5   4         10.39         13.82         1.38 o                         
   0   5   4        267.37        268.87         7.66 o                         
   1   5   4        187.83        168.23        11.37 o                         
   2   5   4        227.61        248.12        22.21 o                         
   3   5   4        129.57        111.88         8.84 o                         
   4   5   4         50.95         40.21         7.00 o                         
   5   5   4        120.05        116.84        10.67 o                         
   6   5   4         21.27         14.05         8.46 o                         
   7   5   4          4.57          4.14         5.76 o                         
   8   5   4          1.05          4.05         5.59 o                         
 -13   6   4          0.77         -4.78         4.78 o                         
 -12   6   4          6.49         -3.24         4.09 o                         
 -11   6   4          1.22          1.89         6.12 o                         
 -10   6   4         88.82        107.03         7.93 o                         
  -9   6   4          1.34         -0.48         2.91 o                         
  -8   6   4          0.97         -2.54         2.54 o                         
  -7   6   4          0.31          0.48         2.12 o                         
  -6   6   4          7.70          3.85         2.24 o                         
  -5   6   4         20.15         21.96         3.25 o                         
  -4   6   4        333.34        349.88        11.46 o                         
  -3   6   4        116.93        119.10         3.81 o                         
  -2   6   4        310.26        313.16         8.12 o                         
  -1   6   4         83.28         83.25         3.62 o                         
   0   6   4         21.42         23.25         1.56 o                         
   1   6   4          0.06         -0.90         1.69 o                         
   2   6   4         91.48         96.02        10.39 o                         
   3   6   4          1.73          1.94         4.53 o                         
   4   6   4         31.66         31.32        10.27 o                         
   5   6   4         63.49         65.29         9.47 o                         
   6   6   4          5.34          9.66         5.26 o                         
   7   6   4         37.21         19.54         7.77 o                         
 -13   7   4          3.88         -0.59         5.42 o                         
 -12   7   4          4.08          0.69         5.23 o                         
 -11   7   4          1.29         -3.40         3.40 o                         
 -10   7   4          0.64         -3.36         3.36 o                         
  -9   7   4          4.04          2.66         3.16 o                         
  -8   7   4          0.84         -3.02         3.02 o                         
  -7   7   4          0.07          0.92         2.64 o                         
  -6   7   4          6.62          0.84         3.01 o                         
  -5   7   4         15.73         10.39         2.82 o                         
  -4   7   4         85.16         83.50         4.81 o                         
  -3   7   4          1.86          2.37         1.42 o                         
  -2   7   4          3.64          1.19         1.96 o                         
  -1   7   4         10.74          8.37         1.68 o                         
   0   7   4          1.07          0.42         0.99 o                         
   1   7   4         24.95         22.89         6.14 o                         
   2   7   4          1.54         -0.93         5.69 o                         
   3   7   4          9.61          6.96         4.21 o                         
   4   7   4         11.03          9.31         4.13 o                         
   5   7   4         16.92         18.35         7.34 o                         
   6   7   4         40.73         38.24         9.23 o                         
 -12   8   4          1.97         -1.95         4.04 o                         
 -11   8   4          8.13          8.55         4.61 o                         
 -10   8   4          1.05          1.00         3.38 o                         
  -9   8   4          7.64          6.08         3.33 o                         
  -8   8   4          8.96          1.65         2.91 o                         
  -7   8   4        137.29        146.07         8.55 o                         
  -6   8   4          1.76          6.76         3.03 o                         
  -5   8   4         19.09         15.81         3.34 o                         
  -4   8   4          2.98          3.82         2.36 o                         
  -3   8   4          7.21          1.20         2.15 o                         
  -2   8   4          6.44         -0.12         2.31 o                         
  -1   8   4          0.03          3.00         1.94 o                         
   0   8   4         11.20          6.89         3.61 o                         
   1   8   4          3.20          3.64         3.91 o                         
   2   8   4         21.19         13.26         4.32 o                         
   3   8   4          2.29          0.78         4.63 o                         
   4   8   4          0.28         -1.40         3.74 o                         
   5   8   4          8.78          4.22         5.43 o                         
 -12   9   4         10.14         10.46         5.22 o                         
 -11   9   4          0.16         -1.59         4.78 o                         
 -10   9   4          5.81          5.94         6.02 o                         
  -9   9   4         41.25         40.73         6.09 o                         
  -8   9   4         30.10         26.09         5.68 o                         
  -7   9   4          4.72          3.51         3.32 o                         
  -6   9   4          2.74          1.27         2.71 o                         
  -5   9   4         12.97         15.70         3.82 o                         
  -4   9   4          2.53         -1.17         2.08 o                         
  -3   9   4         13.13         16.38         3.86 o                         
  -2   9   4         16.81         14.68         2.72 o                         
  -1   9   4         26.44         26.54         3.69 o                         
   0   9   4         78.13         78.21         6.84 o                         
   1   9   4         10.45          8.91         4.45 o                         
   2   9   4          0.02          0.08         3.83 o                         
   3   9   4         10.65         11.56         8.84 o                         
   4   9   4          1.08         -5.31         5.31 o                         
   5   9   4          0.01         11.60        12.69 o                         
 -11  10   4          5.78          4.57         4.63 o                         
 -10  10   4         11.28          4.13         5.08 o                         
  -9  10   4         32.66         43.60         7.91 o                         
  -8  10   4         14.77          7.54         5.66 o                         
  -7  10   4         12.82         13.08         5.08 o                         
  -6  10   4         89.78         89.30         9.06 o                         
  -5  10   4          4.42          5.74         4.10 o                         
  -4  10   4         63.30         70.00         6.66 o                         
  -3  10   4          7.65          7.11         3.13 o                         
  -2  10   4         12.34         15.08         4.58 o                         
  -1  10   4         71.07         77.69         6.04 o                         
   0  10   4          1.06          4.20         5.57 o                         
   1  10   4          2.10          4.17         4.40 o                         
   2  10   4          0.78          2.38         5.77 o                         
   3  10   4          2.34          4.36         9.74 o                         
 -10  11   4         10.88         15.26         7.68 o                         
  -9  11   4          2.07          5.57         8.09 o                         
  -8  11   4         44.88         59.70         9.65 o                         
  -7  11   4          0.19         -1.66         4.57 o                         
  -6  11   4         16.49         13.36         6.13 o                         
  -5  11   4         15.35         11.18         4.42 o                         
  -4  11   4         21.50         27.33         4.38 o                         
  -3  11   4          0.10         -2.62         2.99 o                         
  -2  11   4          2.19          2.81         3.21 o                         
  -1  11   4         27.86         39.55         7.25 o                         
   0  11   4         25.73         21.69         9.00 o                         
   1  11   4          5.38          7.81         6.25 o                         
   2  11   4          3.22         -0.70        10.12 o                         
  -9  12   4          1.83         -3.09         5.95 o                         
  -8  12   4         15.34         18.73         6.30 o                         
  -7  12   4          1.44         -6.27         6.27 o                         
  -6  12   4          6.10         -4.99         4.99 o                         
  -5  12   4         22.16         25.88         4.77 o                         
  -4  12   4          0.18         -2.17         3.28 o                         
  -3  12   4          7.39          5.52         3.47 o                         
  -2  12   4          0.35         -1.67         5.51 o                         
  -1  12   4          0.00          0.57         6.84 o                         
   0  12   4          1.99         -1.32         6.06 o                         
  -7  13   4          0.04          2.31         4.83 o                         
  -6  13   4          2.79          1.61         4.51 o                         
  -5  13   4          1.19          1.45         4.41 o                         
  -4  13   4          2.91         -2.24         4.81 o                         
  -3  13   4         13.48          9.83         7.83 o                         
  -2  13   4          9.51         10.68         8.27 o                         
  -1 -15   5          7.08          9.44         7.48 o                         
   0 -15   5          0.64         -2.52         7.42 o                         
   1 -15   5          0.07         -1.71         6.03 o                         
   2 -15   5          0.00         -1.38         6.11 o                         
   3 -15   5          3.48         -5.51         5.51 o                         
   4 -15   5          0.24          0.95         7.44 o                         
  -3 -14   5          0.51         -1.82         5.80 o                         
  -2 -14   5          4.89         -3.66         9.15 o                         
  -1 -14   5          1.73         -1.01         5.66 o                         
   0 -14   5         14.44          2.69         5.32 o                         
   1 -14   5         30.39         47.45         8.54 o                         
   2 -14   5         44.85         45.42         8.30 o                         
   3 -14   5          6.15          5.45         5.35 o                         
   4 -14   5          0.43         -0.45         5.11 o                         
   5 -14   5          0.30          6.89         6.44 o                         
   6 -14   5          0.69         -1.31         6.65 o                         
  -5 -13   5         35.97         49.92         7.90 o                         
  -4 -13   5          3.18          4.75         4.83 o                         
  -3 -13   5          0.03         -3.81         6.68 o                         
  -2 -13   5          6.84          6.08         5.91 o                         
  -1 -13   5         10.29          9.71         5.85 o                         
   0 -13   5          1.63          1.86         4.48 o                         
   1 -13   5          9.70          4.65         5.75 o                         
   2 -13   5          8.18          6.60         5.06 o                         
   3 -13   5          0.37          0.40         3.75 o                         
   4 -13   5          5.48          2.07         3.36 o                         
   5 -13   5          4.62          1.53         4.60 o                         
   6 -13   5          0.00          0.52         7.39 o                         
   7 -13   5          0.20         -1.58         6.83 o                         
  -6 -12   5          9.09         11.53         5.01 o                         
  -5 -12   5          0.28         -0.99         3.65 o                         
  -4 -12   5          3.42         -0.96         3.57 o                         
  -3 -12   5          0.45          1.63         4.00 o                         
  -2 -12   5          4.09          9.23         4.35 o                         
  -1 -12   5          0.03         -3.54         3.54 o                         
   0 -12   5          0.75         -1.76         3.34 o                         
   1 -12   5          0.90          1.12         3.92 o                         
   2 -12   5         13.74         22.83         5.03 o                         
   3 -12   5          4.20          5.57         3.49 o                         
   4 -12   5          0.42          1.49         3.58 o                         
   5 -12   5          5.62          4.76         4.73 o                         
   6 -12   5          1.82         -5.88         5.88 o                         
   7 -12   5          0.61         -2.76         5.64 o                         
   8 -12   5          0.15          1.07         6.17 o                         
  -7 -11   5          2.00         -3.29         4.02 o                         
  -6 -11   5          2.87          2.61         4.36 o                         
  -5 -11   5         19.12         19.59         7.06 o                         
  -4 -11   5         19.37         34.54         6.09 o                         
  -3 -11   5         17.11         16.77         5.27 o                         
  -2 -11   5         76.19         71.01         6.41 o                         
  -1 -11   5         23.72         26.28         4.48 o                         
   0 -11   5         25.27         19.43         4.27 o                         
   1 -11   5         25.93         30.97         4.89 o                         
   2 -11   5          4.75          2.73         3.17 o                         
   3 -11   5          3.46         -2.95         2.95 o                         
   4 -11   5         60.44         60.87         5.99 o                         
   5 -11   5          0.18         -3.97         3.97 o                         
   6 -11   5         10.07          9.69         4.90 o                         
   7 -11   5         28.20         33.83         6.71 o                         
   8 -11   5          3.55          0.39         4.12 o                         
   9 -11   5          7.34          4.67         6.40 o                         
  -8 -10   5          3.88         -2.64         4.16 o                         
  -7 -10   5         16.14          7.31         6.20 o                         
  -6 -10   5          6.41          4.12        11.92 o                         
  -5 -10   5         74.87         75.18         8.07 o                         
  -4 -10   5        134.74        122.71        15.40 o                         
  -3 -10   5          0.26          3.01         2.70 o                         
  -2 -10   5         32.23         34.64         3.34 o                         
  -1 -10   5         27.70         25.40         4.22 o                         
   0 -10   5         82.80         72.73         5.66 o                         
   1 -10   5          2.12         -2.43         2.59 o                         
   2 -10   5         40.48         36.47         4.41 o                         
   3 -10   5         15.91         22.47         3.84 o                         
   4 -10   5         66.19         67.89         5.88 o                         
   5 -10   5          0.12          0.51         2.84 o                         
   6 -10   5          0.00         -2.92         2.92 o                         
   7 -10   5          2.86         -0.98         3.95 o                         
   8 -10   5          8.71          6.65         5.14 o                         
   9 -10   5          2.62          3.63         5.74 o                         
  -9  -9   5          5.87         15.32         7.14 o                         
  -8  -9   5          0.32         -4.33         4.63 o                         
  -7  -9   5          0.42         -0.40         5.41 o                         
  -6  -9   5          0.19          2.00         4.33 o                         
  -5  -9   5        180.19        191.39        14.81 o                         
  -4  -9   5         70.18         72.77         7.56 o                         
  -3  -9   5        244.43        260.29         8.72 o                         
  -2  -9   5         66.94         61.02         4.06 o                         
  -1  -9   5         96.49        107.33         6.52 o                         
   0  -9   5        119.23        114.66         6.02 o                         
   1  -9   5          0.14         -1.25         2.18 o                         
   2  -9   5        213.72        229.45         8.51 o                         
   3  -9   5        103.98        109.11         6.68 o                         
   4  -9   5        126.49        135.38         7.46 o                         
   5  -9   5         91.69         79.28         5.42 o                         
   6  -9   5         63.15         57.86         6.05 o                         
   7  -9   5          3.53         -3.23         3.36 o                         
   8  -9   5          2.71         -3.40         3.40 o                         
   9  -9   5          3.11          4.73         4.88 o                         
 -10  -8   5          7.82         16.32         5.99 o                         
  -9  -8   5          1.03          4.62         4.61 o                         
  -8  -8   5         25.17         18.16         5.51 o                         
  -7  -8   5          1.81          8.53         5.75 o                         
  -6  -8   5          4.59          2.00         4.13 o                         
  -5  -8   5         16.90         17.08         4.96 o                         
  -4  -8   5        373.07        375.02        17.89 o                         
  -3  -8   5        222.65        236.98         8.41 o                         
  -2  -8   5         23.70         21.10         2.01 o                         
  -1  -8   5        282.08        277.61         9.60 o                         
   0  -8   5         13.09         12.76         1.66 o                         
   1  -8   5        304.78        292.96         9.90 o                         
   2  -8   5        388.96        411.13        14.36 o                         
   3  -8   5        177.60        187.35         8.24 o                         
   4  -8   5        641.16        687.25        20.22 o                         
   5  -8   5        192.32        196.73         7.88 o                         
   6  -8   5          0.11          2.20         3.04 o                         
   7  -8   5          0.16          0.99         3.43 o                         
   8  -8   5          8.71          5.18         4.54 o                         
   9  -8   5          0.38         -3.65         3.65 o                         
  10  -8   5          0.35          3.94         5.28 o                         
 -11  -7   5          3.09          2.37         5.08 o                         
 -10  -7   5          0.87         -1.62         4.54 o                         
  -9  -7   5         11.58          2.58         4.27 o                         
  -8  -7   5          2.38          1.41         4.94 o                         
  -7  -7   5         10.61         -3.23         4.12 o                         
  -6  -7   5         22.61         22.98         4.54 o                         
  -5  -7   5          1.89         -0.97         2.69 o                         
  -4  -7   5          5.46          1.75         2.75 o                         
  -3  -7   5         15.62         17.17         2.08 o                         
  -2  -7   5         51.83         52.30         3.38 o                         
  -1  -7   5        297.56        296.74         8.04 o                         
   0  -7   5         32.92         28.64         2.77 o                         
   1  -7   5        147.43        154.99         6.11 o                         
   2  -7   5        171.22        180.77         6.49 o                         
   3  -7   5        710.65        717.90        20.50 o                         
   4  -7   5         26.00         22.08         2.58 o                         
   5  -7   5          0.76          3.07         2.92 o                         
   6  -7   5          8.05          6.57         3.16 o                         
   7  -7   5         91.88        101.35         8.29 o                         
   8  -7   5          8.21          8.37         4.32 o                         
   9  -7   5          1.36          7.71         4.66 o                         
  10  -7   5         47.35         57.98        13.30 o                         
 -11  -6   5          0.23          1.74         5.02 o                         
 -10  -6   5         16.63         12.14         4.67 o                         
  -9  -6   5          0.01         -4.01         6.35 o                         
  -8  -6   5         61.00         56.49         7.00 o                         
  -7  -6   5          0.05         -1.29         2.63 o                         
  -6  -6   5         10.71          5.63         3.80 o                         
  -5  -6   5        108.73        101.81         8.76 o                         
  -4  -6   5         18.73         13.84         1.89 o                         
  -3  -6   5         34.59         40.29         3.91 o                         
  -2  -6   5          9.24          9.59         1.44 o                         
  -1  -6   5        116.51        122.03         4.61 o                         
   0  -6   5        122.35        121.04         4.66 o                         
   1  -6   5         81.02         80.76         4.07 o                         
   2  -6   5        120.46        118.86         4.47 o                         
   3  -6   5        141.05        135.46         5.02 o                         
   4  -6   5          4.22          3.58         1.82 o                         
   5  -6   5          7.74          6.30         2.90 o                         
   6  -6   5          1.12          0.52         2.61 o                         
   7  -6   5         13.70          9.03         3.93 o                         
   8  -6   5          0.26          2.64         3.14 o                         
   9  -6   5          5.92          6.78         4.30 o                         
  10  -6   5          0.76         -2.58         5.67 o                         
 -12  -5   5          1.27         -1.36         5.79 o                         
 -11  -5   5          3.79          2.05         5.23 o                         
 -10  -5   5          0.80         -1.96         5.18 o                         
  -9  -5   5         29.50         17.22         4.74 o                         
  -8  -5   5         15.08          7.23         3.59 o                         
  -7  -5   5         96.34         91.88         7.00 o                         
  -6  -5   5        112.83        107.09         5.09 o                         
  -5  -5   5         32.05         22.25         3.47 o                         
  -4  -5   5        127.86        131.59         6.66 o                         
  -3  -5   5          1.32          0.47         1.19 o                         
  -2  -5   5         20.00         14.27         1.73 o                         
  -1  -5   5       1021.69        963.96        26.24 o                         
   0  -5   5       1209.85       1213.04        29.54 o                         
   1  -5   5        106.53        111.70         6.51 o                         
   2  -5   5        497.69        514.23        14.41 o                         
   3  -5   5          0.84          0.72         1.01 o                         
   4  -5   5          0.42         -1.50         2.14 o                         
   5  -5   5          7.07          6.98         2.96 o                         
   6  -5   5          0.81          1.55         3.03 o                         
   7  -5   5          2.89         -1.72         2.85 o                         
   8  -5   5          0.49         -1.79         2.84 o                         
   9  -5   5          4.28          2.89         5.06 o                         
  10  -5   5          0.11         -0.51         5.76 o                         
 -12  -4   5          0.25         -1.31         5.96 o                         
 -11  -4   5         10.45         14.10         5.52 o                         
 -10  -4   5          0.53         -0.21         3.79 o                         
  -9  -4   5         88.67         86.91         7.84 o                         
  -8  -4   5          2.64         -0.63         2.64 o                         
  -7  -4   5        207.55        193.87         9.57 o                         
  -6  -4   5         34.35         44.26         4.09 o                         
  -5  -4   5         30.86         29.34         2.23 o                         
  -4  -4   5        226.90        207.92         7.60 o                         
  -3  -4   5          7.22          2.20         1.21 o                         
  -2  -4   5        614.10        700.77        16.59 o                         
  -1  -4   5        940.86        955.66        20.61 o                         
   0  -4   5       1467.26       1667.64        34.72 o                         
   1  -4   5         38.39         41.26         3.09 o                         
   2  -4   5         55.88         52.54         2.49 o                         
   3  -4   5         74.52         55.78         4.61 o                         
   4  -4   5          0.66         -1.83         1.83 o                         
   5  -4   5         98.31        106.36         7.16 o                         
   6  -4   5          9.32          5.42         2.69 o                         
   7  -4   5        128.52        124.44         6.81 o                         
   8  -4   5         24.24         29.36         4.22 o                         
   9  -4   5          6.62         -0.69         4.21 o                         
  10  -4   5         31.29         28.43         6.55 o                         
 -12  -3   5         21.63         15.16         5.74 o                         
 -11  -3   5         12.09         11.68         6.32 o                         
 -10  -3   5          4.96          5.77         3.72 o                         
  -9  -3   5          0.09          2.68         2.96 o                         
  -8  -3   5        196.90        182.62         9.48 o                         
  -7  -3   5        307.60        288.14        11.23 o                         
  -6  -3   5         36.00         31.76         3.41 o                         
  -5  -3   5          7.41          7.47         1.20 o                         
  -4  -3   5        306.02        272.38         9.11 o                         
  -3  -3   5         67.82         65.24         3.50 o                         
  -2  -3   5         43.97         60.66         2.72 o                         
  -1  -3   5        350.67        377.28         9.44 o                         
   0  -3   5        211.80        238.88         5.61 o                         
   1  -3   5         32.36         28.07         1.40 o                         
   2  -3   5        254.48        227.15         8.48 o                         
   3  -3   5          2.46          1.67         1.64 o                         
   4  -3   5         81.11         84.88         7.26 o                         
   5  -3   5          1.20         -1.42         2.08 o                         
   6  -3   5        162.78        148.74         7.63 o                         
   7  -3   5         13.92         10.13         3.18 o                         
   8  -3   5          8.28          4.77         4.98 o                         
   9  -3   5          1.46         -3.14         4.22 o                         
  10  -3   5          8.07         13.75         5.48 o                         
 -13  -2   5          0.00          1.07         6.22 o                         
 -12  -2   5         24.30         32.76         6.99 o                         
 -11  -2   5          7.53         13.34         4.62 o                         
 -10  -2   5          3.44          2.89         2.97 o                         
  -9  -2   5        331.07        332.43        14.59 o                         
  -8  -2   5        162.53        177.17         9.23 o                         
  -7  -2   5        462.88        455.21        13.83 o                         
  -6  -2   5         69.01         65.79         3.49 o                         
  -5  -2   5        318.03        333.36        10.29 o                         
  -4  -2   5        248.96        233.81         9.67 o                         
  -3  -2   5        226.35        200.82         5.90 o                         
  -2  -2   5         23.36         25.68         1.77 o                         
  -1  -2   5        265.18        258.30         6.20 o                         
   0  -2   5        201.96        206.37         4.43 o                         
   1  -2   5         16.98         15.87         1.23 o                         
   2  -2   5         12.83          4.12         1.52 o                         
   3  -2   5        160.15        170.19         7.00 o                         
   4  -2   5          6.12          3.61         2.13 o                         
   5  -2   5         71.77         71.34         5.09 o                         
   6  -2   5         15.29         15.54         2.64 o                         
   7  -2   5          1.50          0.44         3.14 o                         
   8  -2   5         27.28         28.56         5.32 o                         
   9  -2   5          3.15         -1.97         3.73 o                         
  10  -2   5          1.13          1.72         4.81 o                         
 -13  -1   5         40.15         41.53         8.96 o                         
 -12  -1   5         16.63         21.90         5.93 o                         
 -11  -1   5         31.87         51.95         7.61 o                         
 -10  -1   5          0.06         -1.23         3.25 o                         
  -9  -1   5        583.22        592.82        19.42 o                         
  -8  -1   5         63.98         54.73         3.76 o                         
  -7  -1   5        172.23        174.39         6.66 o                         
  -6  -1   5         45.41         55.14         3.42 o                         
  -5  -1   5        986.68        952.19        25.86 o                         
  -4  -1   5        451.90        483.90        13.99 o                         
  -3  -1   5        324.52        330.22         7.84 o                         
  -2  -1   5        415.38        402.46         9.77 o                         
  -1  -1   5        349.62        380.00         8.78 o                         
   0  -1   5          4.79          3.42         0.71 o                         
   1  -1   5         70.32         78.23         2.79 o                         
   2  -1   5         14.26         16.12         1.56 o                         
   3  -1   5         53.28         56.93         2.81 o                         
   4  -1   5        119.79        118.02         6.01 o                         
   5  -1   5         75.75         75.88         5.26 o                         
   6  -1   5         13.65         20.84         3.82 o                         
   7  -1   5          0.06          0.37         2.85 o                         
   8  -1   5          3.43         -1.14         3.52 o                         
   9  -1   5          3.80          3.32         4.02 o                         
  10  -1   5          0.05         -0.69         5.05 o                         
 -13   0   5         10.30         13.55         5.95 o                         
 -12   0   5         19.44         14.45         5.30 o                         
 -11   0   5          0.00         -2.46         2.46 o                         
 -10   0   5        104.30        107.96         8.13 o                         
  -9   0   5          2.13         -1.56         2.51 o                         
  -8   0   5        136.91        127.70         5.95 o                         
  -7   0   5        183.99        194.67         7.29 o                         
  -6   0   5       1084.13       1150.72        35.28 o                         
  -5   0   5        271.04        305.39         8.19 o                         
  -4   0   5       1132.84       1139.51        25.90 o                         
  -3   0   5         78.65         84.99         2.83 o                         
  -2   0   5        266.17        287.99         6.87 o                         
  -1   0   5        117.45        122.03         3.43 o                         
   0   0   5         39.59         54.55         2.11 o                         
   1   0   5       1358.12       1317.73        34.03 o                         
   2   0   5          4.47          2.37         1.23 o                         
   3   0   5        420.23        455.02        11.19 o                         
   4   0   5         11.47         15.54         1.96 o                         
   5   0   5        244.66        242.14         9.33 o                         
   6   0   5         31.08         29.53         4.39 o                         
   7   0   5          0.89         -1.76         2.91 o                         
   8   0   5          0.46         -0.63         3.33 o                         
   9   0   5          0.06          5.23         4.10 o                         
 -13   1   5          0.25          3.02         5.82 o                         
 -12   1   5          1.21          1.07         4.98 o                         
 -11   1   5          1.96         -0.11         3.35 o                         
 -10   1   5         69.12         80.20         5.91 o                         
  -9   1   5          5.42          3.55         2.51 o                         
  -8   1   5         13.30         11.36         2.50 o                         
  -7   1   5        146.87        157.80         6.45 o                         
  -6   1   5         77.68         98.87         4.30 o                         
  -5   1   5        152.88        150.17         4.79 o                         
  -4   1   5        897.41        934.11        20.29 o                         
  -3   1   5         36.50         33.88         1.59 o                         
  -2   1   5        273.62        282.53         6.72 o                         
  -1   1   5        102.26        100.19         3.56 o                         
   0   1   5        775.22        730.07        15.95 o                         
   1   1   5          7.91          6.37         1.03 o                         
   2   1   5        434.39        439.67        13.87 o                         
   3   1   5         12.55         11.54         1.82 o                         
   4   1   5        694.76        670.37        18.70 o                         
   5   1   5          5.48          4.27         2.22 o                         
   6   1   5          2.11         -1.91         3.45 o                         
   7   1   5         17.02          7.27         4.81 o                         
   8   1   5         16.31         25.27         6.22 o                         
   9   1   5          0.27          4.62         4.81 o                         
 -13   2   5          1.65         -4.93         4.93 o                         
 -12   2   5          0.24         -0.19         3.73 o                         
 -11   2   5          0.68          1.43         3.92 o                         
 -10   2   5          4.97          4.89         3.13 o                         
  -9   2   5          1.62          0.01         2.25 o                         
  -8   2   5         38.67         35.76         3.73 o                         
  -7   2   5        182.62        194.22         8.21 o                         
  -6   2   5         78.22         81.29         4.19 o                         
  -5   2   5       1086.90       1136.03        30.55 o                         
  -4   2   5          0.91          2.41         1.20 o                         
  -3   2   5        143.85        150.97         4.17 o                         
  -2   2   5          3.02          2.01         0.92 o                         
  -1   2   5        297.39        330.17         8.37 o                         
   0   2   5        308.46        315.04         8.00 o                         
   1   2   5        136.08        142.46         5.07 o                         
   2   2   5          2.03          0.17         0.99 o                         
   3   2   5          0.05         -0.48         0.59 o                         
   4   2   5        867.04        871.59        26.13 o                         
   5   2   5         15.55         15.69         2.89 o                         
   6   2   5         33.25         28.57         5.07 o                         
   7   2   5         11.94         14.14         3.70 o                         
   8   2   5         18.98         27.09         7.16 o                         
   9   2   5          6.10          8.41         6.92 o                         
 -13   3   5         12.47          5.74         8.83 o                         
 -12   3   5          2.31          3.00         4.03 o                         
 -11   3   5         14.66         20.36         5.25 o                         
 -10   3   5        117.99        135.06         8.18 o                         
  -9   3   5         60.58         60.01         6.62 o                         
  -8   3   5         53.39         56.12         4.83 o                         
  -7   3   5          8.49          9.19         2.18 o                         
  -6   3   5        126.00        135.16         5.37 o                         
  -5   3   5         77.94         93.88         3.98 o                         
  -4   3   5          4.75          5.95         1.82 o                         
  -3   3   5          4.39          4.23         1.21 o                         
  -2   3   5         62.71         56.24         2.83 o                         
  -1   3   5        337.73        362.97        10.69 o                         
   0   3   5         28.77         33.24         2.18 o                         
   1   3   5          0.56         -2.22         2.22 o                         
   2   3   5         52.75         45.42         5.18 o                         
   3   3   5        191.72        191.20         9.26 o                         
   4   3   5         79.37         87.57         3.85 o                         
   5   3   5          8.03          7.61         2.39 o                         
   6   3   5          0.45         -0.26         3.70 o                         
   7   3   5         20.89         17.95         5.59 o                         
   8   3   5          4.83          9.49         6.18 o                         
 -13   4   5          0.68         -5.78         5.78 o                         
 -12   4   5          7.37          5.60         4.50 o                         
 -11   4   5         29.02         30.71         8.41 o                         
 -10   4   5         72.90         72.64         5.41 o                         
  -9   4   5          1.44          1.59         2.36 o                         
  -8   4   5        212.81        211.16         8.11 o                         
  -7   4   5          0.06         -1.56         1.56 o                         
  -6   4   5         81.67         69.82         4.54 o                         
  -5   4   5         19.10         23.15         2.95 o                         
  -4   4   5        101.23         97.84         4.76 o                         
  -3   4   5          0.19         -0.04         1.00 o                         
  -2   4   5          8.12          3.90         1.22 o                         
  -1   4   5         14.90         16.38         1.50 o                         
   0   4   5        113.13        111.41         4.18 o                         
   1   4   5         50.67         68.71         7.20 o                         
   2   4   5          0.23         -2.30         2.30 o                         
   3   4   5         79.67         75.20         7.55 o                         
   4   4   5         52.16         36.94         4.90 o                         
   5   4   5          5.49          9.42         3.61 o                         
   6   4   5         11.89         15.31         7.08 o                         
   7   4   5         21.19         23.48         6.82 o                         
   8   4   5          3.10          4.64         5.58 o                         
 -13   5   5          0.04         -4.74         4.74 o                         
 -12   5   5         56.89         61.39         7.77 o                         
 -11   5   5          6.24         -0.85         4.05 o                         
 -10   5   5        152.67        161.23         9.43 o                         
  -9   5   5         31.14         42.11         4.98 o                         
  -8   5   5          3.39          0.00         2.13 o                         
  -7   5   5          0.24         -1.76         1.76 o                         
  -6   5   5          5.99          2.01         1.95 o                         
  -5   5   5          1.06         -0.31         1.97 o                         
  -4   5   5         49.71         49.50         3.65 o                         
  -3   5   5        224.17        211.25         6.23 o                         
  -2   5   5         98.19         92.95         3.45 o                         
  -1   5   5         41.04         43.37         2.04 o                         
   0   5   5         38.69         40.64         4.83 o                         
   1   5   5         11.95         10.21         3.68 o                         
   3   5   5         13.65          9.99         4.07 o                         
   4   5   5         34.76         35.59         4.93 o                         
   5   5   5          4.19          6.00         3.94 o                         
   6   5   5          0.04         -0.15         4.90 o                         
   7   5   5          0.20          5.96         6.02 o                         
 -13   6   5          0.51          6.62         5.36 o                         
 -12   6   5          0.65         -3.12         3.54 o                         
 -11   6   5         68.08         85.44         8.38 o                         
 -10   6   5          5.61         -0.13         3.04 o                         
  -9   6   5          0.11          0.02         2.50 o                         
  -8   6   5          2.23         -0.05         2.24 o                         
  -7   6   5          0.00         -1.88         1.88 o                         
  -6   6   5          8.49         11.85         2.96 o                         
  -5   6   5         33.75         30.37         3.73 o                         
  -4   6   5        227.75        226.22         7.62 o                         
  -3   6   5        109.31        120.87         4.89 o                         
  -2   6   5        297.56        298.01         7.23 o                         
  -1   6   5         12.71         11.30         1.89 o                         
   0   6   5          2.48         -0.95         2.74 o                         
   1   6   5          4.87          3.78         2.70 o                         
   3   6   5          1.21          0.66         4.67 o                         
   4   6   5         48.59         50.63         7.05 o                         
   5   6   5          8.54          4.49         4.53 o                         
   6   6   5         19.80         14.27         6.35 o                         
 -13   7   5          2.91          2.06         5.41 o                         
 -12   7   5          0.12          3.12         5.47 o                         
 -11   7   5          7.71         10.45         4.81 o                         
 -10   7   5          5.04         -0.66         2.84 o                         
  -9   7   5         45.36         52.76         5.16 o                         
  -8   7   5         43.21         41.19         4.52 o                         
  -7   7   5          3.14          0.14         2.92 o                         
  -6   7   5          0.21         -2.29         2.30 o                         
  -5   7   5         10.34          7.72         2.77 o                         
  -4   7   5        192.48        208.90         8.08 o                         
  -3   7   5        125.30        136.31         5.50 o                         
  -2   7   5        321.29        320.75         9.80 o                         
  -1   7   5          0.03         -2.00         2.10 o                         
   0   7   5         10.15          6.35         3.41 o                         
   1   7   5          0.63          1.11         3.04 o                         
   2   7   5          2.61          3.63         4.58 o                         
   3   7   5         61.70         65.17         9.62 o                         
   4   7   5          0.10          1.74         4.10 o                         
   5   7   5          6.90          7.83         5.23 o                         
   6   7   5          4.24          5.30         9.35 o                         
 -12   8   5          4.76         13.23         5.78 o                         
 -11   8   5          0.11          0.24         4.07 o                         
 -10   8   5         26.85         29.39         4.98 o                         
  -9   8   5         35.43         44.31         4.98 o                         
  -8   8   5        110.84        125.46         8.44 o                         
  -7   8   5         26.53         24.27         4.18 o                         
  -6   8   5         48.77         56.32         5.36 o                         
  -5   8   5          4.60          2.04         3.01 o                         
  -4   8   5        134.47        147.08         7.65 o                         
  -3   8   5          0.03         -0.83         1.90 o                         
  -2   8   5         52.07         54.31         4.26 o                         
  -1   8   5          7.47          4.34         2.48 o                         
   0   8   5         11.90         10.77         3.86 o                         
   1   8   5          0.20         -4.99         5.85 o                         
   2   8   5          6.44          6.80         4.09 o                         
   3   8   5          4.24          6.53         4.00 o                         
   4   8   5         27.14         20.96        14.85 o                         
   5   8   5          2.96          3.60         5.88 o                         
 -12   9   5          1.71         -4.65         4.65 o                         
 -11   9   5          6.63          3.69         5.30 o                         
 -10   9   5         15.79         17.78         4.99 o                         
  -9   9   5         13.95         15.06         4.40 o                         
  -8   9   5          4.22          0.63         3.47 o                         
  -7   9   5         48.52         52.10         6.48 o                         
  -6   9   5          0.70         -1.94         3.30 o                         
  -5   9   5         11.38         10.61         4.72 o                         
  -4   9   5          3.38          1.24         2.66 o                         
  -3   9   5         43.25         34.43         7.21 o                         
  -2   9   5         11.07         10.22         2.70 o                         
  -1   9   5         45.64         50.44         6.85 o                         
   0   9   5         12.08         16.02         4.63 o                         
   1   9   5          7.31          9.45         5.02 o                         
   2   9   5          0.12         -7.70         7.94 o                         
   3   9   5          0.00         -1.85         4.71 o                         
   4   9   5         13.88         12.58         7.61 o                         
 -11  10   5          1.37         -0.23         6.95 o                         
 -10  10   5          0.90         -2.60         7.52 o                         
  -9  10   5          5.10          3.51         4.74 o                         
  -8  10   5         26.38         26.74         7.97 o                         
  -7  10   5         31.39         35.93         7.07 o                         
  -6  10   5          1.78         10.42         4.69 o                         
  -5  10   5         64.51         73.72         6.95 o                         
  -4  10   5          8.38          2.89         4.32 o                         
  -3  10   5         51.80         55.91         5.27 o                         
  -2  10   5          9.96          8.24         3.30 o                         
  -1  10   5          6.57          8.56         5.18 o                         
   0  10   5          3.99          3.55         6.93 o                         
   1  10   5          0.25          6.05         4.84 o                         
   2  10   5          8.97         14.99         7.45 o                         
 -10  11   5          3.82          1.33         6.04 o                         
  -9  11   5          0.49          3.48         6.12 o                         
  -8  11   5          0.35          0.72         4.38 o                         
  -7  11   5          0.27          8.87         5.03 o                         
  -6  11   5         26.46         24.25         5.55 o                         
  -5  11   5          0.45          1.95         3.83 o                         
  -4  11   5          0.63         -0.23         2.96 o                         
  -3  11   5         21.32         28.27         4.90 o                         
  -2  11   5          2.88          4.86         5.39 o                         
  -1  11   5         39.58         34.08         7.30 o                         
   0  11   5          2.39          2.33         6.47 o                         
   1  11   5          8.10          1.36         5.81 o                         
  -9  12   5          8.33         21.02         9.71 o                         
  -8  12   5          1.23         -2.15         8.16 o                         
  -7  12   5         12.75         -2.73         5.51 o                         
  -6  12   5          0.27         -4.18         4.45 o                         
  -5  12   5          4.10          5.14         3.92 o                         
  -4  12   5          1.52          2.47         4.99 o                         
  -3  12   5          2.79         -2.30         7.46 o                         
  -2  12   5          6.98          4.88         5.98 o                         
  -1  12   5          0.90         -5.20         7.66 o                         
  -1 -15   6          7.81         15.70         9.49 o                         
   0 -15   6          3.00          3.76         8.06 o                         
   1 -15   6          0.00          2.78         5.91 o                         
   2 -15   6          0.05          7.58         8.25 o                         
   3 -15   6          0.17         -2.74        12.34 o                         
  -4 -14   6          0.98          0.70         5.77 o                         
  -3 -14   6          0.98         -3.19         5.04 o                         
  -2 -14   6          3.37         -5.69         5.69 o                         
  -1 -14   6          0.05         -2.59         5.61 o                         
   0 -14   6          0.08          0.90         4.73 o                         
   1 -14   6          8.25         16.93         6.14 o                         
   2 -14   6          0.00         11.77         8.64 o                         
   3 -14   6          1.12         13.08         6.12 o                         
   4 -14   6          1.87          3.08         5.01 o                         
   5 -14   6          7.42         18.22         7.95 o                         
  -5 -13   6          6.31         -1.14         4.90 o                         
  -4 -13   6         13.04         16.45         5.82 o                         
  -3 -13   6         14.14          5.49         4.99 o                         
  -2 -13   6          0.09         -3.81         4.02 o                         
  -1 -13   6          0.14          1.37         5.75 o                         
   0 -13   6         22.23         28.41         6.10 o                         
   1 -13   6          2.53         10.98         5.27 o                         
   2 -13   6          1.67          1.87         3.72 o                         
   3 -13   6          0.22          4.02         4.21 o                         
   4 -13   6          0.00         -3.23         3.23 o                         
   5 -13   6          0.59         -4.86         4.88 o                         
   6 -13   6          1.47         12.49         6.40 o                         
   7 -13   6          0.33         -5.76         7.79 o                         
  -7 -12   6          0.97         -4.86         4.86 o                         
  -6 -12   6          0.27         -5.44         6.02 o                         
  -5 -12   6          0.09          1.09         4.89 o                         
  -4 -12   6          3.89          1.80         4.27 o                         
  -3 -12   6         19.76          9.40         4.46 o                         
  -2 -12   6          0.60          0.83         5.15 o                         
  -1 -12   6         59.54         73.64         7.13 o                         
   0 -12   6          5.37         10.82         4.12 o                         
   1 -12   6         61.77         51.06         5.36 o                         
   2 -12   6          2.09          4.83         3.23 o                         
   3 -12   6         22.47         31.88         5.49 o                         
   4 -12   6          0.01          0.13         3.76 o                         
   5 -12   6         10.52          2.24         4.38 o                         
   6 -12   6          2.11         -4.47         4.47 o                         
   7 -12   6          7.76          0.76         8.47 o                         
  -8 -11   6          5.47          1.97         6.00 o                         
  -7 -11   6         22.24         30.27         8.34 o                         
  -6 -11   6         17.76         20.54        14.45 o                         
  -5 -11   6         26.63         28.11         5.78 o                         
  -4 -11   6         33.19         33.77        14.77 o                         
  -3 -11   6          0.46          0.65         3.64 o                         
  -2 -11   6         12.34         11.47         3.15 o                         
  -1 -11   6          8.40          6.35         3.19 o                         
   0 -11   6         27.81         28.04         4.74 o                         
   1 -11   6         46.07         41.24         4.82 o                         
   2 -11   6          0.00         -2.72         2.72 o                         
   3 -11   6         63.57         72.05         6.37 o                         
   4 -11   6          5.56          1.06         2.94 o                         
   5 -11   6         27.91         15.74         4.78 o                         
   6 -11   6         16.39         18.33         5.28 o                         
   7 -11   6          5.03          3.93         7.08 o                         
   8 -11   6          2.90         -3.41         5.35 o                         
  -9 -10   6          0.21          0.42         6.31 o                         
  -8 -10   6          1.41          1.05         5.14 o                         
  -7 -10   6          0.00          3.66         5.75 o                         
  -6 -10   6          2.07          2.31         5.63 o                         
  -5 -10   6          6.84          4.96         4.25 o                         
  -4 -10   6          0.02          1.03         5.08 o                         
  -3 -10   6         19.80         15.73         3.21 o                         
  -2 -10   6        166.05        181.33        11.60 o                         
  -1 -10   6          4.82         10.05         3.02 o                         
   0 -10   6          5.86          8.51         2.77 o                         
   1 -10   6        119.80        123.48         7.30 o                         
   2 -10   6          0.91         -2.76         2.76 o                         
   3 -10   6         90.63         82.26         6.53 o                         
   4 -10   6          2.44         -2.99         2.99 o                         
   5 -10   6          3.83          2.41         5.83 o                         
   6 -10   6          0.78         -2.65         3.26 o                         
   7 -10   6          4.58         -1.23         4.04 o                         
   8 -10   6          6.80         10.57         5.76 o                         
   9 -10   6          0.01         -0.89         6.70 o                         
  -9  -9   6          0.09          0.60         5.12 o                         
  -8  -9   6          1.88         -1.02         4.09 o                         
  -7  -9   6         16.34         19.70         6.42 o                         
  -6  -9   6          7.77          4.60         4.96 o                         
  -5  -9   6          0.21          3.25         3.48 o                         
  -4  -9   6        161.72        153.01        10.61 o                         
  -3  -9   6         75.50         80.78         5.55 o                         
  -2  -9   6          2.96          2.61         1.73 o                         
  -1  -9   6         29.74         28.89         3.52 o                         
   0  -9   6         55.13         51.84         4.71 o                         
   1  -9   6         60.73         56.48         4.70 o                         
   2  -9   6          2.07         -0.90         2.38 o                         
   3  -9   6        128.31        136.52         7.59 o                         
   4  -9   6         10.47          8.46         3.27 o                         
   5  -9   6          6.01          2.43         3.78 o                         
   6  -9   6          0.00          0.07         3.17 o                         
   7  -9   6          0.91          0.59         4.27 o                         
   8  -9   6          0.01         -3.55         4.42 o                         
   9  -9   6          0.40         -4.16         5.52 o                         
 -10  -8   6          6.09          4.12         5.90 o                         
  -9  -8   6          1.67          8.92         4.91 o                         
  -8  -8   6          7.46          8.71         5.35 o                         
  -7  -8   6          0.00          0.59         3.66 o                         
  -6  -8   6         39.44         32.86         5.77 o                         
  -5  -8   6        413.01        444.50        30.04 o                         
  -4  -8   6        176.16        175.56        10.85 o                         
  -3  -8   6         64.61         62.86         5.90 o                         
  -2  -8   6         18.55         16.62         2.22 o                         
  -1  -8   6         70.83         72.69         4.01 o                         
   0  -8   6         29.20         30.83         2.80 o                         
   1  -8   6          1.71          2.35         2.44 o                         
   2  -8   6         67.85         69.05         3.68 o                         
   3  -8   6         52.80         63.81         4.96 o                         
   4  -8   6        107.59        106.01         5.78 o                         
   5  -8   6         22.77         19.02         3.82 o                         
   6  -8   6         27.10         22.14         7.66 o                         
   7  -8   6          7.79          2.30         4.04 o                         
   8  -8   6          0.05         -3.71         4.15 o                         
   9  -8   6          0.77         -4.27         4.27 o                         
 -11  -7   6          4.97         -1.83         5.34 o                         
 -10  -7   6          0.34         -4.51         4.51 o                         
  -9  -7   6          6.77         15.38         5.43 o                         
  -8  -7   6         19.32         17.25         5.83 o                         
  -7  -7   6         59.84         54.52         6.76 o                         
  -6  -7   6          2.71          1.18         3.34 o                         
  -5  -7   6        334.92        331.32        16.35 o                         
  -4  -7   6        161.42        160.08         8.08 o                         
  -3  -7   6         50.85         49.00         4.78 o                         
  -2  -7   6         42.88         50.25         3.63 o                         
  -1  -7   6          1.34          0.35         1.56 o                         
   0  -7   6         17.94         17.76         2.23 o                         
   1  -7   6         34.08         28.05         2.81 o                         
   2  -7   6        551.19        573.93        19.34 o                         
   3  -7   6        150.86        151.04         6.44 o                         
   4  -7   6        410.24        423.98        14.56 o                         
   5  -7   6         13.39         10.84         3.87 o                         
   6  -7   6          3.26          1.36         3.44 o                         
   7  -7   6         19.62         15.41         4.91 o                         
   8  -7   6          0.98          0.53         4.66 o                         
   9  -7   6         30.85         36.30         8.67 o                         
 -11  -6   6          4.59          4.94         4.96 o                         
 -10  -6   6          0.00         -3.48         4.25 o                         
  -9  -6   6          0.10         -1.58         4.03 o                         
  -8  -6   6         19.46         12.48         3.84 o                         
  -7  -6   6          1.63         -2.37         2.37 o                         
  -6  -6   6         21.29         18.56         7.90 o                         
  -5  -6   6        122.47        121.87         9.28 o                         
  -4  -6   6         24.92         25.62         2.99 o                         
  -3  -6   6        125.26        132.45         5.48 o                         
  -2  -6   6         29.59         30.69         2.82 o                         
  -1  -6   6        170.79        178.61         6.76 o                         
   0  -6   6        120.11        110.47         4.90 o                         
   1  -6   6        323.86        312.90        11.32 o                         
   2  -6   6         10.22          5.69         1.82 o                         
   3  -6   6        146.88        157.32         6.56 o                         
   4  -6   6          0.00         -2.20         2.64 o                         
   5  -6   6         25.97          8.74         3.58 o                         
   6  -6   6         30.63         22.69         4.30 o                         
   7  -6   6          0.15         -0.52         3.23 o                         
   8  -6   6          4.01          4.14         5.12 o                         
   9  -6   6          1.38         -3.41         5.14 o                         
 -12  -5   6          0.11          3.82         6.09 o                         
 -11  -5   6         60.76         71.46         8.77 o                         
 -10  -5   6         10.71         15.86         5.26 o                         
  -9  -5   6          1.73         -0.92         2.89 o                         
  -8  -5   6         20.86          8.55         3.56 o                         
  -7  -5   6         49.30         56.09         6.38 o                         
  -6  -5   6         33.48         36.50         3.96 o                         
  -5  -5   6         20.24         22.25         3.41 o                         
  -4  -5   6        196.53        188.10         7.56 o                         
  -3  -5   6         26.16         25.96         2.48 o                         
  -2  -5   6         31.22         25.78         2.12 o                         
  -1  -5   6        206.83        195.76         7.02 o                         
   0  -5   6          0.47         -0.80         1.01 o                         
   1  -5   6          7.56         11.25         2.20 o                         
   2  -5   6        351.95        362.88        12.59 o                         
   3  -5   6         14.32         18.40         3.32 o                         
   4  -5   6          2.04          1.25         2.75 o                         
   5  -5   6         20.89         17.68         4.38 o                         
   6  -5   6          0.87         -2.89         2.89 o                         
   7  -5   6          5.04         -0.22         3.90 o                         
   8  -5   6          7.73          9.13         4.80 o                         
   9  -5   6          0.19         -1.13         4.24 o                         
 -12  -4   6          5.15          2.68         5.27 o                         
 -11  -4   6         29.88         34.32         6.51 o                         
 -10  -4   6         28.02         17.48         4.39 o                         
  -9  -4   6         33.41         33.73         5.00 o                         
  -8  -4   6          0.09          3.09         3.91 o                         
  -7  -4   6         48.84         51.64         7.81 o                         
  -6  -4   6         91.75         93.18         5.91 o                         
  -5  -4   6        130.56        154.23         5.75 o                         
  -4  -4   6         40.81         35.23         2.96 o                         
  -3  -4   6         70.75         76.71         3.94 o                         
  -2  -4   6        125.04        125.93         4.67 o                         
  -1  -4   6        408.91        415.55        10.49 o                         
   0  -4   6        468.92        463.48        10.71 o                         
   1  -4   6        440.02        464.23        11.98 o                         
   2  -4   6        118.63        107.36         5.98 o                         
   3  -4   6         16.25         12.67         2.94 o                         
   4  -4   6         22.63         11.90         3.37 o                         
   5  -4   6         37.26         35.53         4.48 o                         
   6  -4   6         42.47         41.62         5.25 o                         
   7  -4   6          2.52         -0.75         3.01 o                         
   8  -4   6          1.14         -3.79         3.79 o                         
   9  -4   6          0.21         -1.05         5.04 o                         
 -13  -3   6          2.33          0.82         6.02 o                         
 -12  -3   6         53.84         65.76         8.99 o                         
 -11  -3   6          0.39         -3.62         3.71 o                         
 -10  -3   6          0.60          0.17         2.65 o                         
  -9  -3   6         59.07         42.15         5.21 o                         
  -8  -3   6         25.21         23.40         4.54 o                         
  -7  -3   6          2.52         -0.13         2.05 o                         
  -6  -3   6         35.39         38.36         2.65 o                         
  -5  -3   6         23.72         20.00         2.31 o                         
  -4  -3   6         32.79         40.54         2.38 o                         
  -3  -3   6         29.45         27.01         2.83 o                         
  -2  -3   6       2673.11       2912.76        73.48 o                         
  -1  -3   6         27.49         24.79         1.66 o                         
   0  -3   6        361.97        356.82         7.65 o                         
   1  -3   6        190.09        180.38         5.20 o                         
   2  -3   6         32.70         38.85         3.30 o                         
   3  -3   6         37.65         36.85         3.90 o                         
   4  -3   6        164.98        165.97         8.40 o                         
   5  -3   6          7.84          2.18         2.89 o                         
   6  -3   6         17.75         10.20         4.03 o                         
   7  -3   6          7.66          4.12         3.56 o                         
   8  -3   6          1.58         -3.24         3.67 o                         
   9  -3   6          5.65          2.48         4.19 o                         
 -13  -2   6          6.59         15.83         6.94 o                         
 -12  -2   6          3.78          3.79         5.10 o                         
 -11  -2   6          1.53          1.63         3.48 o                         
 -10  -2   6        234.94        248.13        12.60 o                         
  -9  -2   6        289.07        304.93        13.88 o                         
  -8  -2   6        133.02        129.03         7.24 o                         
  -7  -2   6         52.14         57.42         3.83 o                         
  -6  -2   6        533.34        502.03        14.95 o                         
  -5  -2   6          9.05          7.02         1.59 o                         
  -4  -2   6        146.61        171.69         5.49 o                         
  -3  -2   6         74.95         84.87         3.29 o                         
  -2  -2   6       1181.93       1345.72        30.01 o                         
  -1  -2   6        120.73        146.50         4.41 o                         
   0  -2   6        559.87        612.40        12.89 o                         
   1  -2   6          1.05          0.45         0.94 o                         
   2  -2   6         89.41         93.23         3.77 o                         
   3  -2   6         49.24         47.24         3.70 o                         
   4  -2   6         17.32         10.62         2.63 o                         
   5  -2   6          0.00         -1.16         2.45 o                         
   6  -2   6         64.53         75.16         6.61 o                         
   7  -2   6          4.06          5.79         3.62 o                         
   8  -2   6         36.86         24.60         5.42 o                         
   9  -2   6          5.99          5.42         4.88 o                         
 -13  -1   6          0.00         -5.07         5.38 o                         
 -12  -1   6          1.59          0.71         4.01 o                         
 -11  -1   6          2.53         -0.37         4.60 o                         
 -10  -1   6          5.39          2.49         3.19 o                         
  -9  -1   6        203.09        203.84         9.10 o                         
  -8  -1   6          5.64          0.75         1.96 o                         
  -7  -1   6         31.52         39.94         3.33 o                         
  -6  -1   6        112.43        119.06         6.63 o                         
  -5  -1   6        136.07        123.05         5.08 o                         
  -4  -1   6         22.21         29.15         2.05 o                         
  -3  -1   6         25.14         25.47         1.60 o                         
  -2  -1   6        594.68        596.26        15.48 o                         
  -1  -1   6        948.69        968.72        28.28 o                         
   0  -1   6         20.89         19.45         1.47 o                         
   1  -1   6        196.53        211.33         6.32 o                         
   2  -1   6        164.01        157.44         4.78 o                         
   3  -1   6        194.11        186.10         5.72 o                         
   4  -1   6        596.48        614.78        20.55 o                         
   5  -1   6         34.50         37.22         5.84 o                         
   6  -1   6         59.52         60.93         6.05 o                         
   7  -1   6          0.17         -2.98         3.08 o                         
   8  -1   6          7.59         11.11         4.42 o                         
   9  -1   6          0.95         -1.32         4.00 o                         
 -13   0   6          8.66          8.00         6.18 o                         
 -12   0   6          2.37          2.30         4.25 o                         
 -11   0   6          0.05         -3.24         3.24 o                         
 -10   0   6         17.64         17.46         3.04 o                         
  -9   0   6         26.39         29.16         3.48 o                         
  -8   0   6          0.75         -0.54         1.93 o                         
  -7   0   6          0.58          0.66         1.98 o                         
  -6   0   6          8.85          2.46         1.68 o                         
  -5   0   6        206.61        243.36         6.85 o                         
  -4   0   6         78.32         80.24         2.80 o                         
  -3   0   6        369.99        381.69         9.72 o                         
  -2   0   6         30.20         31.98         2.17 o                         
  -1   0   6       1017.12       1084.97        24.47 o                         
   0   0   6         57.35         50.07         2.37 o                         
   1   0   6        535.53        585.96        16.24 o                         
   2   0   6        231.74        227.75         7.58 o                         
   3   0   6         90.64         89.63         3.63 o                         
   4   0   6          0.08         -2.82         2.82 o                         
   5   0   6         87.22         90.39         6.79 o                         
   6   0   6         25.60         19.00         6.66 o                         
   7   0   6         16.18         17.52         4.39 o                         
   8   0   6         23.85         23.76         4.97 o                         
   9   0   6          0.58         -3.29         4.08 o                         
 -13   1   6          4.42          6.28         5.00 o                         
 -12   1   6          5.28          4.49         4.25 o                         
 -11   1   6          4.45          3.49         3.72 o                         
 -10   1   6          3.38          0.71         2.46 o                         
  -9   1   6         30.81         25.86         3.50 o                         
  -8   1   6         48.43         48.50         4.08 o                         
  -7   1   6          1.46          1.39         1.91 o                         
  -6   1   6        351.37        386.73        12.22 o                         
  -5   1   6         57.62         62.00         2.90 o                         
  -4   1   6        361.36        353.66         7.96 o                         
  -3   1   6         10.66         10.78         1.17 o                         
  -2   1   6          7.59          5.07         0.98 o                         
  -1   1   6        203.10        216.68         6.00 o                         
   0   1   6        355.15        395.96        10.77 o                         
   1   1   6        131.28        144.35         5.40 o                         
   2   1   6         56.89         58.53         3.45 o                         
   3   1   6         35.68         34.89         3.68 o                         
   4   1   6        183.02        211.70         8.51 o                         
   5   1   6         68.81         63.25         5.61 o                         
   6   1   6          3.08          3.81         3.84 o                         
   7   1   6         33.89         34.58         5.20 o                         
   8   1   6          0.64          0.71         5.39 o                         
 -14   2   6          4.38         -1.34         7.41 o                         
 -13   2   6         10.63         17.15         6.81 o                         
 -12   2   6         11.86         10.31         4.77 o                         
 -11   2   6          7.95          8.52         3.48 o                         
 -10   2   6          2.05          2.88         2.80 o                         
  -9   2   6          5.32         -0.16         2.63 o                         
  -8   2   6         93.94         95.63         5.65 o                         
  -7   2   6          0.36         -1.57         1.57 o                         
  -6   2   6        337.39        335.56        10.69 o                         
  -5   2   6         13.26         11.23         1.53 o                         
  -4   2   6        176.94        172.83         4.82 o                         
  -3   2   6          7.56          5.13         1.12 o                         
  -2   2   6          2.03          1.65         0.99 o                         
  -1   2   6          5.76          2.72         1.06 o                         
   0   2   6         80.57         87.78         3.46 o                         
   1   2   6         19.57         23.04         1.60 o                         
   2   2   6        150.54        147.26         6.00 o                         
   3   2   6         11.29         10.58         2.73 o                         
   4   2   6        253.16        256.64        11.57 o                         
   5   2   6          1.14          1.65         2.35 o                         
   6   2   6         13.62         19.34         3.69 o                         
   7   2   6         12.18          9.11         5.06 o                         
   8   2   6         20.88         19.06         7.24 o                         
 -14   3   6          5.09         -7.40         7.40 o                         
 -13   3   6          8.78          4.49         6.13 o                         
 -12   3   6          0.14         -2.65         3.94 o                         
 -11   3   6         26.62         29.40         5.18 o                         
 -10   3   6          3.71          5.37         3.52 o                         
  -9   3   6          2.05          0.41         2.66 o                         
  -8   3   6         81.14         75.35         4.84 o                         
  -7   3   6        194.36        189.16         7.13 o                         
  -6   3   6          8.98          8.30         1.58 o                         
  -5   3   6         16.92         18.24         1.83 o                         
  -4   3   6         12.43         15.81         1.65 o                         
  -3   3   6        309.30        315.34         8.34 o                         
  -2   3   6          2.92          1.36         1.22 o                         
  -1   3   6         99.16         98.88         4.46 o                         
   0   3   6        158.83        148.98         5.53 o                         
   1   3   6         35.39         37.64         1.87 o                         
   2   3   6          5.34          0.04         2.70 o                         
   3   3   6          8.76          1.32         3.50 o                         
   4   3   6          0.21         -1.59         3.18 o                         
   5   3   6          3.00          2.18         3.90 o                         
   6   3   6         11.60         13.50         5.64 o                         
   7   3   6          3.15          5.58         4.87 o                         
 -13   4   6          3.21          4.46         5.91 o                         
 -12   4   6          0.01         -4.08         4.23 o                         
 -11   4   6          0.16          3.22         5.00 o                         
 -10   4   6          1.13         -1.30         3.29 o                         
  -9   4   6         12.34          8.58         3.12 o                         
  -8   4   6          3.58          2.90         2.07 o                         
  -7   4   6          2.22         -2.08         2.08 o                         
  -6   4   6         25.44         32.42         3.49 o                         
  -5   4   6         68.64         70.42         5.63 o                         
  -4   4   6         76.63         78.45         4.05 o                         
  -3   4   6        106.37        113.56         4.34 o                         
  -2   4   6          3.04          1.42         1.14 o                         
  -1   4   6         57.65         51.44         2.51 o                         
   0   4   6        154.63        150.99         5.70 o                         
   1   4   6          5.01          3.00         3.42 o                         
   2   4   6         94.94         83.88        10.33 o                         
   3   4   6          0.01         -2.57         2.57 o                         
   4   4   6          5.86          3.94         3.72 o                         
   5   4   6          0.31         -0.52         4.12 o                         
   6   4   6          1.95         -0.51         5.55 o                         
   7   4   6          0.14          1.29         8.34 o                         
 -13   5   6          7.28          5.25         5.51 o                         
 -12   5   6          1.31         -4.02         4.02 o                         
 -11   5   6         25.88         32.90         5.23 o                         
 -10   5   6         96.41        109.79         8.03 o                         
  -9   5   6          0.59         -0.60         2.76 o                         
  -8   5   6         51.06         47.15         4.85 o                         
  -7   5   6         29.04         15.20         3.17 o                         
  -6   5   6         64.14         72.02         5.53 o                         
  -5   5   6          7.29          4.13         2.44 o                         
  -4   5   6         43.42         50.43         2.62 o                         
  -3   5   6         45.52         45.09         2.93 o                         
  -2   5   6          2.84         -1.05         1.38 o                         
  -1   5   6         17.38         19.66         2.23 o                         
   0   5   6         50.34         43.61         4.92 o                         
   1   5   6          1.42         -2.99         2.99 o                         
   2   5   6          0.02         -1.55         6.00 o                         
   3   5   6         10.39          9.00         3.96 o                         
   4   5   6          0.89         -3.67         3.67 o                         
   5   5   6         19.31         15.99         6.30 o                         
   6   5   6          0.03          5.82         6.63 o                         
 -13   6   6          3.37          1.52         5.56 o                         
 -12   6   6         99.00        113.51        11.53 o                         
 -11   6   6         35.37         27.72         5.19 o                         
 -10   6   6         36.87         35.90         5.34 o                         
  -9   6   6          2.17          5.38         3.29 o                         
  -8   6   6         66.65         62.33         5.44 o                         
  -7   6   6        233.27        229.11        10.42 o                         
  -6   6   6         18.76         23.44         3.91 o                         
  -5   6   6         39.46         37.87         3.65 o                         
  -4   6   6         26.52         24.27         4.21 o                         
  -3   6   6        209.90        214.57         7.10 o                         
  -2   6   6          0.02         -1.05         1.38 o                         
  -1   6   6          1.55          3.46         1.99 o                         
   0   6   6         31.36         34.35         4.14 o                         
   1   6   6          0.04          1.15         3.09 o                         
   2   6   6         20.47         23.38         4.98 o                         
   3   6   6         52.17         44.10         6.38 o                         
   4   6   6          4.08         -0.35         4.32 o                         
   5   6   6          7.59          6.62         9.11 o                         
 -13   7   6          8.90          1.05         5.32 o                         
 -12   7   6          0.93          7.10         5.38 o                         
 -11   7   6         18.84         29.68         5.44 o                         
 -10   7   6          8.10          5.91         4.77 o                         
  -9   7   6         23.91         14.93         4.05 o                         
  -8   7   6         74.52         77.10         6.69 o                         
  -7   7   6         55.78         42.13         4.72 o                         
  -6   7   6         43.92         39.70         6.68 o                         
  -5   7   6         36.27         42.40         3.96 o                         
  -4   7   6        200.50        183.23         8.45 o                         
  -3   7   6        183.68        179.06         7.56 o                         
  -2   7   6          8.13          8.89         2.09 o                         
  -1   7   6         15.02         15.44         4.12 o                         
   0   7   6         33.21         35.20         4.34 o                         
   1   7   6          5.28          7.92         3.43 o                         
   2   7   6         29.08         32.93         5.78 o                         
   3   7   6          0.51         11.88         3.78 o                         
   4   7   6          0.08          5.42         4.18 o                         
   5   7   6         14.05         19.40         8.08 o                         
 -12   8   6          1.88         -2.15         5.17 o                         
 -11   8   6         18.67         14.92         5.96 o                         
 -10   8   6          0.02         -3.34         3.46 o                         
  -9   8   6          1.32          1.40         3.50 o                         
  -8   8   6        157.56        169.57        10.02 o                         
  -7   8   6          8.95          5.77         5.30 o                         
  -6   8   6         26.23         19.05         4.28 o                         
  -5   8   6         53.61         39.24         4.50 o                         
  -4   8   6          0.02          0.02         2.42 o                         
  -3   8   6         70.72         64.49         4.80 o                         
  -2   8   6        158.94        152.80         9.00 o                         
  -1   8   6          8.69          6.60         3.35 o                         
   0   8   6          0.05          0.38         2.99 o                         
   1   8   6          0.18          0.18         5.27 o                         
   2   8   6         25.39         32.84         5.32 o                         
   3   8   6         32.76         29.60         6.60 o                         
   4   8   6          2.61          5.36         5.16 o                         
 -12   9   6          4.40         -5.75         6.72 o                         
 -11   9   6          0.02         -2.35         4.92 o                         
 -10   9   6         28.24         37.65         7.89 o                         
  -9   9   6          8.33          6.24         5.26 o                         
  -8   9   6         49.76         43.63         6.32 o                         
  -7   9   6          8.35         10.20         5.76 o                         
  -6   9   6         60.96         57.37         5.72 o                         
  -5   9   6          5.15         -1.54         3.18 o                         
  -4   9   6         44.36         41.98         4.92 o                         
  -3   9   6         68.39         57.00         5.53 o                         
  -2   9   6         24.77         35.26         4.18 o                         
  -1   9   6         28.19         26.72         4.91 o                         
   0   9   6          0.52          3.25         3.90 o                         
   1   9   6          0.72          1.48         8.02 o                         
   2   9   6          0.24          8.98         5.25 o                         
   3   9   6          6.40          5.13         5.90 o                         
 -11  10   6          7.28          1.69         8.52 o                         
 -10  10   6         20.43         12.90         7.52 o                         
  -9  10   6          0.50         -2.79         8.44 o                         
  -8  10   6          0.19          0.57         4.08 o                         
  -7  10   6          4.07          6.94         3.77 o                         
  -6  10   6          1.03         -1.34         3.65 o                         
  -5  10   6         29.81         26.43         4.29 o                         
  -4  10   6          3.00          4.90         4.02 o                         
  -3  10   6         19.93         14.17         3.73 o                         
  -2  10   6          9.71          8.70         5.72 o                         
  -1  10   6          2.90          4.01         6.10 o                         
   0  10   6          0.44         -4.05         6.48 o                         
   1  10   6          8.56          5.81         6.53 o                         
 -10  11   6          0.01          3.66         9.73 o                         
  -9  11   6          5.45         17.08         8.26 o                         
  -8  11   6          1.42          1.76         4.84 o                         
  -7  11   6          1.73          1.13         4.41 o                         
  -6  11   6          2.00          3.41         3.15 o                         
  -5  11   6          5.46          3.19         4.53 o                         
  -4  11   6          2.92          4.92         3.93 o                         
  -3  11   6          1.08         -4.93         4.93 o                         
  -2  11   6         13.10         10.35         6.05 o                         
  -1  11   6          3.96         -2.41         5.60 o                         
   0  11   6          0.15          0.06         7.31 o                         
  -8  12   6          7.66         -4.36         7.94 o                         
  -7  12   6          2.13          2.68         5.30 o                         
  -6  12   6          0.45          1.78         4.84 o                         
  -5  12   6          0.01         -3.55         3.55 o                         
  -4  12   6          0.71          7.21         7.59 o                         
  -3  12   6          1.76          7.62         6.50 o                         
  -1 -15   7          3.20         -7.25         7.31 o                         
   0 -15   7          2.92         -1.97         7.56 o                         
   1 -15   7          0.79         -2.64         6.86 o                         
   2 -15   7          0.65         -1.61         5.68 o                         
  -4 -14   7          0.64         -5.39         5.39 o                         
  -3 -14   7          0.00          4.21         6.09 o                         
  -2 -14   7          0.00         -6.32         6.32 o                         
  -1 -14   7          9.85         14.23         7.75 o                         
   0 -14   7          8.30          8.27         7.76 o                         
   1 -14   7          2.31         -1.81         5.23 o                         
   2 -14   7          0.62          6.33         5.71 o                         
   3 -14   7         10.65         16.44         5.80 o                         
   4 -14   7          0.77         -2.79         4.87 o                         
   5 -14   7          1.65          8.54         7.58 o                         
  -5 -13   7          6.95          2.99         5.23 o                         
  -4 -13   7          3.83          2.57         5.34 o                         
  -3 -13   7          0.72         -4.38         4.38 o                         
  -2 -13   7          1.07          2.23         4.26 o                         
  -1 -13   7          4.76          2.50         6.14 o                         
   0 -13   7         24.18         32.08         5.50 o                         
   1 -13   7         27.44         35.75         5.92 o                         
   2 -13   7          6.44         10.16         4.46 o                         
   3 -13   7          2.60          3.67         4.77 o                         
   4 -13   7          0.81          0.38         4.52 o                         
   5 -13   7          0.12         -2.05         4.95 o                         
   6 -13   7          2.42         -1.54         5.28 o                         
  -7 -12   7         19.48         21.99         7.66 o                         
  -6 -12   7         14.82         35.72         7.50 o                         
  -5 -12   7          0.53         -3.00         4.40 o                         
  -4 -12   7          1.34          1.76         4.52 o                         
  -3 -12   7          9.38         18.59         8.25 o                         
  -2 -12   7         37.77         37.23         6.80 o                         
  -1 -12   7         10.16          8.63         3.66 o                         
   0 -12   7          1.88         -0.67         5.25 o                         
   1 -12   7          2.85          0.49         3.47 o                         
   2 -12   7          7.48          6.60         3.89 o                         
   3 -12   7          0.85         -2.85         3.87 o                         
   4 -12   7          2.12         -0.37         5.77 o                         
   5 -12   7         24.60         23.99         6.36 o                         
   6 -12   7          5.34         -0.06         5.54 o                         
   7 -12   7          7.22         -6.83         6.83 o                         
  -8 -11   7          8.80         15.36         6.87 o                         
  -7 -11   7         16.53         17.52         7.19 o                         
  -6 -11   7          4.72          4.10         4.56 o                         
  -5 -11   7          7.41         -2.58         4.49 o                         
  -4 -11   7          5.47         -1.26         4.28 o                         
  -3 -11   7          5.87          2.17         3.29 o                         
  -2 -11   7         11.28         13.41         3.34 o                         
  -1 -11   7         45.56         43.28         4.87 o                         
   0 -11   7         65.15         80.00         6.32 o                         
   1 -11   7         24.96         26.23         4.47 o                         
   2 -11   7         20.88         20.63         4.30 o                         
   3 -11   7         21.88         22.87         4.23 o                         
   4 -11   7          0.00          3.41         4.53 o                         
   5 -11   7          9.43          1.25         4.81 o                         
   6 -11   7         11.01         10.84         6.75 o                         
   7 -11   7         17.59         20.87         7.10 o                         
  -9 -10   7          1.84          1.76         5.07 o                         
  -8 -10   7          0.75          0.72         5.82 o                         
  -7 -10   7          3.25          7.38         6.55 o                         
  -6 -10   7          1.63          2.49         5.55 o                         
  -5 -10   7          0.90          5.69         3.64 o                         
  -4 -10   7         76.69         80.39         7.34 o                         
  -3 -10   7          4.89          9.34         3.65 o                         
  -2 -10   7         13.35          7.99         3.05 o                         
  -1 -10   7        100.00         86.18         7.34 o                         
   0 -10   7          7.87          7.34         2.98 o                         
   1 -10   7         59.22         54.75         5.23 o                         
   2 -10   7         16.16         12.84         3.67 o                         
   3 -10   7          9.20          3.48         4.17 o                         
   4 -10   7         24.50         15.80         4.81 o                         
   5 -10   7          1.53         -4.40         4.40 o                         
   6 -10   7         87.21         98.57         9.25 o                         
   7 -10   7         32.26         43.61         7.30 o                         
   8 -10   7         22.78         22.93         6.80 o                         
 -10  -9   7          0.13         -4.69         6.30 o                         
  -9  -9   7          6.32          4.70         6.16 o                         
  -8  -9   7          0.56          2.77         4.47 o                         
  -7  -9   7          4.40         10.53         6.41 o                         
  -6  -9   7          0.05          0.31         4.36 o                         
  -5  -9   7          4.89         -0.79         3.23 o                         
  -4  -9   7          0.23          3.67         3.59 o                         
  -3  -9   7          3.35         -1.15         3.13 o                         
  -2  -9   7          2.72          0.02         1.89 o                         
  -1  -9   7          0.32          3.07         1.89 o                         
   0  -9   7          0.04         -1.61         1.80 o                         
   1  -9   7          0.14         -1.96         1.96 o                         
   2  -9   7         13.67         14.71         3.43 o                         
   3  -9   7          0.26          1.98         2.72 o                         
   4  -9   7         24.45         18.63         5.68 o                         
   5  -9   7          7.40          2.29         4.61 o                         
   6  -9   7          0.00          4.76         4.43 o                         
   7  -9   7          6.00          3.83         6.44 o                         
   8  -9   7          0.36         -4.87         4.87 o                         
 -10  -8   7         15.75         16.18         6.73 o                         
  -9  -8   7          5.01          0.01         4.69 o                         
  -8  -8   7          7.88         10.18         4.76 o                         
  -7  -8   7          2.27         -0.82         3.96 o                         
  -6  -8   7        170.66        158.33        11.06 o                         
  -5  -8   7          0.08          1.76         4.18 o                         
  -4  -8   7        705.07        689.37        25.70 o                         
  -3  -8   7          0.01         -1.67         2.43 o                         
  -2  -8   7         37.04         33.36         3.44 o                         
  -1  -8   7          1.93          3.12         2.02 o                         
   0  -8   7         17.87         20.64         2.81 o                         
   1  -8   7          9.89          7.03         3.86 o                         
   2  -8   7          4.41          4.35         2.39 o                         
   3  -8   7         48.67         54.91         5.04 o                         
   4  -8   7          0.02         -3.99         3.99 o                         
   5  -8   7          6.56          4.45         3.41 o                         
   6  -8   7         14.63          6.26         4.30 o                         
   7  -8   7          1.10          4.99         4.76 o                         
   8  -8   7          0.21          2.78         5.52 o                         
   9  -8   7          1.97          6.16         9.58 o                         
 -11  -7   7         39.34         42.01         9.30 o                         
 -10  -7   7          9.04         20.97         6.37 o                         
  -9  -7   7          2.05          6.56         4.81 o                         
  -8  -7   7          0.67          1.08         3.21 o                         
  -7  -7   7          6.10          8.35         3.65 o                         
  -6  -7   7         32.59         39.96         6.13 o                         
  -5  -7   7         98.81         99.33         8.75 o                         
  -4  -7   7         95.24         94.87         5.37 o                         
  -3  -7   7        166.49        163.54         7.63 o                         
  -2  -7   7         53.10         53.66         4.00 o                         
  -1  -7   7         56.06         61.61         4.23 o                         
   0  -7   7          3.84          3.43         1.86 o                         
   1  -7   7        275.47        284.50        10.96 o                         
   2  -7   7        461.97        467.94        17.77 o                         
   3  -7   7        360.61        374.50        13.26 o                         
   4  -7   7        205.83        217.72        11.09 o                         
   5  -7   7          0.31         -1.42         3.22 o                         
   6  -7   7          1.94          1.32         3.51 o                         
   7  -7   7          6.43          6.12         4.09 o                         
   8  -7   7          1.48         -1.35         4.57 o                         
   9  -7   7          2.73          0.22         9.52 o                         
 -12  -6   7         19.26         22.76         6.95 o                         
 -11  -6   7         64.53         86.80        12.83 o                         
 -10  -6   7          6.67          8.60         5.81 o                         
  -9  -6   7         23.73         21.28         5.73 o                         
  -8  -6   7         10.44         11.12         3.88 o                         
  -7  -6   7          0.30         -2.35         2.56 o                         
  -6  -6   7         48.88         46.14         5.89 o                         
  -5  -6   7        571.17        585.95        18.96 o                         
  -4  -6   7        118.44        130.91         6.12 o                         
  -3  -6   7         61.39         56.83         4.49 o                         
  -2  -6   7        205.76        209.88         7.91 o                         
  -1  -6   7         29.28         36.50         3.28 o                         
   0  -6   7         14.53         11.85         1.74 o                         
   1  -6   7          3.17         -0.05         1.86 o                         
   2  -6   7        288.35        303.34        10.89 o                         
   3  -6   7         45.59         44.15         5.13 o                         
   4  -6   7        120.09        120.66         8.20 o                         
   5  -6   7         32.64         41.82         5.79 o                         
   6  -6   7          2.33         -2.48         3.27 o                         
   7  -6   7          0.16         -2.70         4.09 o                         
   8  -6   7          4.21         -4.55         6.25 o                         
   9  -6   7         41.41         51.49         9.05 o                         
 -12  -5   7         47.56         74.97        15.19 o                         
 -11  -5   7          1.32          2.77         4.93 o                         
 -10  -5   7         30.44         21.93         5.79 o                         
  -9  -5   7         22.04         31.53         5.10 o                         
  -8  -5   7        117.71        113.38         9.66 o                         
  -7  -5   7        273.15        254.73        11.24 o                         
  -6  -5   7        645.12        666.52        21.95 o                         
  -5  -5   7         25.21         29.75         4.34 o                         
  -4  -5   7         20.80         24.30         2.88 o                         
  -3  -5   7         34.01         33.03         3.96 o                         
  -2  -5   7         68.72         72.46         3.76 o                         
  -1  -5   7         27.83         33.65         2.96 o                         
   0  -5   7         24.09         25.31         2.04 o                         
   1  -5   7          8.95         10.07         2.04 o                         
   2  -5   7        291.17        308.18        12.83 o                         
   3  -5   7        366.35        379.90        15.52 o                         
   4  -5   7        129.42        127.48         8.30 o                         
   5  -5   7         12.66          4.01         3.55 o                         
   6  -5   7         11.52         15.70         5.01 o                         
   7  -5   7         13.38         16.55         5.54 o                         
   8  -5   7          0.18         -3.38         4.37 o                         
   9  -5   7          6.81         11.75         7.09 o                         
 -12  -4   7          3.40          7.16         5.57 o                         
 -11  -4   7         10.84          1.68         4.66 o                         
 -10  -4   7          7.13         14.60         4.11 o                         
  -9  -4   7         95.06         95.70         7.76 o                         
  -8  -4   7         45.21         46.79         4.86 o                         
  -7  -4   7        165.52        159.66         8.03 o                         
  -6  -4   7        436.80        443.59        12.20 o                         
  -5  -4   7        140.63        135.97         5.59 o                         
  -4  -4   7         71.16         69.82         4.27 o                         
  -3  -4   7          0.32          3.24         1.92 o                         
  -2  -4   7         46.53         46.54         3.81 o                         
  -1  -4   7         27.37         32.21         2.37 o                         
   0  -4   7          0.06         -0.91         0.91 o                         
   1  -4   7         10.75          6.75         1.32 o                         
   2  -4   7        266.13        250.14        10.82 o                         
   3  -4   7         14.42          6.30         2.85 o                         
   4  -4   7          9.74         11.46         3.37 o                         
   5  -4   7         51.25         53.12         5.51 o                         
   6  -4   7         14.63         23.37         5.40 o                         
   7  -4   7          0.05         -1.91         4.78 o                         
   8  -4   7         41.12         84.22        11.29 o                         
   9  -4   7          0.00          0.64         6.04 o                         
 -13  -3   7          0.00         -3.29         5.90 o                         
 -12  -3   7          7.54         10.65         5.23 o                         
 -11  -3   7          0.04         -3.63         3.63 o                         
 -10  -3   7         65.62         66.56         8.05 o                         
  -9  -3   7         20.42         15.91         3.67 o                         
  -8  -3   7        313.64        277.18        11.53 o                         
  -7  -3   7        171.99        183.67         6.99 o                         
  -6  -3   7         32.82         31.02         2.30 o                         
  -5  -3   7         42.76         38.44         2.95 o                         
  -4  -3   7          0.74         -0.27         1.27 o                         
  -3  -3   7        159.98        157.20         8.69 o                         
  -2  -3   7        363.94        408.41        10.99 o                         
  -1  -3   7         10.11          6.84         1.26 o                         
   0  -3   7         28.88         25.06         1.63 o                         
   1  -3   7        380.54        374.44        10.17 o                         
   2  -3   7        454.82        443.57        16.64 o                         
   3  -3   7        360.39        355.41        14.27 o                         
   4  -3   7         13.22          7.71         3.00 o                         
   5  -3   7         36.82         30.61         5.14 o                         
   6  -3   7          0.78         -3.21         3.21 o                         
   7  -3   7          0.20         -0.78         3.74 o                         
   8  -3   7         19.66         34.43         7.09 o                         
   9  -3   7          2.20          5.40         6.10 o                         
 -13  -2   7          7.43          4.22         5.46 o                         
 -12  -2   7          0.01         -2.08         4.03 o                         
 -11  -2   7         18.51         10.63         5.53 o                         
 -10  -2   7          7.52          5.87         3.21 o                         
  -9  -2   7         40.52         34.83         4.48 o                         
  -8  -2   7         80.05         73.10         5.60 o                         
  -7  -2   7         25.91         22.05         2.79 o                         
  -6  -2   7         78.88         88.18         4.56 o                         
  -5  -2   7         40.41         43.71         3.99 o                         
  -4  -2   7         16.20         21.68         2.15 o                         
  -3  -2   7        391.94        392.59        10.61 o                         
  -2  -2   7        328.62        333.26        11.57 o                         
  -1  -2   7         16.29         19.19         1.59 o                         
   0  -2   7         61.56         57.35         2.38 o                         
   1  -2   7        368.17        404.06        10.16 o                         
   2  -2   7         10.31          5.96         2.36 o                         
   3  -2   7         32.93         28.42         3.18 o                         
   4  -2   7         14.11         15.30         3.36 o                         
   5  -2   7        139.02        132.32        11.00 o                         
   6  -2   7         43.34         39.26         6.29 o                         
   7  -2   7         80.90         88.82         9.09 o                         
   8  -2   7          0.25         -2.25         4.30 o                         
 -13  -1   7          0.96         -5.27         5.27 o                         
 -12  -1   7          9.91         10.53         4.90 o                         
 -11  -1   7         10.13         15.41         4.44 o                         
 -10  -1   7          6.70          3.12         3.09 o                         
  -9  -1   7          9.36          6.89         3.19 o                         
  -8  -1   7         30.27         29.91         3.16 o                         
  -7  -1   7         14.10          9.22         2.29 o                         
  -6  -1   7          7.73          8.31         1.95 o                         
  -5  -1   7          8.30         13.21         1.90 o                         
  -4  -1   7         31.31         32.93         3.24 o                         
  -3  -1   7        265.63        282.38         9.01 o                         
  -2  -1   7        460.08        462.67        19.97 o                         
  -1  -1   7          0.11         -0.85         1.15 o                         
   0  -1   7         39.30         41.31         3.08 o                         
   1  -1   7        207.30        217.84         6.70 o                         
   2  -1   7        106.46        113.68         4.41 o                         
   3  -1   7        157.25        156.77         6.21 o                         
   4  -1   7        488.24        500.68        21.97 o                         
   5  -1   7        202.50        209.86        12.16 o                         
   6  -1   7         12.22          8.83         4.27 o                         
   7  -1   7         11.85         16.98         6.52 o                         
   8  -1   7         12.67         16.07         5.85 o                         
 -13   0   7          8.23          2.62         4.65 o                         
 -12   0   7         16.93         16.18         5.00 o                         
 -11   0   7          5.75          9.92         4.00 o                         
 -10   0   7         26.52         24.52         3.61 o                         
  -9   0   7         10.51          9.19         3.06 o                         
  -8   0   7          2.74          3.70         2.01 o                         
  -7   0   7        125.00        133.41         6.11 o                         
  -6   0   7         44.53         43.75         3.36 o                         
  -5   0   7        169.76        190.90         5.67 o                         
  -4   0   7         37.32         38.49         2.47 o                         
  -3   0   7         28.17         27.84         2.50 o                         
  -2   0   7         23.85         23.80         2.24 o                         
  -1   0   7        166.37        196.27         5.28 o                         
   0   0   7         72.44         73.63         3.70 o                         
   1   0   7         10.08          7.57         1.46 o                         
   2   0   7         80.51         99.67         4.09 o                         
   3   0   7         34.84         37.45         3.73 o                         
   4   0   7        298.01        310.57        28.91 o                         
   5   0   7         22.06         30.35         4.76 o                         
   6   0   7          0.09          0.24         4.55 o                         
   7   0   7          2.18         10.65         4.71 o                         
   8   0   7          2.26          6.79         4.68 o                         
 -14   1   7          5.43          4.28        12.38 o                         
 -13   1   7          5.63          3.52         5.79 o                         
 -12   1   7          0.08          0.02         4.17 o                         
 -11   1   7         32.69         34.54         5.05 o                         
 -10   1   7          0.23         -1.35         2.66 o                         
  -9   1   7          2.26         -0.81         2.25 o                         
  -8   1   7         26.88         20.95         3.11 o                         
  -7   1   7         68.21         65.80         4.41 o                         
  -6   1   7         71.85         70.67         3.78 o                         
  -5   1   7          9.99         11.47         1.45 o                         
  -4   1   7          0.81          0.19         1.02 o                         
  -3   1   7        117.40        131.18         4.63 o                         
  -2   1   7          9.09          6.48         1.18 o                         
  -1   1   7        157.57        155.48         4.53 o                         
   0   1   7         30.17         31.02         2.04 o                         
   1   1   7         34.14         30.62         2.73 o                         
   2   1   7         43.00         38.85         5.12 o                         
   3   1   7        158.43        149.26        14.59 o                         
   4   1   7          1.07          0.02         2.30 o                         
   5   1   7          3.50          6.42         3.12 o                         
   6   1   7          9.32          2.71         3.20 o                         
   7   1   7          5.84         -0.09         6.80 o                         
 -14   2   7          1.22         -6.25         6.25 o                         
 -13   2   7          4.05          1.90         5.68 o                         
 -12   2   7          1.01         -1.47         4.94 o                         
 -11   2   7          8.71          1.54         3.33 o                         
 -10   2   7          8.30          3.11         3.73 o                         
  -9   2   7          0.55         -1.70         2.40 o                         
  -8   2   7          2.13         -2.81         2.81 o                         
  -7   2   7         11.86          8.25         2.09 o                         
  -6   2   7          0.37          0.10         1.49 o                         
  -5   2   7        109.47        104.19         3.81 o                         
  -4   2   7          1.13         -0.99         0.99 o                         
  -3   2   7        227.55        237.81         6.63 o                         
  -2   2   7         15.22         16.92         1.76 o                         
  -1   2   7          3.35          0.14         0.96 o                         
   0   2   7         35.90         40.33         2.68 o                         
   1   2   7         11.24         11.65         1.92 o                         
   2   2   7         31.53         28.08         2.89 o                         
   3   2   7          1.13          1.98         1.93 o                         
   4   2   7         17.44         20.22         3.25 o                         
   5   2   7          1.64         -2.50         4.05 o                         
   6   2   7          0.38          0.85         5.80 o                         
   7   2   7          6.35          4.67        12.31 o                         
 -14   3   7          4.34         -0.60         8.87 o                         
 -13   3   7          2.51          2.01         5.91 o                         
 -12   3   7         18.75         17.19         5.62 o                         
 -11   3   7          0.11         -3.33         3.97 o                         
 -10   3   7         13.60         10.33         3.48 o                         
  -9   3   7          0.08         -1.75         2.73 o                         
  -8   3   7         18.20         24.90         3.70 o                         
  -7   3   7         78.64         73.09         4.18 o                         
  -6   3   7         27.57         30.31         2.79 o                         
  -5   3   7          4.89          4.70         2.10 o                         
  -4   3   7        213.95        209.74         6.31 o                         
  -3   3   7          1.67          0.04         1.23 o                         
  -2   3   7         24.69         23.09         2.09 o                         
  -1   3   7         21.79         25.61         3.16 o                         
   0   3   7         87.51         91.68         3.96 o                         
   1   3   7         48.98         46.12         2.38 o                         
   2   3   7          2.06         -2.69         2.91 o                         
   3   3   7          0.90          1.23         3.72 o                         
   4   3   7          0.19          4.43         4.28 o                         
   5   3   7          0.13         -0.40         6.93 o                         
   6   3   7          0.02         -1.56         5.72 o                         
   7   3   7          0.45          3.70         6.22 o                         
 -13   4   7          6.48         -4.53         5.80 o                         
 -12   4   7         22.81         35.33         5.70 o                         
 -11   4   7         17.27          6.21         4.42 o                         
 -10   4   7          1.40         -2.89         2.89 o                         
  -9   4   7          1.11         -3.61         3.61 o                         
  -8   4   7         27.95         31.66         4.16 o                         
  -7   4   7         16.38          9.04         3.65 o                         
  -6   4   7        163.14        178.84         9.76 o                         
  -5   4   7        217.44        215.34         8.95 o                         
  -4   4   7          0.22         -0.72         1.71 o                         
  -3   4   7         45.57         48.96         3.39 o                         
  -2   4   7          2.23         -0.43         1.24 o                         
  -1   4   7          0.11         -1.19         1.42 o                         
   0   4   7         18.14          9.73         5.22 o                         
   1   4   7          9.78          9.24         3.12 o                         
   2   4   7          0.98          0.31         3.26 o                         
   3   4   7          5.87          3.36         3.37 o                         
   4   4   7          0.67          7.20         5.61 o                         
   5   4   7          2.18         -2.29         5.16 o                         
   6   4   7          0.80         -1.21         5.44 o                         
 -13   5   7          0.00         -3.69         4.97 o                         
 -12   5   7          9.66          5.72         4.39 o                         
 -11   5   7         19.85         18.92         4.91 o                         
 -10   5   7          3.02          8.23         3.87 o                         
  -9   5   7         18.39         11.44         5.54 o                         
  -8   5   7        337.36        346.25        13.61 o                         
  -7   5   7        116.58        115.81         8.42 o                         
  -6   5   7         72.13         75.38         6.48 o                         
  -5   5   7        422.92        459.37        16.53 o                         
  -4   5   7         60.53         62.84         3.57 o                         
  -3   5   7         78.29         79.51         4.34 o                         
  -2   5   7         76.24         73.48         4.40 o                         
  -1   5   7         50.58         50.06         2.99 o                         
   0   5   7         14.29         16.24         3.93 o                         
   1   5   7         13.71          8.90         4.86 o                         
   2   5   7          6.46          9.61         5.22 o                         
   3   5   7         13.43         28.88         5.73 o                         
   4   5   7         20.96         22.47         6.78 o                         
   5   5   7          1.10          1.48         6.66 o                         
 -13   6   7          2.81         -4.23         5.16 o                         
 -12   6   7         13.26         10.70         5.10 o                         
 -11   6   7         11.42          9.48         4.48 o                         
 -10   6   7         54.11         69.65         7.28 o                         
  -9   6   7          0.14         -2.15         2.87 o                         
  -8   6   7        198.66        192.20        12.23 o                         
  -7   6   7         18.38         24.84         4.75 o                         
  -6   6   7        142.77        173.16        11.41 o                         
  -5   6   7         11.90          9.69         2.76 o                         
  -4   6   7        251.14        242.01        11.40 o                         
  -3   6   7          1.98         -1.36         2.59 o                         
  -2   6   7        251.06        260.30         9.36 o                         
  -1   6   7         12.41         13.57         3.45 o                         
   0   6   7          6.10          9.32         3.57 o                         
   1   6   7          0.36          0.23         3.81 o                         
   2   6   7          4.63          7.48         4.15 o                         
   3   6   7          0.92          8.31         4.08 o                         
   4   6   7          0.06          3.39         5.78 o                         
   5   6   7          1.98         -5.74         5.97 o                         
 -12   7   7         29.87         22.79         5.56 o                         
 -11   7   7          0.03         -3.61         3.61 o                         
 -10   7   7          0.50         -4.02         5.09 o                         
  -9   7   7         39.40         48.49         6.43 o                         
  -8   7   7          4.13          0.27         3.80 o                         
  -7   7   7          2.39         -2.82         5.05 o                         
  -6   7   7         25.01         26.80         4.65 o                         
  -5   7   7         81.14         77.70         6.81 o                         
  -4   7   7         13.44         17.39         3.94 o                         
  -3   7   7         31.16         28.90         3.87 o                         
  -2   7   7         83.81         93.18        10.43 o                         
  -1   7   7          3.13          2.14         3.67 o                         
   0   7   7          3.00          1.15         2.83 o                         
   1   7   7          8.23          6.59         4.27 o                         
   2   7   7          0.02          6.48         5.22 o                         
   3   7   7          0.19          3.68         4.44 o                         
   4   7   7         16.22         20.35         5.41 o                         
 -12   8   7         18.16         18.24         6.55 o                         
 -11   8   7         10.29         12.88         5.18 o                         
 -10   8   7         20.13         15.60         7.60 o                         
  -9   8   7          4.47          3.93         5.99 o                         
  -8   8   7         16.21         13.38         5.11 o                         
  -7   8   7          7.22          9.72         3.86 o                         
  -6   8   7          0.18          0.32         4.28 o                         
  -5   8   7          1.75         -0.96         3.43 o                         
  -4   8   7         43.21         38.60         5.79 o                         
  -3   8   7        222.28        214.01         9.77 o                         
  -2   8   7          9.42          8.46         4.07 o                         
  -1   8   7          1.08         -2.50         3.29 o                         
   0   8   7          0.63          1.94         3.71 o                         
   1   8   7          4.71          9.36         4.71 o                         
   2   8   7         19.11         24.60         7.04 o                         
   3   8   7          3.06          4.64         4.90 o                         
 -11   9   7         13.96         10.82        12.52 o                         
 -10   9   7          0.16         -1.50         5.73 o                         
  -9   9   7          0.08         -1.37         4.31 o                         
  -8   9   7          1.30         -4.84         5.00 o                         
  -7   9   7          0.56         -0.29         4.38 o                         
  -6   9   7         22.78         18.76         7.11 o                         
  -5   9   7          4.75          1.15         3.51 o                         
  -4   9   7        100.63         82.16         5.85 o                         
  -3   9   7          2.61          0.31         3.94 o                         
  -2   9   7         17.18         22.74         5.44 o                         
  -1   9   7         10.18         10.98         5.03 o                         
   0   9   7          0.14          7.22         5.04 o                         
   1   9   7          1.55          1.32         9.19 o                         
   2   9   7          1.15          1.52         6.33 o                         
 -10  10   7         22.96         25.46        20.69 o                         
  -9  10   7          0.00         -4.78         4.79 o                         
  -8  10   7          0.29          1.31         3.84 o                         
  -7  10   7          0.00         -2.88         2.88 o                         
  -6  10   7          0.43         -2.46         3.07 o                         
  -5  10   7          3.70         10.25         3.53 o                         
  -4  10   7          2.43          3.27         5.31 o                         
  -3  10   7          0.52          1.21         8.21 o                         
  -2  10   7          1.00         -0.43         5.58 o                         
  -1  10   7          0.85          4.65         5.77 o                         
   0  10   7          1.00          6.67         7.37 o                         
  -9  11   7          2.57          5.92         6.08 o                         
  -8  11   7          0.02          9.40         4.99 o                         
  -7  11   7          3.35         -0.40         3.75 o                         
  -6  11   7          3.28          7.10         5.17 o                         
  -5  11   7          0.76         -2.20         5.03 o                         
  -4  11   7          6.96          8.18         6.02 o                         
  -3  11   7          5.36          0.73         5.85 o                         
  -2  11   7          9.28          8.51         6.98 o                         
   0 -15   8          0.13         -8.02        11.14 o                         
  -4 -14   8          0.07          5.30         6.18 o                         
  -3 -14   8          0.86         -3.87         5.39 o                         
  -2 -14   8          0.08         -5.27         7.00 o                         
  -1 -14   8          6.13          1.92         7.03 o                         
   0 -14   8          0.35         -3.88         6.15 o                         
   1 -14   8          1.50          7.56         6.02 o                         
   2 -14   8          1.95         -4.22         4.22 o                         
   3 -14   8         25.06         13.57         5.85 o                         
   4 -14   8          3.67          6.52         5.78 o                         
  -5 -13   8         18.32         17.87         6.92 o                         
  -4 -13   8          9.61          2.72         4.91 o                         
  -3 -13   8          1.94          4.39         4.50 o                         
  -2 -13   8          1.13         -2.01         4.37 o                         
  -1 -13   8          0.52          2.20         6.75 o                         
   0 -13   8          7.92          5.46         4.49 o                         
   1 -13   8          6.49          7.82         4.03 o                         
   2 -13   8          1.92          0.49         4.31 o                         
   3 -13   8          4.93          0.77         4.67 o                         
   4 -13   8          2.24         -4.06         5.86 o                         
   5 -13   8          3.86         -1.71         7.23 o                         
  -7 -12   8         10.17          8.96         6.31 o                         
  -6 -12   8          0.27         -4.77         4.81 o                         
  -5 -12   8          0.57          2.36         4.60 o                         
  -4 -12   8         12.82         11.10         5.69 o                         
  -3 -12   8          0.88         -4.04         4.04 o                         
  -2 -12   8          2.77         -1.39         4.42 o                         
  -1 -12   8          0.20         -0.08         3.76 o                         
   0 -12   8          5.98          9.23         3.94 o                         
   1 -12   8          0.00         -2.99         2.99 o                         
   2 -12   8         11.58          8.06         4.95 o                         
   3 -12   8          0.44         -3.18         4.49 o                         
   4 -12   8          8.35         -4.72         5.81 o                         
   5 -12   8          0.77         -6.14         6.14 o                         
   6 -12   8          1.46         -9.81         9.81 o                         
  -8 -11   8          1.62          3.07         5.69 o                         
  -7 -11   8         40.03         75.97        24.87 o                         
  -6 -11   8          5.05          4.39         4.72 o                         
  -5 -11   8          5.13          9.56         5.05 o                         
  -4 -11   8         15.72         23.80         7.97 o                         
  -3 -11   8          2.66          4.38         3.74 o                         
  -2 -11   8         11.45          7.94         3.98 o                         
  -1 -11   8          2.63          2.66         3.17 o                         
   0 -11   8         39.88         40.83         6.70 o                         
   1 -11   8         11.18         16.21         4.68 o                         
   2 -11   8          9.46          4.66         3.90 o                         
   3 -11   8          1.56         -3.07         5.07 o                         
   4 -11   8         40.75         58.74         8.59 o                         
   5 -11   8          0.00         -4.67         4.67 o                         
   6 -11   8          0.42          5.36         6.35 o                         
   7 -11   8          6.31         15.73         7.84 o                         
  -9 -10   8         13.07         21.28         7.66 o                         
  -8 -10   8         23.48         20.71         6.61 o                         
  -7 -10   8          6.33          6.45         5.59 o                         
  -6 -10   8          0.83         -0.69         5.21 o                         
  -5 -10   8          2.30         -3.14         5.05 o                         
  -4 -10   8          0.06          1.93         3.25 o                         
  -3 -10   8          0.98          3.78         3.27 o                         
  -2 -10   8         37.41         45.42         5.24 o                         
  -1 -10   8        183.15        195.03        13.22 o                         
   0 -10   8          1.28         -2.17         2.62 o                         
   1 -10   8         12.33         13.41         4.12 o                         
   2 -10   8          1.53          0.30         3.45 o                         
   3 -10   8         34.18         31.38         6.93 o                         
   4 -10   8          1.11         -0.08         5.01 o                         
   5 -10   8         17.81         21.89         6.48 o                         
   6 -10   8         18.28         17.08         5.82 o                         
   7 -10   8         30.76         33.76         7.32 o                         
 -10  -9   8          0.19         -0.46         6.46 o                         
  -9  -9   8         11.30         23.54         6.81 o                         
  -8  -9   8          0.12          2.82         4.18 o                         
  -7  -9   8         11.48          4.27        13.55 o                         
  -6  -9   8          0.70          1.05         3.91 o                         
  -5  -9   8          8.45          7.66         4.54 o                         
  -4  -9   8         87.64        107.67         6.97 o                         
  -3  -9   8        105.04        112.47         7.06 o                         
  -2  -9   8         27.47         24.01         3.43 o                         
  -1  -9   8         15.09          3.35         2.40 o                         
   0  -9   8         70.79         78.18         5.92 o                         
   1  -9   8          7.74          5.60         2.56 o                         
   2  -9   8          0.71         -0.10         2.30 o                         
   3  -9   8         52.77         70.45         8.97 o                         
   4  -9   8          1.36         -4.42         4.42 o                         
   5  -9   8          1.40         -3.61         4.05 o                         
   6  -9   8         10.54         15.08         5.11 o                         
   7  -9   8          2.48         -4.02         4.85 o                         
   8  -9   8          0.42         -0.35         8.82 o                         
 -10  -8   8          3.25          8.56         8.46 o                         
  -9  -8   8          1.37          2.41         6.02 o                         
  -8  -8   8         10.19          3.12         5.47 o                         
  -7  -8   8          1.31          4.04         3.97 o                         
  -6  -8   8        100.42        100.25        12.12 o                         
  -5  -8   8         39.10         40.00         6.12 o                         
  -4  -8   8          4.23         -0.87         2.85 o                         
  -3  -8   8        132.53        121.95         6.44 o                         
  -2  -8   8         73.45         73.37         4.99 o                         
  -1  -8   8        138.12        143.02         6.89 o                         
   0  -8   8         16.92         26.12         4.17 o                         
   1  -8   8         25.65         27.32         3.61 o                         
   2  -8   8         32.64         39.75         4.11 o                         
   3  -8   8          1.17         -3.95         3.95 o                         
   4  -8   8          0.00         -2.87         2.87 o                         
   5  -8   8          0.57         10.76         4.24 o                         
   6  -8   8          0.00         -0.89         4.07 o                         
   7  -8   8         17.74         13.23         6.23 o                         
   8  -8   8          0.01         -4.64         4.64 o                         
 -11  -7   8          2.16          2.82         5.96 o                         
 -10  -7   8          1.94          7.37         5.18 o                         
  -9  -7   8          1.85          1.52         4.67 o                         
  -8  -7   8         16.27         13.58         5.49 o                         
  -7  -7   8          7.54          5.77         3.01 o                         
  -6  -7   8          0.01          1.02         2.93 o                         
  -5  -7   8          0.02         -3.01         3.01 o                         
  -4  -7   8        318.16        324.35        16.81 o                         
  -3  -7   8         13.86          9.17         3.10 o                         
  -2  -7   8          2.91          1.66         1.84 o                         
  -1  -7   8         17.97         19.01         2.17 o                         
   0  -7   8          2.51          1.63         2.10 o                         
   1  -7   8         12.85         15.14         2.95 o                         
   2  -7   8        154.60        165.22         7.72 o                         
   3  -7   8         13.50          6.83         3.53 o                         
   4  -7   8          0.53         -1.88         2.79 o                         
   5  -7   8         17.74          7.75         3.97 o                         
   6  -7   8          8.68          4.70         4.28 o                         
   7  -7   8          6.28          5.02         5.56 o                         
   8  -7   8          0.23          0.80         5.66 o                         
 -12  -6   8          3.90          4.77         6.54 o                         
 -11  -6   8         26.79         25.30         6.91 o                         
 -10  -6   8          7.34          5.45         4.46 o                         
  -9  -6   8         29.35         30.75         5.14 o                         
  -8  -6   8          7.60          5.06         2.91 o                         
  -7  -6   8          9.64          8.16         2.93 o                         
  -6  -6   8       1019.41        983.94        35.54 o                         
  -5  -6   8        277.81        269.34        10.36 o                         
  -4  -6   8        866.44        860.36        27.59 o                         
  -3  -6   8         25.74         26.10         3.59 o                         
  -2  -6   8          5.22          4.54         2.24 o                         
  -1  -6   8          7.75          8.19         2.46 o                         
   0  -6   8          0.94          0.74         1.47 o                         
   1  -6   8        389.58        390.49        14.04 o                         
   2  -6   8          5.84          3.95         1.87 o                         
   3  -6   8          5.02          6.72         3.52 o                         
   4  -6   8         50.01         52.90         6.56 o                         
   5  -6   8          0.08         -1.06         3.43 o                         
   6  -6   8          0.41          0.49         4.08 o                         
   7  -6   8          0.79          5.91         5.34 o                         
   8  -6   8          0.22         12.74         6.50 o                         
 -12  -5   8         65.05         89.82        13.71 o                         
 -11  -5   8          1.16         -0.92         4.29 o                         
 -10  -5   8          0.72          3.20         3.50 o                         
  -9  -5   8         21.95         22.44         5.13 o                         
  -8  -5   8         29.68         16.65         3.48 o                         
  -7  -5   8        294.33        280.94        14.16 o                         
  -6  -5   8        244.67        277.60        12.17 o                         
  -5  -5   8        321.19        294.22        11.12 o                         
  -4  -5   8         12.42          9.57         2.69 o                         
  -3  -5   8          4.48          3.94         2.04 o                         
  -2  -5   8        191.70        217.01         6.51 o                         
  -1  -5   8          7.69          8.55         1.69 o                         
   0  -5   8        365.59        369.42         9.94 o                         
   1  -5   8         11.40         10.30         2.26 o                         
   2  -5   8        933.14        926.80        32.16 o                         
   3  -5   8         20.98         17.79         3.61 o                         
   4  -5   8         87.58         93.58         7.33 o                         
   5  -5   8         32.58         34.05         5.91 o                         
   6  -5   8          7.28          4.83         5.43 o                         
   7  -5   8          0.05         -5.25         5.25 o                         
   8  -5   8          8.27          7.17         6.03 o                         
 -12  -4   8          3.57          9.00         5.63 o                         
 -11  -4   8          0.10         -3.69         3.69 o                         
 -10  -4   8         26.36         27.17         5.20 o                         
  -9  -4   8         38.65         43.28         5.13 o                         
  -8  -4   8          1.30          0.37         2.44 o                         
  -7  -4   8         12.44         12.92         2.54 o                         
  -6  -4   8        217.01        218.80         9.36 o                         
  -5  -4   8          0.38          1.91         2.78 o                         
  -4  -4   8          0.03          1.15         1.90 o                         
  -3  -4   8        152.10        172.66         6.48 o                         
  -2  -4   8        133.59        121.46         5.13 o                         
  -1  -4   8         28.76         26.77         2.04 o                         
   0  -4   8         74.63         78.26         3.19 o                         
   1  -4   8         72.91         76.69         3.78 o                         
   2  -4   8       1051.07       1109.52        37.47 o                         
   3  -4   8          0.32         -0.74         2.81 o                         
   4  -4   8          0.01         -2.54         2.54 o                         
   5  -4   8         33.65         42.42         6.38 o                         
   6  -4   8          1.58          0.36         3.91 o                         
   7  -4   8         55.15         74.39         8.97 o                         
   8  -4   8          6.18         13.14         6.53 o                         
 -13  -3   8          0.44         -3.81         5.46 o                         
 -12  -3   8          0.66         14.10         6.02 o                         
 -11  -3   8         19.21         12.29         5.89 o                         
 -10  -3   8         16.96          3.51         3.51 o                         
  -9  -3   8          4.57          2.81         2.71 o                         
  -8  -3   8         18.76         18.55         2.61 o                         
  -7  -3   8          2.61         -1.07         1.47 o                         
  -6  -3   8         16.91         14.13         1.87 o                         
  -5  -3   8          6.07          5.65         1.64 o                         
  -4  -3   8         17.92         17.41         2.23 o                         
  -3  -3   8         24.37         27.01         2.23 o                         
  -2  -3   8         15.07         17.63         1.79 o                         
  -1  -3   8         72.27         79.26         3.33 o                         
   0  -3   8        140.19        147.80         4.53 o                         
   1  -3   8        123.40        142.21         5.25 o                         
   2  -3   8         59.36         56.93         4.99 o                         
   3  -3   8        256.28        249.85        11.31 o                         
   4  -3   8        227.72        250.76        21.70 o                         
   5  -3   8          1.42         -0.59         4.54 o                         
   6  -3   8          4.54         -0.77         4.14 o                         
   7  -3   8         10.25          7.24        10.26 o                         
   8  -3   8         30.63         39.30        14.40 o                         
 -13  -2   8         11.26         13.42         7.26 o                         
 -12  -2   8          0.87         -1.19         4.32 o                         
 -11  -2   8          4.93          5.80         3.97 o                         
 -10  -2   8         31.65         24.03         4.20 o                         
  -9  -2   8          2.52          1.64         4.79 o                         
  -8  -2   8          0.08         -1.77         1.77 o                         
  -7  -2   8         76.87         76.16         5.38 o                         
  -6  -2   8         11.34         12.22         1.91 o                         
  -5  -2   8         72.24         79.64         3.77 o                         
  -4  -2   8        131.38        131.13         4.70 o                         
  -3  -2   8        441.43        417.83        14.41 o                         
  -2  -2   8          2.31         -0.98         1.51 o                         
  -1  -2   8         47.48         43.12         4.06 o                         
   0  -2   8         64.52         62.45         2.88 o                         
   1  -2   8        113.87        129.54         4.64 o                         
   2  -2   8         79.63         99.65         5.43 o                         
   3  -2   8          2.94         -2.66         3.65 o                         
   4  -2   8          0.73         -2.40         2.77 o                         
   5  -2   8          3.32          8.63         4.22 o                         
   6  -2   8         22.35         25.02         8.03 o                         
   7  -2   8         23.27         23.81         5.97 o                         
   8  -2   8          0.21         -0.96         5.39 o                         
 -13  -1   8          0.01         -4.67         4.67 o                         
 -12  -1   8         15.09         21.32         5.60 o                         
 -11  -1   8         52.40         54.60         7.26 o                         
 -10  -1   8          0.15         -1.27         3.16 o                         
  -9  -1   8         30.51         24.79         3.38 o                         
  -8  -1   8         74.52         69.44         4.83 o                         
  -7  -1   8         18.80         19.84         2.71 o                         
  -6  -1   8        215.99        205.74         7.65 o                         
  -5  -1   8          7.79          4.95         1.53 o                         
  -4  -1   8        203.28        206.59         7.85 o                         
  -3  -1   8         29.64         26.46         2.63 o                         
  -2  -1   8        292.53        293.44        10.77 o                         
  -1  -1   8        373.93        362.49        10.47 o                         
   0  -1   8         19.33         16.46         2.26 o                         
   1  -1   8        110.89        122.19         7.02 o                         
   2  -1   8        106.27         97.82         5.41 o                         
   3  -1   8        151.84        202.28        11.21 o                         
   4  -1   8         15.73         11.62         3.73 o                         
   5  -1   8          0.46         -1.67         3.41 o                         
   6  -1   8          0.03          1.11         3.32 o                         
   7  -1   8         64.52         75.20         8.36 o                         
 -13   0   8          0.66          1.75         4.84 o                         
 -12   0   8         14.33          5.44         4.36 o                         
 -11   0   8          4.67          6.13         3.59 o                         
 -10   0   8         18.41         14.80         3.87 o                         
  -9   0   8         27.58         25.15         4.65 o                         
  -8   0   8         32.52         34.14         3.78 o                         
  -7   0   8         48.29         46.29         3.77 o                         
  -6   0   8         40.11         40.68         3.02 o                         
  -5   0   8         27.27         29.40         2.81 o                         
  -4   0   8          0.42          0.84         1.51 o                         
  -3   0   8         33.02         26.54         3.78 o                         
  -2   0   8         38.45         37.19         3.03 o                         
  -1   0   8          7.58          4.74         1.07 o                         
   0   0   8        169.93        157.35         5.55 o                         
   1   0   8         40.57         35.41         3.19 o                         
   2   0   8          3.08          1.66         2.14 o                         
   3   0   8          0.45          5.09         2.96 o                         
   4   0   8          3.41          6.19         3.26 o                         
   5   0   8         13.63          7.20         3.85 o                         
   6   0   8          6.09          4.83         3.84 o                         
   7   0   8          0.02         -3.46         5.45 o                         
 -14   1   8          2.80         -4.21        11.53 o                         
 -13   1   8         19.43         13.69         5.58 o                         
 -12   1   8          8.48          9.69         4.19 o                         
 -11   1   8          0.29          2.57         3.92 o                         
 -10   1   8          0.41         -1.67         2.47 o                         
  -9   1   8         16.73          7.31         3.37 o                         
  -8   1   8          0.45         -1.12         2.29 o                         
  -7   1   8          2.12          2.04         2.22 o                         
  -6   1   8          1.60         -0.22         2.03 o                         
  -5   1   8         99.83         98.22         6.13 o                         
  -4   1   8         22.40         25.07         2.08 o                         
  -3   1   8        125.63        127.98         5.38 o                         
  -2   1   8          2.81          0.39         1.01 o                         
  -1   1   8         22.02         21.90         1.70 o                         
   0   1   8         74.27         82.51         3.45 o                         
   1   1   8          2.63         -0.05         1.77 o                         
   2   1   8          0.00          1.29         2.17 o                         
   3   1   8          0.00         -2.13         2.13 o                         
   4   1   8          1.52         -0.03         2.78 o                         
   5   1   8         23.45         32.34         5.46 o                         
   6   1   8          6.97         13.47         6.92 o                         
   7   1   8          7.47         21.32         8.06 o                         
 -14   2   8          8.68         25.87        10.71 o                         
 -13   2   8          1.27          5.02         5.51 o                         
 -12   2   8          0.00          4.07         5.23 o                         
 -11   2   8          1.83         -0.87         3.25 o                         
 -10   2   8         61.98         59.64         5.92 o                         
  -9   2   8          1.14         -1.76         2.47 o                         
  -8   2   8          1.75         -3.09         3.09 o                         
  -7   2   8        115.51        115.76         5.48 o                         
  -6   2   8         11.22         10.52         1.95 o                         
  -5   2   8         18.56         19.81         1.98 o                         
  -4   2   8         98.50        101.47         4.23 o                         
  -3   2   8        202.08        199.66         7.35 o                         
  -2   2   8         21.55         18.78         1.85 o                         
  -1   2   8         18.43         14.23         1.76 o                         
   0   2   8          1.91          0.76         1.31 o                         
   1   2   8         51.91         46.20         3.86 o                         
   2   2   8          2.42          0.82         1.89 o                         
   3   2   8         44.10         53.55         4.79 o                         
   4   2   8          0.70          0.45         4.29 o                         
   5   2   8          3.26          3.94         5.64 o                         
   6   2   8          1.75         -1.87         5.58 o                         
 -13   3   8          6.65          0.90         5.83 o                         
 -12   3   8          0.11         -0.79         3.98 o                         
 -11   3   8          9.82          7.68         4.09 o                         
 -10   3   8         37.06         26.57         4.58 o                         
  -9   3   8          8.08          8.15         3.18 o                         
  -8   3   8        411.43        408.57        14.92 o                         
  -7   3   8          0.07         -1.60         2.78 o                         
  -6   3   8         62.82         67.09         4.12 o                         
  -5   3   8         97.49        104.25         4.62 o                         
  -4   3   8        221.23        216.13         6.62 o                         
  -3   3   8         75.48         72.50         3.68 o                         
  -2   3   8         30.93         27.67         2.48 o                         
  -1   3   8         19.11         16.05         2.77 o                         
   0   3   8          0.25         -0.51         2.33 o                         
   1   3   8          2.97          3.99         1.40 o                         
   2   3   8          1.38         -1.62         2.71 o                         
   3   3   8         55.18         42.55         7.57 o                         
   4   3   8          4.97         14.32         6.17 o                         
   5   3   8          0.23         -5.49         5.75 o                         
   6   3   8          0.51          6.39        11.76 o                         
 -13   4   8          0.53         -5.01         9.48 o                         
 -12   4   8          5.44          1.36         4.13 o                         
 -11   4   8         21.85         14.11         4.60 o                         
 -10   4   8         24.81         20.99         4.37 o                         
  -9   4   8          9.75          9.91         3.37 o                         
  -8   4   8          4.52          2.59         2.77 o                         
  -7   4   8         37.99         40.30         5.12 o                         
  -6   4   8         20.77         23.74         3.68 o                         
  -5   4   8        103.77        114.03         5.34 o                         
  -4   4   8         19.64         19.70         2.61 o                         
  -3   4   8          0.00         -1.41         2.02 o                         
  -2   4   8        120.70        104.01         5.82 o                         
  -1   4   8          7.36          5.44         2.10 o                         
   0   4   8         18.01         13.25         4.88 o                         
   1   4   8          5.20         10.13         3.68 o                         
   2   4   8          4.08          2.25         3.82 o                         
   3   4   8         11.62         18.44         6.16 o                         
   4   4   8         15.98         14.96         6.77 o                         
   5   4   8          8.91         23.26         8.10 o                         
 -13   5   8          4.00         -1.50         7.16 o                         
 -12   5   8          0.26         -3.72         3.72 o                         
 -11   5   8          1.40         -4.03         4.20 o                         
 -10   5   8          0.57         -2.84         2.84 o                         
  -9   5   8         43.52         41.69         5.08 o                         
  -8   5   8          0.74          3.99         3.50 o                         
  -7   5   8          7.28          2.70         2.80 o                         
  -6   5   8         21.00         22.14         3.92 o                         
  -5   5   8        401.30        408.90        14.89 o                         
  -4   5   8         55.09         57.61         5.61 o                         
  -3   5   8         91.81         80.27         4.92 o                         
  -2   5   8          2.93          1.64         2.03 o                         
  -1   5   8          0.23          0.73         2.22 o                         
   0   5   8         64.86         63.50         6.38 o                         
   1   5   8         62.28         45.53         5.69 o                         
   2   5   8         10.25         12.68         4.51 o                         
   3   5   8          0.93          4.17         4.63 o                         
   4   5   8          2.66          6.59         4.91 o                         
 -13   6   8          2.79         -0.72         4.67 o                         
 -12   6   8          0.05          0.16         4.60 o                         
 -11   6   8          2.36          1.34         4.33 o                         
 -10   6   8          1.84          1.35         3.42 o                         
  -9   6   8         26.54         18.64         4.88 o                         
  -8   6   8         65.66         78.79         7.72 o                         
  -7   6   8         71.85         65.59         5.91 o                         
  -6   6   8         22.14         19.05         4.37 o                         
  -5   6   8         79.68         80.84         6.98 o                         
  -4   6   8          1.48         -1.60         2.79 o                         
  -3   6   8         33.44         33.62         4.14 o                         
  -2   6   8         16.66         13.73         4.04 o                         
  -1   6   8          4.12          2.89         3.02 o                         
   0   6   8          5.04          5.17         4.35 o                         
   1   6   8          5.04          3.32         3.17 o                         
   2   6   8         29.03         34.84         8.67 o                         
   3   6   8          1.99          7.09         8.45 o                         
   4   6   8          1.55         -1.79        10.44 o                         
 -12   7   8          0.27         -4.56         4.56 o                         
 -11   7   8          1.71         -2.68         4.34 o                         
 -10   7   8         27.00         28.00        10.98 o                         
  -9   7   8          1.07         -4.67         4.67 o                         
  -8   7   8          8.81         12.12         5.30 o                         
  -7   7   8         14.02          5.10         3.98 o                         
  -6   7   8          5.83          2.82         3.29 o                         
  -5   7   8          1.78         -2.48         2.99 o                         
  -4   7   8          0.10         -1.67         2.40 o                         
  -3   7   8         18.73         21.40         3.59 o                         
  -2   7   8         25.85         27.33         5.11 o                         
  -1   7   8          3.88         -1.11         3.48 o                         
   0   7   8          0.11         -0.52         3.47 o                         
   1   7   8          5.58          8.56         3.57 o                         
   2   7   8          4.11         11.18         5.27 o                         
   3   7   8         13.34         30.21         7.00 o                         
 -12   8   8         25.75         33.17         8.78 o                         
 -11   8   8          0.70         -1.98         5.45 o                         
 -10   8   8          0.00          1.28         5.46 o                         
  -9   8   8          0.43          1.78         4.65 o                         
  -8   8   8          0.48         -1.59         4.10 o                         
  -7   8   8          2.09         -2.62         5.04 o                         
  -6   8   8         12.06          9.43         4.30 o                         
  -5   8   8         11.55          4.21         3.69 o                         
  -4   8   8          1.12          4.26         3.03 o                         
  -3   8   8          3.52          6.38         4.28 o                         
  -2   8   8          3.58          7.86         4.67 o                         
  -1   8   8          0.22          2.43         4.24 o                         
   0   8   8          1.74          4.05         4.73 o                         
   1   8   8          8.99         19.64         7.52 o                         
   2   8   8          0.56         -2.34         8.72 o                         
 -11   9   8          2.02          6.32         6.87 o                         
 -10   9   8          2.26          0.12         5.88 o                         
  -9   9   8         14.52         14.11         6.49 o                         
  -8   9   8          1.63          3.95         7.14 o                         
  -7   9   8          9.05          5.21         8.04 o                         
  -6   9   8          1.08          0.09         3.68 o                         
  -5   9   8         26.37         27.46         5.33 o                         
  -4   9   8          0.80         -1.41         2.83 o                         
  -3   9   8          0.31         -3.92         3.92 o                         
  -2   9   8          6.58          8.35         5.44 o                         
  -1   9   8          0.63         -0.34         5.82 o                         
   0   9   8          0.05          7.07         7.81 o                         
  -9  10   8          5.89          3.80         5.24 o                         
  -8  10   8          0.03         -1.00         4.86 o                         
  -7  10   8          0.57          0.48         7.10 o                         
  -6  10   8         17.19         18.06         4.83 o                         
  -5  10   8          8.49          7.45         7.94 o                         
  -4  10   8          2.76          7.31         5.86 o                         
  -3  10   8          6.46          5.95         6.44 o                         
  -2  10   8          2.96          5.26         5.82 o                         
  -7  11   8          0.07         -1.68         5.01 o                         
  -6  11   8          0.33         -1.39         6.27 o                         
  -5  11   8          7.37          3.82         6.51 o                         
  -3 -14   9          1.67         -3.29         5.79 o                         
  -2 -14   9          6.23          2.93         7.13 o                         
  -1 -14   9          0.16          1.57         7.70 o                         
   0 -14   9          0.35          1.74         7.22 o                         
   1 -14   9          2.20          2.86         6.27 o                         
   2 -14   9         26.35         23.26         8.97 o                         
   3 -14   9          0.64         -3.27         7.51 o                         
  -5 -13   9          1.87         -2.71         5.52 o                         
  -4 -13   9          9.21         10.01         5.63 o                         
  -3 -13   9          2.59          3.88         5.04 o                         
  -2 -13   9          1.43          6.14         5.89 o                         
  -1 -13   9          0.08         -3.83         4.10 o                         
   0 -13   9          1.21         -3.01         4.93 o                         
   1 -13   9          2.06          3.92         5.93 o                         
   2 -13   9          0.26          0.83         5.77 o                         
   3 -13   9          0.22          2.63         6.22 o                         
   4 -13   9         11.76         13.11         7.99 o                         
  -7 -12   9          1.79         13.87         7.15 o                         
  -6 -12   9          2.15         -3.98         5.48 o                         
  -5 -12   9          0.71          4.98         6.75 o                         
  -4 -12   9          0.51         -4.38         4.38 o                         
  -3 -12   9          2.48         -0.99         4.26 o                         
  -2 -12   9          4.44          2.74         4.26 o                         
  -1 -12   9          6.40         10.00         5.57 o                         
   0 -12   9          0.10         -0.64         5.62 o                         
   1 -12   9          0.06          3.60         5.82 o                         
   2 -12   9          0.03         -4.31         5.53 o                         
   3 -12   9         24.02         16.83         6.45 o                         
   4 -12   9          0.14         -5.93         5.93 o                         
   5 -12   9          0.96         -5.17         5.84 o                         
  -8 -11   9          1.21         -0.32         8.34 o                         
  -7 -11   9          1.86         -0.35         8.53 o                         
  -6 -11   9          0.09         -4.61         4.61 o                         
  -5 -11   9          6.12          4.35         4.58 o                         
  -4 -11   9         17.02         22.09         5.05 o                         
  -3 -11   9          1.43          1.35         3.59 o                         
  -2 -11   9          2.33         -2.67         2.67 o                         
  -1 -11   9         16.72         14.78         4.17 o                         
   0 -11   9          0.43         -3.31         3.76 o                         
   1 -11   9          0.51          3.02         4.11 o                         
   2 -11   9          2.83         -2.63         4.40 o                         
   3 -11   9         33.68         36.26         8.23 o                         
   4 -11   9          1.09          0.39         5.96 o                         
   5 -11   9          2.39          0.38         7.84 o                         
   6 -11   9          0.64         -4.58         6.41 o                         
  -9 -10   9          1.07          1.47         6.68 o                         
  -8 -10   9          0.10          0.68         5.50 o                         
  -7 -10   9          3.31         10.19         7.14 o                         
  -6 -10   9          1.83          6.65         5.80 o                         
  -5 -10   9          0.73         -1.60         2.77 o                         
  -4 -10   9         18.53         17.62         4.29 o                         
  -3 -10   9         20.42         22.31         4.89 o                         
  -2 -10   9         25.10         26.25         4.73 o                         
  -1 -10   9          7.67          6.80         3.66 o                         
   0 -10   9         19.68         15.89         4.70 o                         
   1 -10   9          5.52          5.32         4.00 o                         
   2 -10   9         65.39         63.31         8.86 o                         
   3 -10   9          5.42          9.23         5.33 o                         
   4 -10   9          2.60          3.41         5.56 o                         
   5 -10   9          2.33         -0.78         5.62 o                         
   6 -10   9         33.82         50.79         9.29 o                         
 -10  -9   9          1.55          6.20         6.30 o                         
  -9  -9   9         56.24         58.19         9.02 o                         
  -8  -9   9         22.98         25.10         6.29 o                         
  -7  -9   9          5.58         11.14         5.36 o                         
  -6  -9   9          0.46          7.99         5.70 o                         
  -5  -9   9          1.63          5.16         3.28 o                         
  -4  -9   9          2.60          2.53         2.83 o                         
  -3  -9   9          1.67         -1.74         2.23 o                         
  -2  -9   9         93.12         96.22         6.21 o                         
  -1  -9   9         54.57         50.71         4.61 o                         
   0  -9   9         49.17         41.50         4.28 o                         
   1  -9   9         15.40         12.86         3.24 o                         
   2  -9   9         20.09         19.10         5.82 o                         
   3  -9   9          5.13          2.11         3.85 o                         
   4  -9   9          5.62         10.11         6.89 o                         
   5  -9   9          4.65         -0.62         4.15 o                         
   6  -9   9         11.01         14.22         6.95 o                         
   7  -9   9          0.36         -5.83         5.83 o                         
 -10  -8   9         29.38         44.33        11.19 o                         
  -9  -8   9         21.44         15.49         6.02 o                         
  -8  -8   9          8.93         11.24         4.44 o                         
  -7  -8   9         18.32         16.30         3.73 o                         
  -6  -8   9         50.68         58.29         6.18 o                         
  -5  -8   9          1.37          0.56         5.35 o                         
  -4  -8   9        147.81        143.01         9.17 o                         
  -3  -8   9         74.69         75.73         5.53 o                         
  -2  -8   9          0.20         -0.29         2.35 o                         
  -1  -8   9         63.71         66.73         4.91 o                         
   0  -8   9          2.78          4.79         2.56 o                         
   1  -8   9         52.59         53.75         4.95 o                         
   2  -8   9         13.05         18.91         4.43 o                         
   3  -8   9         61.83         71.51         7.85 o                         
   4  -8   9          0.19          1.89         3.75 o                         
   5  -8   9          0.47         -3.51         3.51 o                         
   6  -8   9         35.51         37.02        10.20 o                         
   7  -8   9          2.18          4.84         7.45 o                         
 -11  -7   9          0.61         -5.21         5.46 o                         
 -10  -7   9         11.47          1.97         4.77 o                         
  -9  -7   9          5.44          6.84         6.41 o                         
  -8  -7   9          4.46          1.52         3.80 o                         
  -7  -7   9          0.49         -1.14         2.92 o                         
  -6  -7   9        278.10        290.68        13.79 o                         
  -5  -7   9         10.67          7.02         3.17 o                         
  -4  -7   9          0.73         -1.86         2.25 o                         
  -3  -7   9          0.47         -2.15         2.15 o                         
  -2  -7   9         72.56         59.27         4.60 o                         
  -1  -7   9         26.54         22.13         2.57 o                         
   0  -7   9         70.64         63.00         4.65 o                         
   1  -7   9         10.21          5.20         2.50 o                         
   2  -7   9         48.83         54.54         7.32 o                         
   3  -7   9         15.89         12.07         5.04 o                         
   4  -7   9         22.48         26.74         6.80 o                         
   5  -7   9          6.41         17.06         4.82 o                         
   6  -7   9         17.07         10.41         6.03 o                         
   7  -7   9          1.40          3.39         6.46 o                         
 -12  -6   9          3.21          6.04         6.66 o                         
 -11  -6   9          5.50         10.63         6.05 o                         
 -10  -6   9          0.04          0.69         3.91 o                         
  -9  -6   9          0.39          5.88         3.48 o                         
  -8  -6   9          5.44         -1.25         2.63 o                         
  -7  -6   9         11.14         11.68         3.25 o                         
  -6  -6   9         20.49         18.68         3.69 o                         
  -5  -6   9         11.08          5.20         3.19 o                         
  -4  -6   9         28.88         31.20         4.03 o                         
  -3  -6   9        105.31        103.63         5.08 o                         
  -2  -6   9          9.36         11.60         2.73 o                         
  -1  -6   9         13.84         11.79         2.18 o                         
   0  -6   9          0.13          0.99         1.83 o                         
   1  -6   9          0.12         -1.57         2.05 o                         
   2  -6   9        279.42        294.57        13.34 o                         
   3  -6   9         46.47         49.32         5.77 o                         
   4  -6   9          8.39         10.07         4.69 o                         
   5  -6   9          2.61         -2.33         4.21 o                         
   6  -6   9         23.13         30.40         6.48 o                         
   7  -6   9         10.54         16.82         8.24 o                         
 -12  -5   9          4.92          4.79         6.56 o                         
 -11  -5   9          0.27          2.27         4.58 o                         
 -10  -5   9         14.72         11.68         5.47 o                         
  -9  -5   9          1.89         -2.91         2.91 o                         
  -8  -5   9         13.63          6.75         3.41 o                         
  -7  -5   9          2.12          3.75         4.50 o                         
  -6  -5   9        230.05        230.66         9.98 o                         
  -5  -5   9        363.97        377.55        14.31 o                         
  -4  -5   9         29.48         42.31         6.09 o                         
  -3  -5   9          0.49         -1.39         1.55 o                         
  -2  -5   9         33.29         30.73         2.75 o                         
  -1  -5   9          0.75         -1.25         1.25 o                         
   0  -5   9         34.95         40.56         3.19 o                         
   1  -5   9         11.43         11.86         3.90 o                         
   2  -5   9        166.38        156.72         8.73 o                         
   3  -5   9         11.75          6.83         3.30 o                         
   4  -5   9         26.31         20.88         8.36 o                         
   5  -5   9          1.90          5.89         4.91 o                         
   6  -5   9          7.10         -1.65         4.29 o                         
   7  -5   9          3.99          5.17         5.62 o                         
 -12  -4   9          0.97          1.80         5.30 o                         
 -11  -4   9          8.06          5.28         4.11 o                         
 -10  -4   9         16.35         16.46         4.33 o                         
  -9  -4   9         15.26         13.98         3.86 o                         
  -8  -4   9         79.39         82.42         6.48 o                         
  -7  -4   9        363.41        366.70        12.26 o                         
  -6  -4   9         59.26         58.78         4.87 o                         
  -5  -4   9        327.56        331.29        11.28 o                         
  -4  -4   9        134.31        134.79         5.82 o                         
  -3  -4   9         14.89         11.62         2.07 o                         
  -2  -4   9          2.88          4.61         1.89 o                         
  -1  -4   9          2.18         -0.38         1.33 o                         
   0  -4   9        321.61        323.53        10.43 o                         
   1  -4   9        338.66        350.62        11.76 o                         
   2  -4   9        188.95        203.57        10.54 o                         
   3  -4   9          6.74          5.43         3.17 o                         
   4  -4   9          8.60          8.09         8.08 o                         
   5  -4   9         17.34          8.87         4.49 o                         
   6  -4   9          0.12         -4.36         4.36 o                         
   7  -4   9         63.32         69.42         9.31 o                         
 -13  -3   9          9.73         15.97         7.20 o                         
 -12  -3   9          0.01         -3.66         3.66 o                         
 -11  -3   9          9.51         14.79         4.52 o                         
 -10  -3   9          5.54          4.97         3.30 o                         
  -9  -3   9         15.60         14.75         3.71 o                         
  -8  -3   9         26.16         26.61         2.91 o                         
  -7  -3   9        223.55        225.89         7.49 o                         
  -6  -3   9         65.51         71.35         4.14 o                         
  -5  -3   9        177.76        179.76         6.25 o                         
  -4  -3   9         29.49         27.06         2.56 o                         
  -3  -3   9          7.49         11.10         2.62 o                         
  -2  -3   9         30.87         32.66         3.40 o                         
  -1  -3   9         11.69         10.71         1.64 o                         
   0  -3   9        207.47        223.02         6.82 o                         
   1  -3   9        225.97        239.44        15.50 o                         
   2  -3   9        403.78        428.48        18.83 o                         
   3  -3   9          0.41         -2.98         3.64 o                         
   4  -3   9          6.23          1.59         3.64 o                         
   5  -3   9         28.61         21.42         9.42 o                         
   6  -3   9          1.22          2.58         6.48 o                         
   7  -3   9         56.70         65.39         9.21 o                         
 -13  -2   9          0.60          0.26         5.61 o                         
 -12  -2   9          9.59          9.23         4.76 o                         
 -11  -2   9         59.40         68.61         9.63 o                         
 -10  -2   9         35.05         39.06         5.19 o                         
  -9  -2   9          1.78         -0.27         2.70 o                         
  -8  -2   9          8.38          7.32         2.06 o                         
  -7  -2   9          4.04          4.55         1.96 o                         
  -6  -2   9         20.04         27.40         2.70 o                         
  -5  -2   9         56.62         64.80         4.69 o                         
  -4  -2   9         89.23         99.42         8.15 o                         
  -3  -2   9          8.31          7.74         2.29 o                         
  -2  -2   9          2.22          2.41         2.18 o                         
  -1  -2   9         15.69         18.07         2.58 o                         
   0  -2   9        237.62        250.35         8.12 o                         
   1  -2   9         34.08         34.06         3.29 o                         
   2  -2   9          7.58          3.02         2.81 o                         
   3  -2   9         10.56          9.26         3.78 o                         
   4  -2   9          3.59          0.27         3.45 o                         
   5  -2   9          1.08          2.28         3.74 o                         
   6  -2   9          7.67          3.89         4.57 o                         
   7  -2   9          1.28         10.74         6.33 o                         
 -13  -1   9          3.35          4.34         4.76 o                         
 -12  -1   9          4.07          0.54         4.20 o                         
 -11  -1   9          0.26         -3.10         3.47 o                         
 -10  -1   9         30.48         30.02         4.71 o                         
  -9  -1   9          8.24          5.32         2.54 o                         
  -8  -1   9         63.45         58.88         4.71 o                         
  -7  -1   9          0.43         -1.85         1.85 o                         
  -6  -1   9          7.94          8.56         2.12 o                         
  -5  -1   9         34.05         44.36         2.66 o                         
  -4  -1   9          1.84          3.39         1.81 o                         
  -3  -1   9        246.02        272.50        10.32 o                         
  -2  -1   9         12.50         15.27         2.75 o                         
  -1  -1   9         61.10         60.73         3.78 o                         
   0  -1   9          8.08         10.97         2.28 o                         
   1  -1   9         94.34         99.47         5.15 o                         
   2  -1   9          2.36         -0.01         2.43 o                         
   3  -1   9          3.04          3.07         2.97 o                         
   4  -1   9          9.46          2.04         3.28 o                         
   5  -1   9          0.00         -3.27         3.27 o                         
   6  -1   9          0.07          1.14         4.93 o                         
   7  -1   9          0.52          4.35         5.45 o                         
 -13   0   9          9.62         12.11         5.57 o                         
 -12   0   9          9.60          6.88         4.03 o                         
 -11   0   9         10.49          4.14         3.78 o                         
 -10   0   9        145.38        157.17         7.90 o                         
  -9   0   9         10.70          3.11         2.68 o                         
  -8   0   9          6.33          3.22         2.32 o                         
  -7   0   9         73.92         66.44         4.09 o                         
  -6   0   9          0.02         -0.37         1.38 o                         
  -5   0   9         61.50         54.07         4.31 o                         
  -4   0   9        151.38        151.90         6.99 o                         
  -3   0   9        126.48        127.09         5.81 o                         
  -2   0   9        140.05        130.35         6.05 o                         
  -1   0   9          5.50          8.17         1.46 o                         
   0   0   9         36.63         26.12         3.00 o                         
   1   0   9          1.44          1.28         2.44 o                         
   2   0   9         32.51         33.38         6.55 o                         
   3   0   9         28.67         37.18         5.14 o                         
   4   0   9         42.71         38.43         5.42 o                         
   5   0   9          0.20          7.21         3.68 o                         
   6   0   9          2.65          0.08        10.51 o                         
 -13   1   9         13.68          8.60         6.60 o                         
 -12   1   9          3.27          1.48         3.61 o                         
 -11   1   9         49.24         55.49         6.36 o                         
 -10   1   9         86.21        100.48         6.61 o                         
  -9   1   9          1.59         -1.86         3.45 o                         
  -8   1   9        152.03        139.86         6.88 o                         
  -7   1   9          6.73          4.07         2.14 o                         
  -6   1   9         22.60         18.01         3.24 o                         
  -5   1   9         63.26         68.03         3.78 o                         
  -4   1   9       1081.59       1061.10        32.04 o                         
  -3   1   9          5.95          5.21         2.04 o                         
  -2   1   9         75.74         75.30         3.08 o                         
  -1   1   9         29.40         31.85         3.65 o                         
   0   1   9         76.74         75.44         5.99 o                         
   1   1   9         12.61         16.46         2.84 o                         
   2   1   9          8.87          4.82         3.29 o                         
   3   1   9          6.55          0.15         3.41 o                         
   4   1   9         13.65         11.13         5.56 o                         
   5   1   9         21.74         37.56        13.48 o                         
   6   1   9          0.01         20.56        13.40 o                         
 -13   2   9          8.68         13.81         5.56 o                         
 -12   2   9         16.30         10.77         5.14 o                         
 -11   2   9         52.57         67.33         6.49 o                         
 -10   2   9          0.53         -1.83         2.71 o                         
  -9   2   9         58.86         73.75         5.93 o                         
  -8   2   9         12.88          7.60         3.31 o                         
  -7   2   9         68.97         76.32         4.87 o                         
  -6   2   9          8.93          6.21         2.71 o                         
  -5   2   9       1260.41       1297.52        35.35 o                         
  -4   2   9          5.05          9.04         2.34 o                         
  -3   2   9          7.50          5.19         2.01 o                         
  -2   2   9        124.35        112.79         4.73 o                         
  -1   2   9         80.34         69.16         5.10 o                         
   0   2   9          2.28          1.95         2.07 o                         
   1   2   9         22.25         21.97         3.13 o                         
   2   2   9          0.83         -0.43         1.79 o                         
   3   2   9          0.71         10.56         5.45 o                         
   4   2   9         46.54         44.44        12.86 o                         
   5   2   9          1.72         10.90        10.90 o                         
 -13   3   9          7.54          7.63         6.10 o                         
 -12   3   9          0.00         -3.61         3.61 o                         
 -11   3   9          1.67         -2.53         3.86 o                         
 -10   3   9          1.50          2.94         4.95 o                         
  -9   3   9         60.19         60.70         5.70 o                         
  -8   3   9         70.35         70.25         5.60 o                         
  -7   3   9         54.29         51.90         6.46 o                         
  -6   3   9         59.19         65.83         5.88 o                         
  -5   3   9       1083.28       1111.43        30.82 o                         
  -4   3   9         34.54         32.02         3.21 o                         
  -3   3   9         24.76         14.39         3.37 o                         
  -2   3   9         19.39         12.69         2.86 o                         
  -1   3   9         89.69         76.11         6.36 o                         
   0   3   9          0.88         -0.30         1.85 o                         
   1   3   9         62.08         63.89         7.63 o                         
   2   3   9         10.37         14.53         6.25 o                         
   3   3   9          3.85         13.08         6.77 o                         
   4   3   9          3.97         14.64        10.75 o                         
   5   3   9          4.83          9.03        11.22 o                         
 -13   4   9          0.34         -1.78         4.60 o                         
 -12   4   9          0.51         -3.90         3.90 o                         
 -11   4   9          4.12          3.90         3.84 o                         
 -10   4   9          0.03         -3.08         3.08 o                         
  -9   4   9          0.24         -2.87         2.87 o                         
  -8   4   9         93.17         87.34         6.73 o                         
  -7   4   9         15.15         14.47         5.07 o                         
  -6   4   9         75.43         91.16         6.54 o                         
  -5   4   9         16.90         20.92         3.50 o                         
  -4   4   9          3.91          0.69         2.40 o                         
  -3   4   9         23.06         21.95         3.23 o                         
  -2   4   9        219.10        231.34         9.68 o                         
  -1   4   9         59.13         64.58         4.17 o                         
   0   4   9          2.42          3.99         3.26 o                         
   1   4   9          0.22          0.21         3.83 o                         
   2   4   9          1.71          2.61         5.74 o                         
   3   4   9         18.29         24.52         7.78 o                         
   4   4   9          0.10          8.98        11.80 o                         
 -13   5   9          2.95         -3.17         5.56 o                         
 -12   5   9          3.05         -3.04         4.09 o                         
 -11   5   9          3.97          3.63         3.93 o                         
 -10   5   9         11.69         17.35         4.20 o                         
  -9   5   9          2.66         -0.64         3.41 o                         
  -8   5   9         18.23         14.82         3.93 o                         
  -7   5   9          1.08         -3.55         3.55 o                         
  -6   5   9         71.14         67.94         9.34 o                         
  -5   5   9         13.24         16.05         3.79 o                         
  -4   5   9         17.05          7.63         2.92 o                         
  -3   5   9         33.77         32.56         4.04 o                         
  -2   5   9         62.00         51.52         4.56 o                         
  -1   5   9          5.55          4.63         4.05 o                         
   0   5   9         21.61         20.43         6.25 o                         
   1   5   9          1.85          8.02         5.03 o                         
   2   5   9          1.18          7.25         6.38 o                         
   3   5   9          2.95         11.79         7.02 o                         
 -12   6   9          0.01         -4.17         4.17 o                         
 -11   6   9          0.22         -3.73         3.73 o                         
 -10   6   9          5.16         -2.39         4.17 o                         
  -9   6   9          9.66          3.32         5.12 o                         
  -8   6   9         15.81         11.95         4.59 o                         
  -7   6   9          0.04         -1.01         3.43 o                         
  -6   6   9          0.08         -3.33         3.33 o                         
  -5   6   9          2.85         -3.17         3.17 o                         
  -4   6   9          0.00         -0.90         2.27 o                         
  -3   6   9         12.63          7.95         2.93 o                         
  -2   6   9          5.81         -0.16         4.26 o                         
  -1   6   9          6.62          4.50         4.06 o                         
   0   6   9          0.19          4.46         4.04 o                         
   1   6   9          3.69          4.51         5.24 o                         
   2   6   9          0.38          3.39         6.63 o                         
 -12   7   9          1.66         -4.52         6.67 o                         
 -11   7   9          7.33          9.32         6.43 o                         
 -10   7   9          0.85         -0.92         5.33 o                         
  -9   7   9          1.32         -2.60         4.07 o                         
  -8   7   9          7.27          7.33         4.51 o                         
  -7   7   9         13.86         11.66         4.58 o                         
  -6   7   9         17.06         12.44         4.14 o                         
  -5   7   9          0.24         -1.55         3.12 o                         
  -4   7   9          4.53          3.05         2.73 o                         
  -3   7   9          0.32         -0.36         2.27 o                         
  -2   7   9          1.72          5.41         4.56 o                         
  -1   7   9          1.83          1.23         6.25 o                         
   0   7   9          4.55          6.73         5.09 o                         
   1   7   9          0.16         14.39        10.63 o                         
 -11   8   9          6.55          2.45         6.22 o                         
 -10   8   9         11.08          0.37         5.59 o                         
  -9   8   9          6.05         -1.60         5.24 o                         
  -8   8   9          3.24          0.80         3.87 o                         
  -7   8   9          2.00         -4.80         4.80 o                         
  -6   8   9          9.69          5.23         5.98 o                         
  -5   8   9          0.06          2.38         3.65 o                         
  -4   8   9         15.35         12.88         4.07 o                         
  -3   8   9          0.06         -0.71         3.82 o                         
  -2   8   9          0.68         -0.02         4.09 o                         
  -1   8   9          4.69          7.34         5.21 o                         
   0   8   9          6.85          9.63         6.21 o                         
 -10   9   9          2.70          2.21         5.47 o                         
  -9   9   9          0.80         -5.74         5.74 o                         
  -8   9   9          0.56         -2.25         3.49 o                         
  -7   9   9          1.49         -5.09         5.09 o                         
  -6   9   9         13.18          5.86         3.36 o                         
  -5   9   9          0.53          3.20         5.13 o                         
  -4   9   9          4.25          7.15         4.66 o                         
  -3   9   9          0.27         -1.73         4.80 o                         
  -2   9   9          2.22          8.04         6.51 o                         
  -1   9   9          0.70         -6.77         6.77 o                         
  -8  10   9          0.92         -1.39         5.17 o                         
  -7  10   9          2.25          5.75         4.31 o                         
  -6  10   9          0.65          3.07         3.78 o                         
  -5  10   9          0.67         -4.39         4.60 o                         
  -4  10   9          0.81          1.37         6.06 o                         
  -3 -14  10          3.67          3.39         6.62 o                         
  -2 -14  10          6.05         18.18         9.50 o                         
  -1 -14  10          0.09         -3.29         6.52 o                         
   0 -14  10         12.05         12.19         7.06 o                         
   1 -14  10          5.55         -6.82         6.82 o                         
  -5 -13  10         10.85          8.92         7.03 o                         
  -4 -13  10          5.82          2.15         5.83 o                         
  -3 -13  10          0.11         -2.32         6.31 o                         
  -2 -13  10          2.23          1.15         5.19 o                         
  -1 -13  10          0.76          4.40         5.25 o                         
   0 -13  10          8.05          4.99         5.90 o                         
   1 -13  10          0.46         -5.46         5.46 o                         
   2 -13  10          4.55          0.80         6.53 o                         
   3 -13  10          0.08         -5.03        11.75 o                         
  -7 -12  10          0.64          4.12         7.38 o                         
  -6 -12  10          1.57          1.92         6.79 o                         
  -5 -12  10          0.34          7.45         5.75 o                         
  -4 -12  10          0.07         -4.43         4.43 o                         
  -3 -12  10          5.30          2.57         4.65 o                         
  -2 -12  10          4.45          5.21         4.49 o
[truncated: 127,009 more chars]
